# Supplementary material for: Physiological basis for low-temperature survival and storage of quiescent larvae of the fruit fly Drosophila melanogaster
Source: Sci Rep. 2016 Aug 30;6:32346. doi: 10.1038/srep32346 (PMC5004108; doi:10.1038/srep32346)
Supplement: Supplementary Table S1 [file srep32346-s2.xls]

## Sheet: Metabolomics
											Table S1: Results of the metabolomic analysis of Drosophila melanogaster larvae that were stored at the CLT and FTR regimes
													Start			Constant Low Temperature (CLT) 6ºC																ANOVA					Start			Fluctuating Thermal Regime (FTR) 6°C/11°C
													S			C1				C2				C3				C7				followed by Bonferroni's multiple comparisons test #					S			F1T				F2C				F2T
											Metabolite		Mean	SD		Mean	#	SD		Mean	#	SD		Mean	#	SD		Mean	#	SD		F (4, 25)	P value	Summary			Mean	SD		Mean	#	SD		Mean	#	SD		Mean	#
											Organic acids
											Maleate		0.399491	0.0368385		0.231443	****	0.0387182		0.148915	****	0.0262743		0.149764	****	0.0195127		0.208061	****	0.0632992		39.67	< 0,0001	****			0.399491	0.0368385		0.270008	****	0.0253162		0.198257	****	0.0245187		0.263053	****
											Succinate		0.999787	0.187117		0.458948	****	0.127225		0.395273	****	0.0648288		0.35645	****	0.0687867		0.746819	*	0.182291		24.36	< 0,0001	****			0.999787	0.187117		0.511599	****	0.119495		0.510388	****	0.108144		0.46434	****
											Fumarate		1.08118	0.0684029		0.58002	****	0.0868048		0.395839	****	0.0746044		0.382264	****	0.0666733		0.468937	****	0.146765		57.45	< 0,0001	****			1.08118	0.0684029		0.725761	****	0.0618636		0.530355	****	0.0742925		0.695036	****
											Aconitate		1.52592	0.220073		2.12529	**	0.459304		1.54778	ns	0.217001		1.6716	ns	0.0748261		0.341456	****	0.123745		40.11	< 0,0001	****			1.52592	0.220073		2.21552	****	0.238755		2.18171	****	0.23298		0.695036	****
											Pyruvate		1.64223	0.113796		1.12896	****	0.142926		1.00564	****	0.0954743		0.988339	****	0.0543215		0.889521	****	0.232576		26.73	< 0,0001	****			1.64223	0.113796		1.2233	****	0.154563		1.13811	****	0.117618		0.695036	****
											Ketoglutarate		2.24256	0.244205		2.21693	ns	0.583118		0.960858	****	0.152284		0.933373	****	0.230018		0.112171	****	0.0466758		53.24	< 0,0001	****			2.24256	0.244205		1.50163	***	0.451037		1.58367	**	0.477981		0.695036	****
											Malate		2.28987	0.224322		0.962403	****	0.175541		0.617665	****	0.152544		0.568658	****	0.162068		1.29896	****	0.394888		51.71	< 0,0001	****			2.28987	0.224322		1.49108	****	0.142705		1.086	****	0.202198		0.695036	****
											Citrate		2.75855	0.330199		4.52383	**	0.549162		3.49004	ns	0.6734		3.57189	ns	0.246546		6.10059	****	1.43069		16.74	< 0,0001	****			2.75855	0.330199		3.4191	ns	0.385235		3.65375	*	0.585194		0.695036	****
											Lactate		3.45884	0.815468		1.08411	***	0.238759		0.849804	****	0.285846		0.708025	****	0.292033		4.07163	ns	1.55136		23.33	< 0,0001	****			3.45884	0.815468		1.25942	****	0.183762		0.897812	****	0.300786		0.695036	****
											Free amino acids
											Methionine (Met)		0.0727823	0.0143736		0.0715195	ns	0.0139189		0.155819	****	0.0136994		0.17683	****	0.0223056		0.0117009	****	0.0188209		95.79	< 0,0001	****			0.0727823	0.0143736		0.0861797	ns	0.00407189		0.0829662	ns	0.0115438		0.113946	**
											Dihydroxyphenylalanine (DOPA)		0.0735431	0.0124561		0.133619	ns	0.0164159		0.317791	****	0.0863932		0.356411	****	0.0821152		0.0204556	ns	0.0240592		44.2	< 0,0001	****			0.0735431	0.0124561		0.154718	ns	0.0364549		0.191982	**	0.0430946		0.168913	*
											Phenylalanine (Phe)		0.117544	0.0222232		0.117221	ns	0.0138547		0.282291	****	0.0302928		0.321849	****	0.0288149		0.0751697	*	0.028122		115.5	< 0,0001	****			0.117544	0.0222232		0.144238	ns	0.0151416		0.152043	ns	0.0121569		0.194018	**
											Isoleucine (Ile)		0.237114	0.0917795		0.129548	**	0.0112667		0.228461	ns	0.0309374		0.165177	ns	0.0375316		0.020966	****	0.0116841		20.7	< 0,0001	****			0.237114	0.0917795		0.229139	ns	0.0311524		0.196725	ns	0.0189342		0.200158	ns
											Tryptophan (Trp)		0.247848	0.034071		0.306868	**	0.0406568		0.489327	****	0.0332646		0.449383	****	0.0112929		0.109677	****	0.0214973		158.2	< 0,0001	****			0.247848	0.034071		0.29601	ns	0.0199891		0.299593	ns	0.0410355		0.334139	**
											3-Aminobutyrate (3-ABU)		0.587076	0.0837866		0.441164	***	0.0335334		0.606747	ns	0.0515742		0.582735	bs	0.0213054		0.0949563	****	0.0341662		111.7	< 0,0001	****			0.587076	0.0837866		0.380606	****	0.0270959		0.327441	****	0.0214114		0.46701	**
											Leucine (Leu)		0.652078	0.175752		0.277678	****	0.0588814		0.437402	**	0.0572858		0.332399	****	0.0686926		0.102344	****	0.0407662		28.08	< 0,0001	****			0.652078	0.175752		0.500699	ns	0.0489229		0.413968	*	0.0415629		0.438139	*
											Valine (Val)		0.738851	0.242462		0.441428	**	0.0813197		0.515856	ns	0.0423453		0.42987	**	0.0870194		0.888209	na	0.189884		11.09	< 0,0001	****			0.738851	0.242462		0.578582	ns	0.0743569		0.487616	*	0.0446344		0.52078	ns
											Orninthine (Orn)		0.804466	0.590391		1.1892	ns	0.466166		1.22489	ns	0.71352		0.890655	ns	0.340713		0.220513	ns	0.107914		4.075	0.0112	*			0.804466	0.590391		0.524796	ns	0.213157		0.649383	ns	0.32762		0.72478	ns
											3-Alanine (3-Ala)		0.881248	0.165403		0.587693	****	0.0645462		0.89545	ns	0.100289		0.862895	ns	0.039562		0.103506	****	0.0371848		77.57	< 0,0001	****			0.881248	0.165403		0.45391	****	0.0527465		0.366981	****	0.030533		0.631921	**
											Aspartate (Asp)		1.04824	0.173735		1.22881	ns	0.36285		1.2868	ns	0.221032		1.16193	ns	0.106971		0.60124	**	0.149615		9.226	0.0001	****			1.04824	0.173735		1.04354	ns	0.146687		1.14614	ns	0.351332		1.13583	ns
											Serine (Ser)		1.55898	0.0947202		1.23693	ns	0.173562		1.68883	ns	0.105235		1.91214	ns	0.114099		1.90011	ns	0.539804		6.573	0.0009	***			1.55898	0.0947202		1.22199	*	0.23532		1.32952	ns	0.231239		1.66907	ns
											Threonine (Thr)		1.6516	0.437535		1.6771	ns	0.224913		1.69184	ns	0.195657		1.97622	ns	0.124198		0.911126	***	0.243438		13.33	< 0,0001	****			1.6516	0.437535		1.90507	ns	0.467619		2.00308	ns	0.61549		2.30371	ns
											Cysteine (Cys)		1.7437	0.636906		0.828107	*	0.188073		0.993572	*	0.367074		1.25957	ns	0.25725		1.70071	ns	0.692932		4.517	0.007	**			1.7437	0.636906		2.46028	ns	0.693072		1.01525	ns	0.244075		1.83442	ns
											Tyrosine (Tyr)		1.76226	0.269024		1.93744	ns	0.224363		4.01663	****	0.591719		4.97054	****	0.583515		2.07045	ns	0.598983		53.94	< 0,0001	****			1.76226	0.269024		2.36958	*	0.190826		2.21167	ns	0.290111		2.83261	****
											Glycine (Gly)		2.24866	0.400122		2.40938	ns	0.387226		3.61381	**	0.204086		3.17193	*	0.3422		5.17161	****	1.10157		24.58	< 0,0001	****			2.24866	0.400122		2.45578	ns	0.217013		2.17066	ns	0.177535		2.08657	ns
											Lysine (Lys)		3.81609	0.136743		3.76214	ns	0.436982		5.46303	*	0.777036		5.66062	**	0.496252		5.25433	*	1.66874		6.695	0.0008	***			3.81609	0.136743		3.75009	ns	0.399647		3.50425	ns	0.388267		4.70798	*
											Arginine (Arg)		4.13648	0.352729		3.09397	ns	0.308156		3.2799	ns	0.436674		3.02559	ns	0.394561		7.50162	****	2.12336		21.22	< 0,0001	****			4.13648	0.352729		4.06074	ns	0.174952		3.38812	*	0.292323		3.52484	ns
											Glutamate (Glu)		5.13761	0.656973		6.61723	**	0.42813		6.32203	*	0.51036		6.41462	*	0.27196		4.16507	ns	1.35088		11.91	< 0,0001	****			5.13761	0.656973		5.35751	ns	0.177971		5.48989	ns	0.713612		4.54575	ns
											Proline (Pro)		5.88253	0.318218		6.0605	ns	0.541642		7.1448	ns	0.706244		8.06825	*	0.71156		9.99764	****	2.79625		9.235	0.0001	****			5.88253	0.318218		6.95934	*	0.714359		5.65492	ns	0.683898		6.16128	ns
											Histidine (His)		7.1849	0.36848		7.55678	ns	0.53153		4.97654	**	1.50335		3.49947	****	0.675484		5.78917	ns	1.75507		13.25	< 0,0001	****			7.1849	0.36848		5.67571	ns	0.904227		6.91061	ns	1.02712		5.96214	ns
											Alanine (Ala)		7.34712	0.677333		3.45412	****	0.773656		3.89102	****	0.982925		3.30053	****	0.581578		5.98516	ns	1.45235		21.43	< 0,0001	****			7.34712	0.677333		4.37737	****	0.688922		3.79736	****	0.750396		4.90291	***
											Glutamine (Gln)		10.4815	0.749237		18.2382	*	3.07515		20.442	**	2.04969		23.9773	***	1.09382		29.6582	****	9.38532		14.6	< 0,0001	****			10.4815	0.749237		16.8012	****	1.50609		20.5012	****	1.51086		21.6068	****
											Asparagine (Asn)		13.2366	2.98394		16.5555	ns	2.47375		21.3496	****	2.13166		23.3186	****	1.61716		13.4393	ns	3.49845		18.35	< 0,0001	****			13.2366	2.98394		17.7107	ns	3.0776		21.1118	***	3.46791		22.16	****
											Sugars and Polyols
											Glycerol		0.50765	0.45555		0.461616	ns	0.211041		0.522799	ns	0.096772		0.592061	ns	0.117781		2.73753	****	1.16694		18.04	< 0,0001	****			0.50765	0.45555		0.567903	ns	0.400995		0.518444	ns	0.206419		0.629476	ns
											Fructose		2.28406	0.261327		1.55414	****	0.224461		0.786145	****	0.196053		0.169295	****	0.0849647		0	****	0		168.5	< 0,0001	****			2.28406	0.261327		1.89709	ns	0.388216		1.88548	ns	0.669899		1.8014	ns
											Glucose		5.31417	0.543326		3.61312	****	0.158654		4.93859	ns	0.309795		4.82598	ns	0.431866		2.48574	****	0.489021		48.59	< 0,0001	****			5.31417	0.543326		4.32381	**	0.31702		4.09176	***	0.399873		4.58031	ns
											Trehalose		33.8685	4.37919		35.7998	ns	4.64011		28.2888	ns	3.5554		27.1192	ns	1.69342		41.2645	ns	11.1271		5.554	< 0,0001	**			33.8685	4.37919		30.4579	ns	2.20729		41.5602	ns	4.78214		39.147	ns
											Metabolite levels are expressed in nmol.mg-1 FM as means ± SD of 6 replicates (4 larvae were pooled to obtain one replicate).
											Data in rows were statistically analyzed using ANOVA followed by Bonerroni's multiple comparisons test (#), data for CLT and FTR were treated separately.
											# Results of Bonferroni's MRT. Mean of each treatment was compared with the mean of control (Start).
											Metabolites in each analytical class (organic acids, free amino acids, sugars and polyols) are sorted according to their initial concentration.
											Concentration profile of each metabolite during CLT- or FTR-storage is highlighted using a coloured scale ranging from zero (green) through initial value (Start, yellow) to a maximum (3-fold higher than Start value, red)
												0									Initial concentration								Maximum concentration
																						*
																																					Copy of Fig S1a is shown for easy assignment of individual treatments.
[truncated: 16 more columns]
