# Supplementary material for: Physiological basis for low-temperature survival and storage of quiescent larvae of the fruit fly Drosophila melanogaster
Source: Sci Rep. 2016 Aug 30;6:32346. doi: 10.1038/srep32346 (PMC5004108; doi:10.1038/srep32346)
Supplement: Supplementary Table S2 [file srep32346-s3.xls]

## Sheet: A) CLT7 vs. S
Table S2: Differentially expressed sequences in larvae of Drosophila melanogaster exposed to CLT and FTR regimes.
							yes	significantly upregulated, log2 fold-change > 0,55
Part A: CLT 7 vs. S
							yes	significantly downregulated, log2 fold-change > -0,55
NCBI sequence	Gene name	FlyBase ID	Transcript ID	log2 fold-change	p value	q value	significant difference
NM_144038	IM4	FBgn0040653	FBtr0071559	6.95648	0.0011	0.0120529	yes
NM_169585	CG8087	FBgn0038241	FBtr0082983	6.10028	5e-05	0.000832871	yes
NM_079177	Drs	FBgn0010381	FBtr0073073	5.68702	5e-05	0.000832871	yes
NM_080173	GstD2	FBgn0010038	FBtr0082569	5.27615	5e-05	0.000832871	yes
NM_080175	GstD5	FBgn0010041	FBtr0082572	4.99957	5e-05	0.000832871	yes
NM_001275165	CG6996	FBgn0036950	FBtr0332691	4.9802	5e-05	0.000832871	yes
NM_143243	CG14245	FBgn0039452	FBtr0339240	4.60597	5e-05	0.000832871	yes
NM_057983	Lip3	FBgn0023495	FBtr0082771	4.56806	5e-05	0.000832871	yes
NM_001038873	IM14	FBgn0067905	FBtr0100038	4.49053	0.0052	0.0424508	yes
NM_057914	Amyrel	FBgn0020506	FBtr0087117	4.44653	5e-05	0.000832871	yes
NM_137316	CG5550	FBgn0034160	FBtr0087033	4.34425	5e-05	0.000832871	yes
NM_001258905	CG43348	FBgn0263080	FBtr0335380	4.07781	5e-05	0.000832871	yes
NM_001259344	CG43315	FBgn0263020	FBtr0306900	4.04994	5e-05	0.000832871	yes
NM_001038789	CG34011	FBgn0054011	FBtr0343391	3.95906	0.00025	0.00348226	yes
NM_143404	CG11841	FBgn0039628	FBtr0085361	3.87952	5e-05	0.000832871	yes
NM_176486_1	Hsp70Bbb	FBgn0051354		3.86119	0.0039	0.0339492	yes
NM_136906	CG13170	FBgn0033703	FBtr0087996	3.76309	5e-05	0.000832871	yes
NM_137442	CG10911	FBgn0034295	FBtr0086808	3.7412	5e-05	0.000832871	yes
NM_176252	Gr59f	FBgn0041234	FBtr0072059	3.70949	0.0041	0.0352808	yes
NM_137981	CG11300	FBgn0034901	FBtr0072090	3.67589	5e-05	0.000832871	yes
NM_001103620	CG14007	FBgn0031731	FBtr0343392	3.65474	5e-05	0.000832871	yes
NM_001103544	upd3	FBgn0053542	FBtr0113465	3.61723	5e-05	0.000832871	yes
NM_206130	Lis-1	FBgn0015754	FBtr0087241	3.60839	0.0022	0.0213841	yes
NM_136363	CG8343	FBgn0040502	FBtr0085988	3.59381	0.0062	0.0485937	yes
NM_143245	CG14247	FBgn0039454	FBtr0085043	3.5739	5e-05	0.000832871	yes
NM_142915	CG31148	FBgn0051148	FBtr0084441	3.56622	5e-05	0.000832871	yes
NM_079025	Cyp6a8	FBgn0013772	FBtr0087455	3.55338	5e-05	0.000832871	yes
NM_142726	burs	FBgn0038901	FBtr0084131	3.55027	5e-05	0.000832871	yes
NR_073761	CR44145	FBgn0264994		3.52971	0.0003	0.00408658	yes
NM_079598	Fer3	FBgn0037937	FBtr0082435	3.42735	5e-05	0.000832871	yes
NM_079157	LysX	FBgn0004431	FBtr0072637	3.40287	5e-05	0.000832871	yes
NM_137608	CG16898	FBgn0034480	FBtr0086325	3.37153	5e-05	0.000832871	yes
NM_080174	GstD4	FBgn0010040	FBtr0082571	3.3531	5e-05	0.000832871	yes
NM_165619	CG14767	FBgn0040777	FBtr0088720	3.23417	0.00105	0.011608	yes
NM_165832	CG30026	FBgn0050026	FBtr0300922	3.19216	0.00025	0.00348226	yes
NR_073662	CR43981	FBgn0264713		3.17913	0.0006	0.0072431	yes
NM_078526	Or7a	FBgn0030016	FBtr0071186	3.11014	0.0021	0.0205739	yes
NM_140381	CG14110	FBgn0036352	FBtr0075844	3.07249	0.00435	0.0369776	yes
NM_079935	Hex-C	FBgn0001187	FBtr0087399	3.07099	5e-05	0.000832871	yes
NM_137498	Rgk2	FBgn0085419	FBtr0112633	3.05495	5e-05	0.000832871	yes
NM_144368	Ugt86Dc	FBgn0040257	FBtr0082337	3.03233	0.00055	0.00670891	yes
NM_001272941	CG31926	FBgn0051926	FBtr0334818	3.01183	5e-05	0.000832871	yes
NM_167460	CG8944	FBgn0030680		2.98109	5e-05	0.000832871	yes
NM_141623	CG12951	FBgn0037677	FBtr0082058	2.93511	5e-05	0.000832871	yes
NM_001169868	CG12012	FBgn0035444	FBtr0300749	2.92709	0.0004	0.00519283	yes
NM_140932	CG6996	FBgn0036950	FBtr0302721	2.85102	5e-05	0.000832871	yes
NM_176536	CG7059	FBgn0038957	FBtr0084221	2.8364	0.0005	0.00621818	yes
NM_141341	CG1208	FBgn0037386	FBtr0113196	2.79872	5e-05	0.000832871	yes
NM_001104280	CG18765	FBgn0042110	FBtr0113346	2.79675	5e-05	0.000832871	yes
NM_079285	alphaTub67C	FBgn0087040	FBtr0076393	2.79624	0.0003	0.00408658	yes
NM_001274804	CG6938	FBgn0036235	FBtr0330171	2.79448	0.00085	0.0097034	yes
NM_001259345	CG43315	FBgn0263020	FBtr0306901	2.7764	5e-05	0.000832871	yes
NM_206019	CG9270	FBgn0032908	FBtr0306031	2.77628	5e-05	0.000832871	yes
NM_137127	CG12868	FBgn0033945	FBtr0301735	2.75948	5e-05	0.000832871	yes
NM_164356	Sam-S	FBgn0005278	FBtr0089429	2.7473	0.0027	0.0252734	yes
NM_168857	CG11796	FBgn0036992	FBtr0078225	2.73435	5e-05	0.000832871	yes
NM_142667	Ir93a	FBgn0259215	FBtr0336970	2.67894	0.00135	0.0142353	yes
NM_001144745	CG8408	FBgn0030850	FBtr0290036	2.67784	0.00035	0.00463248	yes
NM_169744	Keap1	FBgn0038475	FBtr0083423	2.67566	5e-05	0.000832871	yes
NM_143843	Fis1	FBgn0039969	FBtr0086073	2.67005	5e-05	0.000832871	yes
NR_074008	CR44138	FBgn0264987		2.66952	5e-05	0.000832871	yes
NM_140049	Cpr67B	FBgn0035985	FBtr0076455	2.66052	5e-05	0.000832871	yes
NM_001274028	CG6191	FBgn0027581	FBtr0330617	2.64797	5e-05	0.000832871	yes
NM_167196	Aats-lys	FBgn0027084	FBtr0071367	2.63844	0.00245	0.0233177	yes
NM_137852	CG30195	FBgn0050195	FBtr0071931	2.63418	0.0051	0.0418459	yes
NM_140968	CG11796	FBgn0036992	FBtr0078226	2.62944	0.00215	0.0210148	yes
NM_001169948	pallidin	FBgn0036192		2.62486	0.00425	0.0362891	yes
NM_206559	CG33341	FBgn0053341	FBtr0084613	2.6216	0.0038	0.0332579	yes
NM_001103842	CG34443	FBgn0085472	FBtr0112747	2.60758	0.0004	0.00519283	yes
NM_168396	CG42825	FBgn0262007	FBtr0303833	2.59317	5e-05	0.000832871	yes
NM_140419	CG17362	FBgn0036393	FBtr0333024	2.58721	5e-05	0.000832871	yes
NM_168569	Hsc70-1	FBgn0001216	FBtr0075763	2.56289	5e-05	0.000832871	yes
NM_001104126	CG12520	FBgn0036324	FBtr0113169	2.55598	0.006	0.0473441	yes
NM_132058	CG5966	FBgn0029831	FBtr0070866	2.55552	5e-05	0.000832871	yes
NM_140380	CG14107	FBgn0036351	FBtr0075866	2.54866	5e-05	0.000832871	yes
NM_167833	CG1233	FBgn0035137	FBtr0072549	2.54838	5e-05	0.000832871	yes
NM_141075	CG7634	FBgn0037101	FBtr0078371	2.49501	5e-05	0.000832871	yes
NM_167779	CG12576	FBgn0031190	FBtr0077366	2.48683	0.00635	0.0495475	yes
NM_169967	CG42335	FBgn0259237	FBtr0344211	2.48335	5e-05	0.000832871	yes
NM_141192	CG9780	FBgn0037230	FBtr0078959	2.48041	5e-05	0.000832871	yes
NM_001273245	CG13784	FBgn0031897	FBtr0330197	2.46367	5e-05	0.000832871	yes
NM_001275678	CG44013	FBgn0264775	FBtr0334151	2.46295	5e-05	0.000832871	yes
NR_037769	CR31044	FBgn0051044		2.45793	0.0025	0.0237184	yes
NM_168235	Pdp1	FBgn0016694	FBtr0076776	2.45596	0.00015	0.00221416	yes
NM_001273692	Kua	FBgn0032850	FBtr0331616	2.4554	0.00265	0.024883	yes
NM_001038931	obst-H	FBgn0053983	FBtr0100028	2.4518	5e-05	0.000832871	yes
NM_133072	CG15043	FBgn0030929	FBtr0343047	2.42783	5e-05	0.000832871	yes
NM_079028	Mtk	FBgn0014865	FBtr0087386	2.41196	0.0046	0.0385875	yes
NM_169323	Npc2e	FBgn0051410	FBtr0273369	2.41029	0.0005	0.00621818	yes
NM_001038864	CG4927	FBgn0034139	FBtr0100547	2.40336	5e-05	0.000832871	yes
NM_001104271	Takr86C	FBgn0004841	FBtr0112789	2.37844	0.00305	0.0278545	yes
NM_001275724	Irc	FBgn0038465	FBtr0337060	2.36835	0.0001	0.00155362	yes
NM_136811	Cpr47Eb	FBgn0033598	FBtr0088112	2.35639	5e-05	0.000832871	yes
NM_080421	Amy-p	FBgn0000079	FBtr0087004	2.35165	5e-05	0.000832871	yes
NM_001103927	CG34203	FBgn0085232	FBtr0112396	2.35115	0.00225	0.0217193	yes
NM_168244	CG32368	FBgn0052368	FBtr0076749	2.34998	5e-05	0.000832871	yes
NM_140273	CG7248	FBgn0036229	FBtr0076043	2.3499	5e-05	0.000832871	yes
NM_140181	CG12522	FBgn0036131	FBtr0076209	2.33754	5e-05	0.000832871	yes
NM_165375	dtr	FBgn0023090	FBtr0081516	2.33091	5e-05	0.000832871	yes
NM_079596	Taf12	FBgn0011290	FBtr0082442	2.31753	0.00155	0.0160383	yes
NM_001275689	srp	FBgn0003507	FBtr0335423	2.31643	0.0018	0.0180473	yes
NM_142015	wntD	FBgn0038134	FBtr0082775	2.30449	5e-05	0.000832871	yes
NR_073959	CR43943	FBgn0264571		2.29858	5e-05	0.000832871	yes
NM_001110980	CG41099	FBgn0039955	FBtr0344573	2.29798	0.0005	0.00621818	yes
NM_132542	Sclp	FBgn0030357	FBtr0073591	2.2829	5e-05	0.000832871	yes
NM_136465	CG2065	FBgn0033204	FBtr0088922	2.28016	5e-05	0.000832871	yes
NM_001104457	LpR2	FBgn0051092	FBtr0113385	2.27425	5e-05	0.000832871	yes
NM_001272934	CG43349	FBgn0263081	FBtr0335381	2.26729	0.00435	0.0369776	yes
NM_142823	Nup133	FBgn0039004	FBtr0084302	2.26259	5e-05	0.000832871	yes
NM_142999	CG13614	FBgn0039194	FBtr0084614	2.26185	0.0022	0.0213841	yes
NM_140009	orb2	FBgn0264307	FBtr0331515	2.25116	0.00205	0.0201876	yes
NM_142493	Mekk1	FBgn0024329	FBtr0331353	2.25026	5e-05	0.000832871	yes
NM_132388	CG2909	FBgn0030189	FBtr0071441	2.24428	5e-05	0.000832871	yes
NM_137699	Cht9	FBgn0034582	FBtr0071542	2.23544	5e-05	0.000832871	yes
NM_080176	GstD6	FBgn0010042	FBtr0082573	2.23415	5e-05	0.000832871	yes
NM_001274865	Syx13	FBgn0036341	FBtr0332076	2.23257	0.0001	0.00155362	yes
NM_001274675	CG43783	FBgn0264305	FBtr0331517	2.22733	0.0049	0.0405215	yes
NM_137484	GstE6	FBgn0063494	FBtr0086674	2.21606	5e-05	0.000832871	yes
NM_001274914	shd	FBgn0003388	FBtr0333031	2.21502	0.00035	0.00463248	yes
NM_001042991	CG17082	FBgn0039994	FBtr0345008	2.20867	0.00225	0.0217193	yes
NM_001259016	CG43400	FBgn0263314	FBtr0308708	2.20129	0.0033	0.0296605	yes
NM_078505	swa	FBgn0003655	FBtr0070922	2.19603	0.00055	0.00670891	yes
NM_137607	CG8654	FBgn0034479	FBtr0086340	2.19307	5e-05	0.000832871	yes
NM_001201605	moody	FBgn0025631	FBtr0303043	2.19077	0.00305	0.0278545	yes
NM_079841	Sry-alpha	FBgn0003510	FBtr0085557	2.18348	0.00025	0.00348226	yes
NM_143405	CG11842	FBgn0039629	FBtr0085362	2.18246	0.0025	0.0237184	yes
NM_142901	CG10182	FBgn0039091	FBtr0084486	2.1817	5e-05	0.000832871	yes
NM_140775	CG7330	FBgn0036780	FBtr0075127	2.17913	0.0005	0.00621818	yes
NM_206574	CcapR	FBgn0039396	FBtr0304043	2.1759	0.00115	0.0124643	yes
NM_001275057	CG7589	FBgn0036727	FBtr0333690	2.16553	5e-05	0.000832871	yes
NM_135826	CG9008	FBgn0028540	FBtr0080576	2.16134	5e-05	0.000832871	yes
NM_130657	brv3	FBgn0040333	FBtr0300708	2.15788	5e-05	0.000832871	yes
NM_079919	prc	FBgn0028573	FBtr0076064	2.15759	5e-05	0.000832871	yes
NM_166523	CG5819	FBgn0034717	FBtr0071812	2.15014	0.00015	0.00221416	yes
NM_001272819	Ntf-2	FBgn0031145	FBtr0333760	2.14154	0.00125	0.0133688	yes
NM_001014491	ref(2)P	FBgn0003231	FBtr0100289	2.13048	5e-05	0.000832871	yes
NM_001274034	Rcd1	FBgn0033897	FBtr0310669	2.12666	0.0025	0.0237184	yes
NM_136362	Cyp6w1	FBgn0033065	FBtr0085987	2.12404	5e-05	0.000832871	yes
NM_206342	Muc68E	FBgn0053265	FBtr0076063	2.12119	5e-05	0.000832871	yes
NM_139726	lin-28	FBgn0035626	FBtr0077090	2.12044	0.00365	0.0322814	yes
NM_165363	CG31626	FBgn0051626	FBtr0081485	2.12014	0.00455	0.0383211	yes
NM_142767	rdhB	FBgn0038946	FBtr0084205	2.10963	0.00315	0.028569	yes
NM_166463	CG10433	FBgn0034638	FBtr0071691	2.10692	5e-05	0.000832871	yes
NR_073883	CR43650	FBgn0263659		2.10449	5e-05	0.000832871	yes
NM_079689	MtnB	FBgn0002869	FBtr0083890	2.10125	0.0022	0.0213841	yes
NM_001144317	CG43773	FBgn0264295	FBtr0331498	2.10009	5e-05	0.000832871	yes
NM_001275790	Xrp1	FBgn0261113	FBtr0334524	2.09237	5e-05	0.000832871	yes
NM_141985	CG7381	FBgn0038098	FBtr0082727	2.08891	5e-05	0.000832871	yes
NM_001275149	Mi-2	FBgn0262519	FBtr0332152	2.08291	0.00085	0.0097034	yes
NM_167865	CG32333	FBgn0052333	FBtr0072662	2.07912	5e-05	0.000832871	yes
NM_001274895	CG32138	FBgn0267795	FBtr0334053	2.07685	5e-05	0.000832871	yes
NM_135180	CG42369	FBgn0259715	FBtr0299968	2.07344	5e-05	0.000832871	yes
NM_164833	Hnf4	FBgn0004914	FBtr0079748	2.07221	0.0005	0.00621818	yes
NM_136801	CG13228	FBgn0033588	FBtr0088106	2.06977	0.00425	0.0362891	yes
NM_001272990	CG4267	FBgn0264979	FBtr0335159	2.0672	0.0025	0.0237184	yes
NM_001259765	Hsp23	FBgn0001224	FBtr0309504	2.06486	0.0001	0.00155362	yes
NM_001272149	CG32016	FBgn0052016	FBtr0334626	2.05769	0.0006	0.0072431	yes
NM_001103879	CG34460	FBgn0085489	FBtr0112766	2.05658	0.00535	0.0434055	yes
NM_136466	CG2064	FBgn0033205	FBtr0088923	2.05636	5e-05	0.000832871	yes
NM_176479	GstD3	FBgn0010039	FBtr0082570	2.05488	5e-05	0.000832871	yes
NM_142909	CG10157	FBgn0039099	FBtr0084435	2.04917	5e-05	0.000832871	yes
NM_001273574	CG5953	FBgn0032587	FBtr0337091	2.03472	5e-05	0.000832871	yes
NM_078550	alpha-Man-I	FBgn0259170	FBtr0300512	2.03232	0.0004	0.00519283	yes
NM_080512	Irbp	FBgn0011774	FBtr0082385	2.0229	5e-05	0.000832871	yes
NM_137541	Jheh1	FBgn0010053	FBtr0086625	2.0201	5e-05	0.000832871	yes
NM_165965	CG3884	FBgn0265186	FBtr0339106	2.01769	5e-05	0.000832871	yes
NM_001260225	CG43175	FBgn0262794	FBtr0305917	2.01267	5e-05	0.000832871	yes
NM_001201736	CG6762	FBgn0030876	FBtr0303767	2.01245	5e-05	0.000832871	yes
NM_169841	Xrp1	FBgn0261113	FBtr0083703	2.00911	0.00045	0.00571824	yes
NM_078897	ap	FBgn0000099	FBtr0086059	2.00754	0.00045	0.00571824	yes
NM_001274940	Cep135	FBgn0036480	FBtr0333853	2.0075	0.0021	0.0205739	yes
NM_164354	Cda5	FBgn0051973	FBtr0078164	1.99418	5e-05	0.000832871	yes
NM_001144367	CG10600	FBgn0032717	FBtr0273228	1.99018	0.0021	0.0205739	yes
NM_001103675	lectin-33A	FBgn0040096	FBtr0113317	1.98612	0.0046	0.0385875	yes
NM_176508	Keap1	FBgn0038475	FBtr0083424	1.97932	5e-05	0.000832871	yes
NM_001275693	CG10407	FBgn0038395	FBtr0336487	1.97536	0.00065	0.00776635	yes
NM_141123	CG7130	FBgn0037151	FBtr0078484	1.97523	5e-05	0.000832871	yes
NM_001273086	CG3714	FBgn0031589	FBtr0334791	1.97122	0.0014	0.0146962	yes
NM_001259047	l(2)gd1	FBgn0261983	FBtr0306138	1.96871	0.0048	0.0398671	yes
NM_001103487	CG15221	FBgn0030331	FBtr0112979	1.96634	5e-05	0.000832871	yes
NM_136365	Ptr	FBgn0262867	FBtr0307500	1.96071	5e-05	0.000832871	yes
NM_079570	Fst	FBgn0037724	FBtr0082101	1.95743	5e-05	0.000832871	yes
NM_001259713	CG33523	FBgn0053523	FBtr0306383	1.95202	0.0028	0.02607	yes
NM_143763	Cyp4d14	FBgn0023541	FBtr0070426	1.95048	5e-05	0.000832871	yes
NM_001274694	PGRP-LA	FBgn0035975	FBtr0333882	1.94958	5e-05	0.000832871	yes
NM_143291	CG5984	FBgn0039500	FBtr0085181	1.94009	5e-05	0.000832871	yes
NM_144456	GstD10	FBgn0042206	FBtr0082609	1.93665	5e-05	0.000832871	yes
NM_169139	CG10277	FBgn0037442	FBtr0081721	1.93394	0.00035	0.00463248	yes
NM_001273594	CG13284	FBgn0032614	FBtr0332334	1.93056	0.00085	0.0097034	yes
NM_079314	Adk1	FBgn0022709	FBtr0076017	1.92836	5e-05	0.000832871	yes
NM_141103	CG14565	FBgn0037129	FBtr0078452	1.92712	0.0052	0.0424508	yes
NM_001144731	Dsp1	FBgn0011764	FBtr0289960	1.92586	0.00385	0.0336115	yes
NM_001273831	esn	FBgn0263934	FBtr0329858	1.92472	0.0002	0.00286758	yes
NM_168072	ago	FBgn0041171	FBtr0073247	1.92339	0.00175	0.017681	yes
NM_168024	PHGPx	FBgn0035438	FBtr0073066	1.92274	0.001	0.0111196	yes
NM_001103640	CG4495	FBgn0031893	FBtr0113028	1.92254	0.0045	0.0379914	yes
NM_141144	CG14457	FBgn0037174	FBtr0078517	1.9198	5e-05	0.000832871	yes
NM_168440	Elo68alpha	FBgn0052072	FBtr0076232	1.91943	0.0008	0.0092279	yes
NM_001259577	NKAIN	FBgn0085442	FBtr0305056	1.91927	5e-05	0.000832871	yes
NM_143527	CG9733	FBgn0039759	FBtr0085638	1.91265	0.00575	0.0458016	yes
NM_001258806	CG43133	FBgn0262607	FBtr0305281	1.91151	0.0044	0.0372669	yes
NM_001169518	CG5953	FBgn0032587	FBtr0301144	1.90877	0.00015	0.00221416	yes
NM_057628	dock	FBgn0010583	FBtr0078013	1.90466	0.00395	0.0342709	yes
NM_001169230	Trf2	FBgn0261793	FBtr0300577	1.9019	5e-05	0.000832871	yes
NM_130620	CG4199	FBgn0025628	FBtr0070335	1.8944	0.0017	0.0172755	yes
NM_001169596	Spn42Dd	FBgn0028988	FBtr0300357	1.89279	5e-05	0.000832871	yes
NM_001260106	CG42394	FBgn0259740	FBtr0304667	1.89267	5e-05	0.000832871	yes
NM_132356	CG15247	FBgn0030156	FBtr0071397	1.89211	5e-05	0.000832871	yes
NM_078904	Cyp6a2	FBgn0000473	FBtr0086133	1.89168	5e-05	0.000832871	yes
NM_001274152	CG15099	FBgn0034400	FBtr0330054	1.87516	0.0013	0.0137981	yes
NM_001170363	CG12567	FBgn0039958	FBtr0300703	1.8727	5e-05	0.000832871	yes
NM_137163	Lap1	FBgn0033984	FBtr0087407	1.8719	5e-05	0.000832871	yes
NM_137176	CG8093	FBgn0033999	FBtr0339997	1.87128	5e-05	0.000832871	yes
NM_001169682	Inr-a	FBgn0264962	FBtr0301513	1.86958	0.0013	0.0137981	yes
NM_134642	dbr	FBgn0067779	FBtr0078100	1.86301	0.0047	0.0392539	yes
NM_135391	Bace	FBgn0032049	FBtr0343427	1.863	5e-05	0.000832871	yes
NM_001104458	LpR2	FBgn0051092	FBtr0113386	1.86121	5e-05	0.000832871	yes
NM_001260322	Nha2	FBgn0263390	FBtr0309101	1.86014	0.0044	0.0372669	yes
NM_140546	CG13445	FBgn0036532	FBtr0075503	1.838	5e-05	0.000832871	yes
NR_002067	Hsromega	FBgn0001234		1.83767	5e-05	0.000832871	yes
NM_132525	CG15740	FBgn0030340	FBtr0303268	1.83335	0.0016	0.0164423	yes
NM_138140	CG15861	FBgn0035084	FBtr0343512	1.83309	5e-05	0.000832871	yes
NM_166109	fus	FBgn0023441	FBtr0087347	1.83285	5e-05	0.000832871	yes
NM_080375	GstD7	FBgn0010043	FBtr0082574	1.83203	5e-05	0.000832871	yes
NM_167056	CG32755	FBgn0052755	FBtr0070862	1.8298	0.00195	0.0193206	yes
NM_168452	Plod	FBgn0036147	FBtr0076188	1.81537	5e-05	0.000832871	yes
NM_206338	CG11658	FBgn0036196	FBtr0076126	1.78848	5e-05	0.000832871	yes
NR_048311	CR43270	FBgn0262951		1.78784	0.00055	0.00670891	yes
NM_001104463	LpR1	FBgn0066101	FBtr0301469	1.78326	5e-05	0.000832871	yes
NM_166938	ptr	FBgn0003159	FBtr0070403	1.77296	0.0035	0.0311911	yes
NM_205917	GRHR	FBgn0025595	FBtr0079310	1.77243	5e-05	0.000832871	yes
NM_001274817	CG9760	FBgn0036259	FBtr0273438	1.77129	0.0003	0.00408658	yes
NM_140894	Cyp305a1	FBgn0036910	FBtr0074925	1.76038	5e-05	0.000832871	yes
NM_133039	RhoGAP16F	FBgn0030893	FBtr0307201	1.75764	5e-05	0.000832871	yes
NM_206236	Dhc62B	FBgn0013811	FBtr0303106	1.755	5e-05	0.000832871	yes
NM_001273456	CG6509	FBgn0032363	FBtr0336631	1.75064	0.00605	0.0476491	yes
NM_142881	CG6763	FBgn0039069	FBtr0084378	1.74976	0.00075	0.00873268	yes
NM_001273400	Sps2	FBgn0032224	FBtr0310115	1.74968	5e-05	0.000832871	yes
NM_167358	IP3K2	FBgn0266375	FBtr0344171	1.7462	0.00045	0.00571824	yes
NM_001258730	CG32626	FBgn0052626	FBtr0309245	1.74579	0.00105	0.011608	yes
NM_142086	CG9649	FBgn0038211	FBtr0082902	1.74183	0.00125	0.0133688	yes
NM_001259928	Ac78C	FBgn0024150	FBtr0301701	1.73706	5e-05	0.000832871	yes
NM_167093	pod1	FBgn0029903	FBtr0070966	1.73143	0.002	0.0197787	yes
NM_001103599	CG34394	FBgn0085423	FBtr0112639	1.73112	5e-05	0.000832871	yes
NM_134552	RhoGAP19D	FBgn0031118	FBtr0077320	1.72871	0.00425	0.0362891	yes
NM_143947	CG11686	FBgn0040551	FBtr0082735	1.7256	5e-05	0.000832871	yes
NM_001274700	CG3529	FBgn0035995	FBtr0331582	1.72391	5e-05	0.000832871	yes
NM_001169637	CCS	FBgn0010531	FBtr0300944	1.71585	5e-05	0.000832871	yes
NR_073998	CR44135	FBgn0264984		1.71537	0.00405	0.0349364	yes
NM_001275380	Pak	FBgn0267698	FBtr0334539	1.71494	5e-05	0.000832871	yes
NM_165549	CG1399	FBgn0033212	FBtr0088940	1.71194	5e-05	0.000832871	yes
NM_080266	Gclc	FBgn0040319	FBtr0071107	1.71033	0.0003	0.00408658	yes
NM_165560	CG1882	FBgn0033226	FBtr0088837	1.70981	0.00595	0.0470025	yes
NM_057652	babo	FBgn0011300	FBtr0088659	1.70851	5e-05	0.000832871	yes
NM_206418	capaR	FBgn0037100	FBtr0078379	1.69923	0.00055	0.00670891	yes
NM_132357	CG1468	FBgn0030157	FBtr0071388	1.6943	5e-05	0.000832871	yes
NM_165939	CG42708	FBgn0261625	FBtr0302973	1.69368	0.00305	0.0278545	yes
NM_136859	Sobp	FBgn0033654	FBtr0088064	1.6935	5e-05	0.000832871	yes
NM_001104092	MTF-1	FBgn0040305	FBtr0113324	1.69164	5e-05	0.000832871	yes
NM_137385	CG43370	FBgn0263113	FBtr0307337	1.68954	0.00015	0.00221416	yes
NM_165256	CG31789	FBgn0051789	FBtr0081071	1.68738	5e-05	0.000832871	yes
NM_139994	Pex7	FBgn0035922	FBtr0076568	1.68619	5e-05	0.000832871	yes
NM_001201856	Lip4	FBgn0032264	FBtr0304119	1.68166	0.0009	0.0101637	yes
NM_001273137	CG34126	FBgn0083962	FBtr0329975	1.67854	5e-05	0.000832871	yes
NM_001043274	SNF4Agamma	FBgn0264357	FBtr0110937	1.67776	0.0007	0.00824187	yes
NM_140443	CG13482	FBgn0036419	FBtr0075744	1.67183	5e-05	0.000832871	yes
NM_001104427	CG13604	FBgn0039137	FBtr0113276	1.6709	0.0001	0.00155362	yes
NM_001169434	cdc14	FBgn0031952	FBtr0301331	1.6695	0.0022	0.0213841	yes
NM_137423	CG18635	FBgn0034279	FBtr0089557	1.66849	5e-05	0.000832871	yes
NM_169551	CG31469	FBgn0051469	FBtr0082844	1.66752	0.0007	0.00824187	yes
NM_001104422	sba	FBgn0016754	FBtr0112888	1.66609	5e-05	0.000832871	yes
NM_135272	CG15818	FBgn0031910	FBtr0079442	1.66603	5e-05	0.000832871	yes
NM_144111	IM3	FBgn0040736	FBtr0086665	1.66547	0.0012	0.0129328	yes
NM_001258477	pan	FBgn0085432	FBtr0309803	1.66388	5e-05	0.000832871	yes
NM_138196	CG17181	FBgn0035144	FBtr0072563	1.66258	5e-05	0.000832871	yes
NM_001169245	Tango5	FBgn0052675	FBtr0300569	1.6503	5e-05	0.000832871	yes
NM_079044	Amy-d	FBgn0000078	FBtr0086983	1.6497	5e-05	0.000832871	yes
NM_001259620	drpr	FBgn0027594	FBtr0309845	1.64801	0.0003	0.00408658	yes
NM_133150	out	FBgn0259834	FBtr0344324	1.64753	5e-05	0.000832871	yes
NM_001144622	InR	FBgn0013984	FBtr0290231	1.64641	5e-05	0.000832871	yes
NM_001275478	CG43674	FBgn0266410	FBtr0344367	1.64071	5e-05	0.000832871	yes
NM_001170018	CG7611	FBgn0037094	FBtr0301197	1.63784	0.00155	0.0160383	yes
NM_167473	CycD	FBgn0010315	FBtr0300393	1.63756	5e-05	0.000832871	yes
NM_139889	CG7492	FBgn0035807	FBtr0076821	1.63556	0.00565	0.0452625	yes
NM_134615	CG14615	FBgn0031184	FBtr0077369	1.63515	5e-05	0.000832871	yes
NR_001637	Uhg2	FBgn0063449		1.6223	5e-05	0.000832871	yes
NM_137521	CG18609	FBgn0034382	FBtr0086643	1.62082	5e-05	0.000832871	yes
NM_170399	CG11897	FBgn0039644	FBtr0085386	1.61837	5e-05	0.000832871	yes
NM_137530	CG15080	FBgn0034391	FBtr0086613	1.61237	0.00025	0.00348226	yes
NM_001042997	CG17528	FBgn0261387	FBtr0111277	1.61227	5e-05	0.000832871	yes
NM_001169403	CG2950	FBgn0031637	FBtr0300941	1.61153	0.0016	0.0164423	yes
NM_206403	CG5059	FBgn0037007	FBtr0078219	1.61137	0.00025	0.00348226	yes
NM_001014462	Rbp9	FBgn0010263	FBtr0100468	1.60998	0.0007	0.00824187	yes
NM_165291	CG17544	FBgn0032775	FBtr0081217	1.60818	0.00025	0.00348226	yes
NM_176728	inaE	FBgn0261244	FBtr0073826	1.60736	5e-05	0.000832871	yes
NM_142317	CG14907	FBgn0038455	FBtr0083354	1.60645	5e-05	0.000832871	yes
NR_048352	CR43301	FBgn0262993		1.60382	0.0005	0.00621818	yes
NM_001259060	CG43153	FBgn0262683	FBtr0305602	1.60341	5e-05	0.000832871	yes
NM_144196	CG8620	FBgn0040837	FBtr0076918	1.59828	0.0031	0.0281885	yes
NM_167356	HDAC4	FBgn0041210	FBtr0073798	1.59504	0.00065	0.00776635	yes
NM_057513	mus210	FBgn0004698	FBtr0087374	1.59494	5e-05	0.000832871	yes
NM_137664	Fem-1	FBgn0034542	FBtr0086245	1.59413	5e-05	0.000832871	yes
NR_033164	CR42549	FBgn0260722		1.59175	5e-05	0.000832871	yes
NM_001103608	Atet	FBgn0020762	FBtr0112898	1.59029	0.00575	0.0458016	yes
NM_001260210	SF2	FBgn0040284	FBtr0304727	1.58493	5e-05	0.000832871	yes
NM_137024	CG10814	FBgn0033830	FBtr0087720	1.58139	0.00025	0.00348226	yes
NM_132682	CG11162	FBgn0030509	FBtr0073811	1.5813	0.00585	0.0464046	yes
NM_206352	shd	FBgn0003388	FBtr0075676	1.57953	5e-05	0.000832871	yes
NM_164701	Nhe3	FBgn0028703	FBtr0273247	1.57814	5e-05	0.000832871	yes
NM_134310	Rab11	FBgn0015790	FBtr0084010	1.57034	0.00285	0.0264301	yes
NM_176539	CG33110	FBgn0053110	FBtr0084264	1.56724	5e-05	0.000832871	yes
NM_001274141	CG10916	FBgn0034312	FBtr0332853	1.56607	0.00395	0.0342709	yes
NM_140792	MYPT-75D	FBgn0036801	FBtr0075049	1.56317	0.00075	0.00873268	yes
NM_135505	CG4839	FBgn0032187	FBtr0079944	1.55287	5e-05	0.000832871	yes
NM_165925	Galpha49B	FBgn0004435	FBtr0304955	1.54926	5e-05	0.000832871	yes
NM_143758	Zyx	FBgn0011642	FBtr0089211	1.54852	0.0022	0.0213841	yes
NM_001258869	CG14614	FBgn0266848	FBtr0305147	1.54733	5e-05	0.000832871	yes
NM_168422	tna	FBgn0026160	FBtr0076268	1.54629	5e-05	0.000832871	yes
NM_001014724	Proc-R	FBgn0029723	FBtr0100551	1.54448	0.00045	0.00571824	yes
NM_080177	GstD8	FBgn0010044	FBtr0082575	1.54299	5e-05	0.000832871	yes
NM_136182	Kua	FBgn0032850	FBtr0081336	1.54106	5e-05	0.000832871	yes
NM_132125	iav	FBgn0086693	FBtr0070969	1.54018	0.00375	0.0329301	yes
NM_001169729	SP2637	FBgn0034371	FBtr0301862	1.53708	5e-05	0.000832871	yes
NM_206232	CG7852	FBgn0035229	FBtr0072737	1.53315	0.00085	0.0097034	yes
NM_206578	CG33346	FBgn0053346	FBtr0302527	1.5323	0.00035	0.00463248	yes
NM_001274259	E(bx)	FBgn0000541	FBtr0332102	1.53104	5e-05	0.000832871	yes
NM_136008	CG6870	FBgn0032652	FBtr0080989	1.52974	5e-05	0.000832871	yes
NM_168089	CG32248	FBgn0052248	FBtr0303004	1.52932	5e-05	0.000832871	yes
NM_001274639	Ubc12	FBgn0035853	FBtr0332139	1.52753	0.0004	0.00519283	yes
NM_001038754	CG12481	FBgn0030542	FBtr0100281	1.52738	0.00475	0.0396085	yes
NM_001260002	CG1172	FBgn0264712	FBtr0333810	1.52112	0.00065	0.00776635	yes
NM_001273556	Ca-alpha1D	FBgn0001991	FBtr0332025	1.51599	5e-05	0.000832871	yes
NM_136482	CG1882	FBgn0033226	FBtr0088834	1.51082	5e-05	0.000832871	yes
NM_001275894	CG5778	FBgn0038930	FBtr0084182	1.5107	5e-05	0.000832871	yes
NM_176374	knrl	FBgn0001323	FBtr0078212	1.50969	0.00015	0.00221416	yes
NM_136435	fa2h	FBgn0050502	FBtr0300959	1.50513	5e-05	0.000832871	yes
NM_001015359	CG41099	FBgn0039955	FBtr0113990	1.50257	5e-05	0.000832871	yes
NM_143524	CG9743	FBgn0039756	FBtr0085571	1.5019	5e-05	0.000832871	yes
NM_001103392	CG3655	FBgn0040397	FBtr0113327	1.496	5e-05	0.000832871	yes
NM_169423	Lk6	FBgn0017581	FBtr0082535	1.49505	5e-05	0.000832871	yes
NM_140158	CG6409	FBgn0036106	FBtr0346544	1.49355	5e-05	0.000832871	yes
NM_001258476	pan	FBgn0085432	FBtr0308615	1.48642	5e-05	0.000832871	yes
NM_001015174	CG40191	FBgn0058191	FBtr0113824	1.48508	0.0002	0.00286758	yes
NM_001104326	CG6966	FBgn0038286	FBtr0113236	1.48408	5e-05	0.000832871	yes
NM_137425	fab1	FBgn0028741	FBtr0089554	1.4805	5e-05	0.000832871	yes
NM_058124	Sur	FBgn0028675	FBtr0290268	1.47984	5e-05	0.000832871	yes
NM_143685	Actbeta	FBgn0024913	FBtr0089209	1.47926	0.00035	0.00463248	yes
NM_001275550	Taf12	FBgn0011290	FBtr0335213	1.47645	0.00115	0.0124643	yes
NM_142672	CG5630	FBgn0038842	FBtr0083979	1.47597	5e-05	0.000832871	yes
NM_001014717	msta	FBgn0053548	FBtr0070422	1.47539	5e-05	0.000832871	yes
NM_001202353	Esp	FBgn0013953	FBtr0304054	1.47107	0.00385	0.0336115	yes
NM_001272396	CG2278	FBgn0030017	FBtr0331300	1.46642	0.0002	0.00286758	yes
NM_142327	Irc	FBgn0038465	FBtr0337060	1.46586	5e-05	0.000832871	yes
NM_001104315	Abi	FBgn0020510	FBtr0112896	1.46344	0.00325	0.0292988	yes
NM_167323	Rab40	FBgn0030391	FBtr0073669	1.46279	5e-05	0.000832871	yes
NM_168319	bol	FBgn0011206	FBtr0076541	1.45993	0.00545	0.0439959	yes
NM_206394	Nedd4	FBgn0259174	FBtr0299642	1.45869	5e-05	0.000832871	yes
NM_001170169	cpo	FBgn0263995	FBtr0330277	1.45789	0.0031	0.0281885	yes
NM_001272137	Slip1	FBgn0024728	FBtr0310536	1.45391	0.0003	0.00408658	yes
NM_001258799	CG7206	FBgn0030892	FBtr0308352	1.45115	5e-05	0.000832871	yes
NM_138997	fbl	FBgn0011205	FBtr0078188	1.44901	0.0008	0.0092279	yes
NM_142224	CG5399	FBgn0038353	FBtr0083164	1.44693	5e-05	0.000832871	yes
NM_136624	CG8026	FBgn0033391	FBtr0088611	1.44617	0.00115	0.0124643	yes
NM_001144235	abba	FBgn0265356	FBtr0114622	1.44418	0.00335	0.0300328	yes
NM_137977	Sesn	FBgn0034897	FBtr0072087	1.44334	5e-05	0.000832871	yes
NM_134299	Rbp9	FBgn0010263	FBtr0077640	1.43988	0.0011	0.0120529	yes
NM_176518	MtnD	FBgn0053192	FBtr0308064	1.43743	0.00015	0.00221416	yes
NM_001273543	wek	FBgn0001990	FBtr0331282	1.43349	0.00485	0.0401871	yes
NM_176471	mfas	FBgn0260745	FBtr0082497	1.43196	0.00535	0.0434055	yes
NM_137350	Gbp	FBgn0034199	FBtr0086986	1.42901	0.0007	0.00824187	yes
NM_134687	CG2789	FBgn0031263	FBtr0078066	1.42872	5e-05	0.000832871	yes
NM_138118	CG3880	FBgn0035057	FBtr0072371	1.42804	5e-05	0.000832871	yes
NM_176748	CG5445	FBgn0030838	FBtr0074428	1.4261	0.0007	0.00824187	yes
NM_001202282	CG5961	FBgn0038056	FBtr0303029	1.42189	0.0003	0.00408658	yes
NM_078761	GluRIIB	FBgn0020429	FBtr0089577	1.42165	0.00125	0.0133688	yes
NM_137112	Arc2	FBgn0033928	FBtr0087547	1.42125	5e-05	0.000832871	yes
NM_166403	CG9945	FBgn0034527	FBtr0086225	1.42116	0.00015	0.00221416	yes
NM_132047	CG16721	FBgn0029820	FBtr0070821	1.41904	5e-05	0.000832871	yes
NM_001144541	Pak	FBgn0267698	FBtr0334541	1.41812	0.0002	0.00286758	yes
NM_170055	cnc	FBgn0262975	FBtr0330372	1.41727	0.0062	0.0485937	yes
NM_169329	tws	FBgn0004889	FBtr0082187	1.41392	0.00305	0.0278545	yes
NM_001272762	CG42450	FBgn0259927	FBtr0310343	1.4083	5e-05	0.000832871	yes
NM_079621	Adgf-D	FBgn0038172	FBtr0082845	1.40615	5e-05	0.000832871	yes
NM_001144516	Psn	FBgn0019947	FBtr0114517	1.4061	0.00085	0.0097034	yes
NM_139873	CG8539	FBgn0035791	FBtr0332145	1.40492	5e-05	0.000832871	yes
NM_164905	CG18619	FBgn0032202	FBtr0089736	1.40458	5e-05	0.000832871	yes
NM_164550	CG31777	FBgn0051777	FBtr0077542	1.40398	0.0001	0.00155362	yes
NM_080377	NaPi-T	FBgn0016684	FBtr0087463	1.40331	0.0037	0.0326	yes
NM_001169277	rdgB	FBgn0003218	FBtr0301532	1.40325	0.00095	0.0106369	yes
NM_164748	CG5171	FBgn0031907	FBtr0079439	1.40191	0.0001	0.00155362	yes
NM_001273626	mib2	FBgn0086442	FBtr0336841	1.39889	0.00025	0.00348226	yes
NM_132762	be	FBgn0052594	FBtr0073956	1.3983	0.00615	0.0482919	yes
NM_079064	sano	FBgn0034408	FBtr0086569	1.3942	0.00015	0.00221416	yes
NM_140727	CG7589	FBgn0036727	FBtr0075221	1.39346	5e-05	0.000832871	yes
NM_001042986	Nipped-B	FBgn0026401	FBtr0111118	1.39277	0.00425	0.0362891	yes
NM_165622	gcl	FBgn0005695	FBtr0088710	1.39211	5e-05	0.000832871	yes
NM_136586	CG13748	FBgn0033355	FBtr0088656	1.391	0.00195	0.0193206	yes
NM_135923	Ku80	FBgn0041627	FBtr0080763	1.38993	5e-05	0.000832871	yes
NM_079378	Taf4	FBgn0010280	FBtr0075448	1.38797	0.00595	0.0470025	yes
NM_168934	CG11248	FBgn0037117	FBtr0078430	1.38371	0.00015	0.00221416	yes
NM_080005	Rab18	FBgn0015794	FBtr0070849	1.3772	5e-05	0.000832871	yes
NM_001104426	CG13604	FBgn0039137	FBtr0113275	1.37717	0.00095	0.0106369	yes
NM_136371	jing	FBgn0086655	FBtr0332950	1.37659	5e-05	0.000832871	yes
NM_001273388	CG31717	FBgn0051717	FBtr0333409	1.37583	5e-05	0.000832871	yes
NM_001273693	rtGEF	FBgn0015803	FBtr0336748	1.37573	5e-05	0.000832871	yes
NM_079082	lox2	FBgn0034660	FBtr0071745	1.37444	0.00515	0.0421902	yes
NM_166145	spin	FBgn0086676	FBtr0089593	1.37375	5e-05	0.000832871	yes
NM_001260204	CG6006	FBgn0063649	FBtr0309302	1.37361	0.00575	0.0458016	yes
NM_001260396	CG6051	FBgn0039492	FBtr0305050	1.37118	5e-05	0.000832871	yes
NM_001275178	RhoBTB	FBgn0036980	FBtr0078185	1.36788	5e-05	0.000832871	yes
NM_206628	CG32767	FBgn0052767	FBtr0300995	1.36507	0.00035	0.00463248	yes
NM_168737	Nedd4	FBgn0259174	FBtr0299645	1.36223	5e-05	0.000832871	yes
NM_001260051	CG43060	FBgn0262362	FBtr0304644	1.36126	0.00145	0.015168	yes
NM_080223	Cht4	FBgn0022700	FBtr0071543	1.36051	5e-05	0.000832871	yes
NM_206572	CG33494	FBgn0053494	FBtr0336802	1.35897	5e-05	0.000832871	yes
NM_134774	CG17646	FBgn0264494	FBtr0077886	1.35796	5e-05	0.000832871	yes
NM_138035	yki	FBgn0034970	FBtr0290256	1.35663	5e-05	0.000832871	yes
NM_164907	Utx	FBgn0260749	FBtr0080076	1.35573	5e-05	0.000832871	yes
NM_169299	Scm	FBgn0003334	FBtr0082102	1.35407	0.00625	0.0489308	yes
NM_001103967	Sesn	FBgn0034897	FBtr0113113	1.3508	0.0002	0.00286758	yes
NM_137746	CG10433	FBgn0034638	FBtr0071690	1.34836	5e-05	0.000832871	yes
NM_001042812	Lsd-2	FBgn0030608	FBtr0340427	1.34733	0.0013	0.0137981	yes
NM_140249	CG14131	FBgn0036205	FBtr0076028	1.34686	0.00085	0.0097034	yes
NM_001169444	Tsp29Fa	FBgn0032074	FBtr0300289	1.34492	0.0037	0.0326	yes
NM_140420	CG9040	FBgn0036394	FBtr0075765	1.34437	5e-05	0.000832871	yes
NM_001259212	CG17508	FBgn0039970	FBtr0307172	1.34299	5e-05	0.000832871	yes
NM_169902	CG5191	FBgn0038803	FBtr0083908	1.3427	5e-05	0.000832871	yes
NM_137339	CG9646	FBgn0034184	FBtr0086974	1.3408	5e-05	0.000832871	yes
NM_080163	Eip63F-1	FBgn0004910	FBtr0073174	1.34064	5e-05	0.000832871	yes
NM_164897	mthl15	FBgn0051720	FBtr0301973	1.33961	0.0001	0.00155362	yes
NM_001144336	pes	FBgn0031969	FBtr0114550	1.33839	5e-05	0.000832871	yes
NM_080131	fbl	FBgn0011205	FBtr0078187	1.33801	5e-05	0.000832871	yes
NM_142594	CG4783	FBgn0038756	FBtr0083823	1.33669	5e-05	0.000832871	yes
NM_167295	bif	FBgn0014133	FBtr0073526	1.33411	0.00265	0.024883	yes
NM_143506	Mgat2	FBgn0039738	FBtr0085602	1.33234	0.00045	0.00571824	yes
NM_166764	CaMKI	FBgn0016126	FBtr0089063	1.33118	0.00545	0.0439959	yes
NM_001276116	WASp	FBgn0024273	FBtr0336768	1.33084	0.0006	0.0072431	yes
NM_132031	CG3097	FBgn0029804	FBtr0070836	1.3279	0.0015	0.0155823	yes
NM_142619	CG4362	FBgn0038784	FBtr0083900	1.32766	5e-05	0.000832871	yes
NM_001274910	stwl	FBgn0003459	FBtr0333042	1.32493	0.0027	0.0252734	yes
NM_001103646	Snoo	FBgn0085450	FBtr0112718	1.32328	0.00015	0.00221416	yes
NM_079575	MtnA	FBgn0002868	FBtr0334686	1.32143	5e-05	0.000832871	yes
NM_144143	CG14767	FBgn0040777	FBtr0088718	1.3197	5e-05	0.000832871	yes
NM_141226	MED31	FBgn0037262	FBtr0078856	1.31755	0.0001	0.00155362	yes
NM_170114	Miro	FBgn0039140	FBtr0303849	1.31696	5e-05	0.000832871	yes
NM_057352	ref(2)P	FBgn0003231	FBtr0100289	1.31509	0.00165	0.0168653	yes
NM_001201780	CG5171	FBgn0031907	FBtr0302587	1.31367	0.00535	0.0434055	yes
NM_144101	CG5011	FBgn0040723	FBtr0077973	1.30615	5e-05	0.000832871	yes
NM_001104130	stv	FBgn0086708	FBtr0113425	1.30426	5e-05	0.000832871	yes
NM_079402	frc	FBgn0042641	FBtr0075228	1.30039	5e-05	0.000832871	yes
NM_139632	CG1319	FBgn0035529	FBtr0300775	1.29905	5e-05	0.000832871	yes
NM_001259327	Cyp49a1	FBgn0033524	FBtr0304592	1.29838	0.00305	0.0278545	yes
NM_144208	CG15210	FBgn0040850	FBtr0073377	1.29739	0.0022	0.0213841	yes
NM_165412	CG3262	FBgn0032986	FBtr0334169	1.29629	5e-05	0.000832871	yes
NM_001038843	CG2201	FBgn0032955	FBtr0305503	1.29557	0.0002	0.00286758	yes
NM_141700	CG16904	FBgn0037763	FBtr0082154	1.29555	5e-05	0.000832871	yes
NM_001258588	tyf	FBgn0026083	FBtr0305179	1.28893	0.00015	0.00221416	yes
NM_001038976	hh	FBgn0004644	FBtr0100506	1.28877	5e-05	0.000832871	yes
NM_139465	CG16762	FBgn0035343	FBtr0072968	1.28841	0.0001	0.00155362	yes
NM_057214	ab	FBgn0264442	FBtr0332558	1.28687	0.00055	0.00670891	yes
NM_130504	CG16989	FBgn0025621	FBtr0343325	1.28669	5e-05	0.000832871	yes
NM_164752	santa-maria	FBgn0025697	FBtr0079464	1.28628	0.0004	0.00519283	yes
NM_139468	CG1146	FBgn0035346	FBtr0072923	1.28533	0.00615	0.0482919	yes
NM_079412	W	FBgn0003997	FBtr0075133	1.2845	0.0002	0.00286758	yes
NM_001259262	CG18812	FBgn0042135	FBtr0306239	1.28351	5e-05	0.000832871	yes
NM_079891	pho	FBgn0002521	FBtr0089204	1.28311	0.0002	0.00286758	yes
NM_136704	magu	FBgn0262169	FBtr0088402	1.28067	5e-05	0.000832871	yes
NM_136358	CG14590	FBgn0033061	FBtr0086022	1.28039	0.0019	0.0189145	yes
NM_001259987	UbcD6	FBgn0004436	FBtr0078849	1.28022	5e-05	0.000832871	yes
NM_132836	CG8206	FBgn0030679	FBtr0074085	1.28008	5e-05	0.000832871	yes
NM_137091	CG18324	FBgn0033905	FBtr0087524	1.2791	0.0005	0.00621818	yes
NM_170185	Nmnat	FBgn0039254	FBtr0084750	1.27878	0.004	0.0346474	yes
NM_165907	Dh44-R2	FBgn0033744	FBtr0087936	1.27792	5e-05	0.000832871	yes
NM_176182	Iap2	FBgn0015247	FBtr0087297	1.27383	0.00015	0.00221416	yes
NM_140244	Bmcp	FBgn0036199	FBtr0076115	1.26847	5e-05	0.000832871	yes
NM_001272918	kraken	FBgn0020545	FBtr0078016	1.26666	5e-05	0.000832871	yes
NM_001201668	Ranbp16	FBgn0053180	FBtr0303648	1.26619	0.00125	0.0133688	yes
NM_135421	CG9555	FBgn0032085	FBtr0345450	1.25957	5e-05	0.000832871	yes
NM_001273766	lt	FBgn0002566	FBtr0333519	1.25907	0.00045	0.00571824	yes
NM_206251	msn	FBgn0010909	FBtr0072958	1.25777	0.00325	0.0292988	yes
NM_137232	CG8389	FBgn0034063	FBtr0087204	1.25662	0.00015	0.00221416	yes
NM_176097	SCAP	FBgn0033052	FBtr0086027	1.25528	5e-05	0.000832871	yes
NM_168442	CG32073	FBgn0052073	FBtr0076230	1.25436	0.0005	0.00621818	yes
NM_176299	CG33057	FBgn0053057	FBtr0076678	1.25387	5e-05	0.000832871	yes
NM_001104322	stumps	FBgn0020299	FBtr0112893	1.25166	0.00145	0.015168	yes
NM_001042817	RhoGAP15B	FBgn0030808	FBtr0110990	1.25021	5e-05	0.000832871	yes
NM_001144544	CG1021	FBgn0037443	FBtr0290327	1.24907	5e-05	0.000832871	yes
NM_144363	Ugt86Di	FBgn0040251	FBtr0346101	1.24905	0.00165	0.0168653	yes
NM_166533	rad50	FBgn0034728	FBtr0301668	1.2477	0.0025	0.0237184	yes
NM_136618	shrb	FBgn0086656	FBtr0088623	1.23874	5e-05	0.000832871	yes
NM_165829	Sod3	FBgn0033631	FBtr0089938	1.23801	5e-05	0.000832871	yes
NM_134281	trx	FBgn0003862	FBtr0082949	1.23707	5e-05	0.000832871	yes
NM_001274769	CG6272	FBgn0036126	FBtr0332706	1.23636	0.0003	0.00408658	yes
NM_167205	CG32695	FBgn0052695	FBtr0071398	1.23313	5e-05	0.000832871	yes
NM_140930	CG7298	FBgn0036948	FBtr0074859	1.23174	5e-05	0.000832871	yes
NM_139401	CG13933	FBgn0035270	FBtr0072792	1.2288	5e-05	0.000832871	yes
NM_132121	shf	FBgn0003390	FBtr0070978	1.22578	5e-05	0.000832871	yes
NM_137485	GstE7	FBgn0063493	FBtr0086675	1.22537	5e-05	0.000832871	yes
NM_142618	CG4367	FBgn0038783	FBtr0344245	1.22434	5e-05	0.000832871	yes
NM_166502	Snp	FBgn0265192	FBtr0339100	1.22287	0.0057	0.0455588	yes
NM_057893	dve	FBgn0020307	FBtr0071776	1.2227	0.00045	0.00571824	yes
NM_141583	CG9836	FBgn0037637	FBtr0081930	1.22269	5e-05	0.000832871	yes
NM_001169731	CG10062	FBgn0034439	FBtr0334006	1.22144	5e-05	0.000832871	yes
NM_079942	Pak	FBgn0267698	FBtr0081716	1.22033	0.0003	0.00408658	yes
NM_132261	CG12112	FBgn0030048	FBtr0071233	1.2203	5e-05	0.000832871	yes
NM_057531	tok	FBgn0004885	FBtr0084690	1.2194	5e-05	0.000832871	yes
NM_079435	Shal	FBgn0005564	FBtr0074973	1.21209	0.00085	0.0097034	yes
NM_079796	Rb97D	FBgn0004903	FBtr0085093	1.21202	5e-05	0.000832871	yes
NM_135403	Trs23	FBgn0260861	FBtr0079730	1.20792	5e-05	0.000832871	yes
NM_001169210	CG14442	FBgn0029893	FBtr0300772	1.20753	5e-05	0.000832871	yes
NM_167286	Sk1	FBgn0030300	FBtr0073497	1.20741	0.00015	0.00221416	yes
NM_167706	GstT3	FBgn0031117	FBtr0340044	1.20704	5e-05	0.000832871	yes
NM_136670	sqa	FBgn0259678	FBtr0299929	1.20609	5e-05	0.000832871	yes
NM_078683	Pvf1	FBgn0030964	FBtr0074640	1.20579	5e-05	0.000832871	yes
NM_057705	Odc2	FBgn0013308	FBtr0088864	1.20311	0.0012	0.0129328	yes
NM_001169420	CG9171	FBgn0031738	FBtr0301235	1.20047	5e-05	0.000832871	yes
NM_079175	Hsp83	FBgn0001233	FBtr0332873	1.19916	5e-05	0.000832871	yes
NM_136420	Gadd45	FBgn0033153	FBtr0089049	1.19896	5e-05	0.000832871	yes
NM_136277	CG1416	FBgn0032961	FBtr0085903	1.1987	0.0007	0.00824187	yes
NM_169064	Pi4KIIalpha	FBgn0037339	FBtr0078755	1.19674	0.0016	0.0164423	yes
NM_134575	r-cup	FBgn0031142	FBtr0077269	1.19426	0.0028	0.02607	yes
NM_168678	Baldspot	FBgn0260960	FBtr0075356	1.19265	0.00055	0.00670891	yes
NM_168950	Csp	FBgn0004179	FBtr0078495	1.192	5e-05	0.000832871	yes
NM_166934	CG3191	FBgn0023525	FBtr0070417	1.19069	5e-05	0.000832871	yes
NM_166647	CG3907	FBgn0034958	FBtr0072196	1.18958	0.0001	0.00155362	yes
NM_165386	CG2201	FBgn0032955	FBtr0345685	1.1888	5e-05	0.000832871	yes
NM_140482	CG18649	FBgn0036469	FBtr0333874	1.18791	0.0057	0.0455588	yes
NM_170219	CG10550	FBgn0039321	FBtr0084858	1.18765	5e-05	0.000832871	yes
NM_001273741	CG8671	FBgn0032938	FBtr0330679	1.186	0.00055	0.00670891	yes
NM_135357	Khc-73	FBgn0019968	FBtr0087357	1.18577	0.0045	0.0379914	yes
NM_168947	CG7139	FBgn0027532	FBtr0078486	1.18564	0.00635	0.0495475	yes
NM_001272930	CG4887	FBgn0031318	FBtr0331288	1.18361	0.00465	0.0389758	yes
NM_206466	Rel	FBgn0014018	FBtr0089338	1.18231	0.004	0.0346474	yes
NM_001014668	Nf1	FBgn0015269	FBtr0100113	1.18229	5e-05	0.000832871	yes
NM_143728	CG14630	FBgn0014903	FBtr0070175	1.18199	5e-05	0.000832871	yes
NM_001259417	CG42524	FBgn0260429	FBtr0304712	1.18044	0.0008	0.0092279	yes
NM_166625	CG4797	FBgn0034909	FBtr0072239	1.1795	5e-05	0.000832871	yes
NM_132647	IP3K2	FBgn0266375	FBtr0344170	1.17922	5e-05	0.000832871	yes
NM_001043090	Hsf	FBgn0001222	FBtr0110966	1.17898	0.0007	0.00824187	yes
NM_164580	Atet	FBgn0020762	FBtr0077427	1.17886	5e-05	0.000832871	yes
NM_001014604	CG9795	FBgn0037234	FBtr0100617	1.17496	0.00015	0.00221416	yes
NM_135034	hoe2	FBgn0031649	FBtr0077394	1.17386	5e-05	0.000832871	yes
NM_142218	CG18522	FBgn0267408	FBtr0083154	1.17298	5e-05	0.000832871	yes
NM_143386	CG14528	FBgn0039611	FBtr0085329	1.17276	0.00015	0.00221416	yes
NM_001032224	Spn43Ab	FBgn0024293	FBtr0100356	1.17225	5e-05	0.000832871	yes
NM_164777	pes	FBgn0031969	FBtr0300183	1.17106	0.00095	0.0106369	yes
NM_001275023	mbf1	FBgn0262732	FBtr0305570	1.17085	5e-05	0.000832871	yes
NM_167972	CG32485	FBgn0052485	FBtr0072985	1.16933	5e-05	0.000832871	yes
NM_001042984	CG17883	FBgn0040005	FBtr0111292	1.16861	0.00215	0.0210148	yes
NM_001275030	Abl	FBgn0000017	FBtr0330130	1.16853	0.0002	0.00286758	yes
NM_168749	CG32187	FBgn0052187	FBtr0075169	1.16844	0.0058	0.046095	yes
NM_206306	PGRP-LA	FBgn0035975	FBtr0076433	1.16803	0.0002	0.00286758	yes
NM_001275978	Orct2	FBgn0086365	FBtr0334869	1.16744	0.00355	0.0315297	yes
NM_137240	CG8414	FBgn0034073	FBtr0087255	1.16743	5e-05	0.000832871	yes
NM_001014606	CG1161	FBgn0037313	FBtr0335000	1.16593	0.0005	0.00621818	yes
NM_001272691	CG9902	FBgn0030757	FBtr0334035	1.16414	5e-05	0.000832871	yes
NM_175946	NLaz	FBgn0053126	FBtr0343844	1.15758	0.00305	0.0278545	yes
NM_169696	srp	FBgn0003507	FBtr0083215	1.15702	0.0058	0.046095	yes
NM_001272999	Axud1	FBgn0261647	FBtr0330665	1.15623	0.00055	0.00670891	yes
NM_144025	CG13255	FBgn0040636	FBtr0331527	1.1549	5e-05	0.000832871	yes
NM_001273809	koi	FBgn0265003	FBtr0335512	1.15329	5e-05	0.000832871	yes
NM_134499	et	FBgn0031055	FBtr0308570	1.15292	0.00015	0.00221416	yes
NM_001144502	fal	FBgn0028380	FBtr0290284	1.15255	5e-05	0.000832871	yes
NM_001272376	Sxl	FBgn0264270	FBtr0336727	1.15163	0.00095	0.0106369	yes
NM_001104374	CG4360	FBgn0038787	FBtr0113252	1.1514	0.00105	0.011608	yes
NM_137805	CG11275	FBgn0034706	FBtr0071769	1.15064	5e-05	0.000832871	yes
NM_001274521	S6k	FBgn0015806	FBtr0333264	1.15045	5e-05	0.000832871	yes
NM_001259588	gol	FBgn0004919	FBtr0306330	1.14926	5e-05	0.000832871	yes
NM_001273244	snRNP-U1-70K	FBgn0016978	FBtr0331375	1.14678	5e-05	0.000832871	yes
NM_130651	Pdfr	FBgn0260753	FBtr0070436	1.14673	5e-05	0.000832871	yes
NM_132535	SelG	FBgn0030350	FBtr0073570	1.14671	5e-05	0.000832871	yes
NM_001258687	Imp	FBgn0262735	FBtr0305150	1.14642	5e-05	0.000832871	yes
NM_140363	CG11261	FBgn0036332	FBtr0075899	1.14554	0.0006	0.0072431	yes
NM_079602	GstD1	FBgn0001149	FBtr0082607	1.14283	5e-05	0.000832871	yes
NM_057311	nub	FBgn0085424	FBtr0112643	1.14248	5e-05	0.000832871	yes
NM_001201818	tai	FBgn0041092	FBtr0303872	1.14209	5e-05	0.000832871	yes
NM_165833	Drip	FBgn0015872	FBtr0088141	1.141	5e-05	0.000832871	yes
NM_001201666	Ranbp16	FBgn0053180	FBtr0303646	1.13992	5e-05	0.000832871	yes
NM_001258906	CG43349	FBgn0263081	FBtr0335381	1.13975	5e-05	0.000832871	yes
NM_143655	yellow-h	FBgn0039896	FBtr0089115	1.13846	0.0001	0.00155362	yes
NM_001169740	par-1	FBgn0260934	FBtr0301506	1.13701	0.00075	0.00873268	yes
NM_001273738	CG8678	FBgn0032935	FBtr0331678	1.1357	0.00315	0.028569	yes
NM_001014455	PNUTS	FBgn0053526	FBtr0091487	1.13387	5e-05	0.000832871	yes
NM_079965	Mkrn1	FBgn0029152	FBtr0078383	1.13114	5e-05	0.000832871	yes
NM_057947	Thor	FBgn0261560	FBtr0077524	1.12985	5e-05	0.000832871	yes
NM_135027	CG3008	FBgn0031643	FBtr0077389	1.12855	5e-05	0.000832871	yes
NM_001272590	Tango13	FBgn0086674	FBtr0310432	1.12842	5e-05	0.000832871	yes
NM_140735	Edc3	FBgn0036735	FBtr0075208	1.12656	5e-05	0.000832871	yes
NM_170170	RabX4	FBgn0051118	FBtr0084736	1.1264	0.00155	0.0160383	yes
NM_206715	CG5541	FBgn0030603	FBtr0073958	1.12511	5e-05	0.000832871	yes
NM_166541	CG30196	FBgn0050196	FBtr0071927	1.12357	5e-05	0.000832871	yes
NM_078916	Tsp42En	FBgn0033135	FBtr0329936	1.12246	0.00025	0.00348226	yes
NM_166788	myo	FBgn0026199	FBtr0089095	1.12155	0.0009	0.0101637	yes
NM_206431	CG2519	FBgn0037336	FBtr0078762	1.12044	5e-05	0.000832871	yes
NM_132658	GstT4	FBgn0030484	FBtr0073778	1.11786	5e-05	0.000832871	yes
NM_001103561	CG8028	FBgn0031010	FBtr0332393	1.11546	5e-05	0.000832871	yes
NM_001275140	Deaf1	FBgn0013799	FBtr0332153	1.1146	0.0002	0.00286758	yes
NM_001273323	CG13398	FBgn0032042	FBtr0331990	1.11185	0.00545	0.0439959	yes
NM_144299	Rapgap1	FBgn0264895	FBtr0334846	1.11183	0.0014	0.0146962	yes
NM_176317	Mocs1	FBgn0263241	FBtr0076204	1.11138	5e-05	0.000832871	yes
NM_140973	CG5955	FBgn0036997	FBtr0078197	1.11052	5e-05	0.000832871	yes
NM_001275114	Gbs-76A	FBgn0036862	FBtr0345390	1.10989	5e-05	0.000832871	yes
NM_168094	CG32243	FBgn0052243	FBtr0073322	1.10702	5e-05	0.000832871	yes
NM_141777	Tpc1	FBgn0037852	FBtr0082334	1.10642	5e-05	0.000832871	yes
NM_057845	wun	FBgn0016078	FBtr0088553	1.10526	5e-05	0.000832871	yes
NM_001103550	CG6361	FBgn0030925	FBtr0113000	1.09891	5e-05	0.000832871	yes
NM_136509	CG18316	FBgn0033261	FBtr0088782	1.09844	5e-05	0.000832871	yes
NM_168353	CG42673	FBgn0261555	FBtr0302710	1.09834	0.0029	0.0268346	yes
NM_001258845	Hers	FBgn0052529	FBtr0306523	1.09759	0.00015	0.00221416	yes
NM_164842	rost	FBgn0011705	FBtr0079782	1.09727	0.0002	0.00286758	yes
NM_057280	Mal-A3	FBgn0002571	FBtr0088758	1.09514	5e-05	0.000832871	yes
NM_206465	Rel	FBgn0014018	FBtr0089338	1.09512	0.001	0.0111196	yes
NR_047748	CR34335	FBgn0085364		1.09442	5e-05	0.000832871	yes
NM_079448	Rab8	FBgn0262518	FBtr0074921	1.09404	5e-05	0.000832871	yes
NM_168493	Adk1	FBgn0022709	FBtr0076018	1.09303	0.00055	0.00670891	yes
NM_164788	Bsg	FBgn0261822	FBtr0079572	1.09092	0.0014	0.0146962	yes
NM_176060	CG33116	FBgn0053116	FBtr0081249	1.08982	5e-05	0.000832871	yes
NM_078741	gkt	FBgn0260817	FBtr0077574	1.08942	0.0001	0.00155362	yes
NM_168802	l(3)76BDr	FBgn0262517	FBtr0074974	1.08853	5e-05	0.000832871	yes
NM_001170241	slo	FBgn0003429	FBtr0301582	1.0883	0.00305	0.0278545	yes
NM_001259371	bbc	FBgn0033844	FBtr0305993	1.08444	0.0064	0.049882	yes
NM_144346	Best1	FBgn0040238	FBtr0082183	1.0842	5e-05	0.000832871	yes
NM_206449	Antp	FBgn0260642	FBtr0081651	1.08313	0.0007	0.00824187	yes
NM_165464	EcR	FBgn0000546	FBtr0086012	1.08224	0.00225	0.0217193	yes
NM_140452	shd	FBgn0003388	FBtr0304700	1.08167	0.0004	0.00519283	yes
NM_137111	Arc1	FBgn0033926	FBtr0087560	1.07972	5e-05	0.000832871	yes
NM_001276084	dsd	FBgn0039528	FBtr0335247	1.07918	0.0001	0.00155362	yes
NM_165390	Cul-2	FBgn0032956	FBtr0085899	1.07821	0.0001	0.00155362	yes
NM_142706	CG3308	FBgn0038877	FBtr0084102	1.07816	5e-05	0.000832871	yes
NM_139995	CG6511	FBgn0035923	FBtr0333887	1.07648	5e-05	0.000832871	yes
NM_001014723	Proc-R	FBgn0029723	FBtr0100552	1.07644	0.0046	0.0385875	yes
NM_166279	GstE9	FBgn0063491	FBtr0086677	1.07578	5e-05	0.000832871	yes
NM_133010	par-6	FBgn0026192	FBtr0074455	1.07522	5e-05	0.000832871	yes
NM_139977	GstO3	FBgn0035904	FBtr0076622	1.07492	5e-05	0.000832871	yes
NM_134573	Npc1b	FBgn0261675	FBtr0077239	1.0749	5e-05	0.000832871	yes
NM_001169621	babo	FBgn0011300	FBtr0300599	1.07403	5e-05	0.000832871	yes
NM_134786	CG7337	FBgn0031374	FBtr0077811	1.07329	0.00085	0.0097034	yes
NM_057863	Ric	FBgn0265605	FBtr0087254	1.07297	5e-05	0.000832871	yes
NM_139451	CG13806	FBgn0035325	FBtr0072879	1.07267	5e-05	0.000832871	yes
NM_057818	Nak	FBgn0015772	FBtr0340325	1.07232	5e-05	0.000832871	yes
NM_130564	CG14780	FBgn0025383	FBtr0070257	1.07072	0.0012	0.0129328	yes
NM_001260228	CG43102	FBgn0262562	FBtr0305012	1.07048	0.00055	0.00670891	yes
NM_166478	CG30403	FBgn0050403	FBtr0114523	1.07048	0.00615	0.0482919	yes
NM_141163	CG11226	FBgn0037195	FBtr0078546	1.0703	0.00235	0.0225293	yes
NM_080089	Cyp4p1	FBgn0015037	FBtr0088592	1.06832	0.0027	0.0252734	yes
NM_001169549	spir	FBgn0003475	FBtr0301884	1.06831	0.00025	0.00348226	yes
NM_057906	pug	FBgn0020385	FBtr0082265	1.06792	5e-05	0.000832871	yes
NM_135459	GlcAT-S	FBgn0032135	FBtr0079842	1.06756	0.0008	0.0092279	yes
NM_001258725	Tango2	FBgn0030503	FBtr0308644	1.06671	0.00035	0.00463248	yes
NM_001038969	ema	FBgn0038427	FBtr0100643	1.06595	0.0048	0.0398671	yes
NM_001103715	rtGEF	FBgn0015803	FBtr0112885	1.06488	5e-05	0.000832871	yes
NM_001272159	G9a	FBgn0040372	FBtr0332992	1.06475	5e-05	0.000832871	yes
NM_168743	Ndfip	FBgn0052177	FBtr0075210	1.0647	5e-05	0.000832871	yes
NM_001170307	CG2246	FBgn0039790	FBtr0302313	1.06147	5e-05	0.000832871	yes
NM_136505	CG8713	FBgn0033257	FBtr0088780	1.05955	0.00105	0.011608	yes
NM_137850	Ugt58Fa	FBgn0040091	FBtr0345505	1.05708	5e-05	0.000832871	yes
NM_140194	Plod	FBgn0036147	FBtr0076187	1.05628	5e-05	0.000832871	yes
NM_001273999	CG3814	FBgn0025692	FBtr0332885	1.05595	0.00395	0.0342709	yes
NM_138259	l(3)02640	FBgn0010786	FBtr0072679	1.05587	5e-05	0.000832871	yes
NM_140987	Rcd2	FBgn0037012	FBtr0078213	1.05331	5e-05	0.000832871	yes
NM_167481	vap	FBgn0003969	FBtr0074142	1.05263	0.0038	0.0332579	yes
NM_001104224	Gasp	FBgn0026077	FBtr0112922	1.0519	0.0011	0.0120529	yes
NM_001275404	CG31248	FBgn0051248	FBtr0334669	1.05116	0.00195	0.0193206	yes
NM_001275628	foxo	FBgn0038197	FBtr0305052	1.05094	0.0003	0.00408658	yes
NM_132683	CG12177	FBgn0030510	FBtr0073846	1.0494	5e-05	0.000832871	yes
NM_141137	CG11426	FBgn0037166	FBtr0078506	1.04809	5e-05	0.000832871	yes
NM_135532	CG5385	FBgn0267365	FBtr0080062	1.04807	5e-05	0.000832871	yes
NM_001273749	step	FBgn0086779	FBtr0332471	1.04691	5e-05	0.000832871	yes
NM_134621	CG12576	FBgn0031190	FBtr0077365	1.04077	5e-05	0.000832871	yes
NM_137788	Snp	FBgn0265192	FBtr0339099	1.03918	0.00055	0.00670891	yes
NM_132120	CG14438	FBgn0029899	FBtr0070961	1.03705	0.00035	0.00463248	yes
NM_139690	CHMP2B	FBgn0035589	FBtr0077166	1.0343	0.00295	0.0272133	yes
NM_137572	CG10062	FBgn0034439	FBtr0086522	1.03404	5e-05	0.000832871	yes
NM_079070	Elongin-C	FBgn0266711	FBtr0086541	1.03207	0.00475	0.0396085	yes
NM_001260173	Afti	FBgn0038223	FBtr0310001	1.03048	0.00035	0.00463248	yes
NM_057279	Mal-A1	FBgn0002570	FBtr0088759	1.02899	5e-05	0.000832871	yes
NM_143346	CG5527	FBgn0039564	FBtr0085255	1.02654	5e-05	0.000832871	yes
NM_143209	CG6142	FBgn0039415	FBtr0084987	1.02543	0.0062	0.0485937	yes
NM_079212	DnaJ-1	FBgn0263106	FBtr0077123	1.0251	5e-05	0.000832871	yes
NM_001201744	Tao	FBgn0031030	FBtr0304000	1.02385	0.0001	0.00155362	yes
NM_001276000	Ude	FBgn0039226	FBtr0345210	1.02322	5e-05	0.000832871	yes
NM_001272557	CG11138	FBgn0030400	FBtr0331718	1.02319	0.00605	0.0476491	yes
NM_001275446	Mkk4	FBgn0024326	FBtr0334320	1.02238	0.0003	0.00408658	yes
NM_142304	CG14903	FBgn0038446	FBtr0083303	1.02179	0.00045	0.00571824	yes
NM_168258	ERR	FBgn0035849	FBtr0076724	1.02156	0.0002	0.00286758	yes
NM_001103606	CG34176	FBgn0085205	FBtr0112367	1.02077	5e-05	0.000832871	yes
NM_166946	egh	FBgn0001404	FBtr0070440	1.01986	5e-05	0.000832871	yes
NM_167875	Ptp61F	FBgn0267487	FBtr0072719	1.01746	0.0063	0.0492488	yes
NM_134890	CG17265	FBgn0031488	FBtr0077646	1.01729	5e-05	0.000832871	yes
NM_079768	ssh	FBgn0029157	FBtr0084799	1.01727	0.0001	0.00155362	yes
NM_135086	cl	FBgn0000318	FBtr0079095	1.01579	5e-05	0.000832871	yes
NM_139501	FR	FBgn0035385	FBtr0072980	1.01532	0.0005	0.00621818	yes
NM_131995	CG15784	FBgn0029766	FBtr0070777	1.01531	5e-05	0.000832871	yes
NM_132997	CG8408	FBgn0030850	FBtr0074487	1.01519	5e-05	0.000832871	yes
NM_001201963	Hydr1	FBgn0033382	FBtr0302496	1.01347	0.00575	0.0458016	yes
NM_001042938	CG40439	FBgn0058439	FBtr0111233	1.01236	5e-05	0.000832871	yes
NR_002069	Hsromega	FBgn0001234		1.01183	0.0001	0.00155362	yes
NM_078935	Socs44A	FBgn0033266	FBtr0088784	1.01131	5e-05	0.000832871	yes
NM_078878	Top3alpha	FBgn0040268	FBtr0081246	1.01121	5e-05	0.000832871	yes
NM_001273058	toc	FBgn0015600	FBtr0329906	1.01116	0.00265	0.024883	yes
NM_001202181	mex1	FBgn0004228	FBtr0303786	1.00866	5e-05	0.000832871	yes
NM_164890	CG4839	FBgn0032187	FBtr0079943	1.00828	5e-05	0.000832871	yes
NM_132053	CG6041	FBgn0029826	FBtr0070861	1.00771	5e-05	0.000832871	yes
NM_133101	CG7101	FBgn0030963	FBtr0074639	1.00649	0.0046	0.0385875	yes
NM_057967	rnh1	FBgn0023171	FBtr0088883	1.0059	5e-05	0.000832871	yes
NM_136145	CG13078	FBgn0032809	FBtr0081256	1.0053	0.00515	0.0421902	yes
NM_139551	CG14961	FBgn0035439	FBtr0073069	1.00519	0.00395	0.0342709	yes
NR_033156	Uhg4	FBgn0083124		1.0049	0.0017	0.0172755	yes
NM_001201912	CG10702	FBgn0032752	FBtr0303241	1.00415	0.0036	0.0319063	yes
NM_164967	CG6509	FBgn0032363	FBtr0080247	1.00218	0.00355	0.0315297	yes
NM_143725	KaiRIA	FBgn0028422	FBtr0083938	1.00151	0.0002	0.00286758	yes
NM_001170204	CG7956	FBgn0038890	FBtr0301211	0.996306	0.0032	0.028935	yes
NM_141134	laza	FBgn0037163	FBtr0078508	0.995195	5e-05	0.000832871	yes
NM_001272494	CG1628	FBgn0030218	FBtr0310444	0.994072	0.00035	0.00463248	yes
NM_079959	bgm	FBgn0027348	FBtr0080590	0.992212	5e-05	0.000832871	yes
NM_001260353	CG6364	FBgn0263398	FBtr0309097	0.991356	0.00045	0.00571824	yes
NM_164381	Ent1	FBgn0031250	FBtr0078094	0.991291	5e-05	0.000832871	yes
NM_001273767	cta	FBgn0000384	FBtr0334157	0.991245	5e-05	0.000832871	yes
NM_164894	CG5694	FBgn0032197	FBtr0079954	0.990462	0.00125	0.0133688	yes
NM_141317	Rab23	FBgn0037364	FBtr0078727	0.990427	0.0004	0.00519283	yes
NM_142718	CG6353	FBgn0038893	FBtr0084116	0.98923	5e-05	0.000832871	yes
NM_001144476	CG32138	FBgn0267795	FBtr0114573	0.988235	0.0001	0.00155362	yes
NM_135474	CG5924	FBgn0032154	FBtr0079911	0.987796	0.0018	0.0180473	yes
NM_001260311	loco	FBgn0020278	FBtr0309249	0.987536	0.00035	0.00463248	yes
NM_001274189	CG30389	FBgn0050389	FBtr0310423	0.985548	0.00035	0.00463248	yes
NM_079166	dos	FBgn0016794	FBtr0072926	0.981909	5e-05	0.000832871	yes
NM_001144373	CG42238	FBgn0250867	FBtr0290305	0.980117	0.00025	0.00348226	yes
NM_001169367	galectin	FBgn0031213	FBtr0302164	0.97934	0.0049	0.0405215	yes
NM_138183	RhoGEF3	FBgn0264707	FBtr0333952	0.978171	0.00135	0.0142353	yes
NM_001260414	CG5508	FBgn0027579	FBtr0335011	0.978058	0.00125	0.0133688	yes
NM_141396	CG10277	FBgn0037442	FBtr0081720	0.976753	5e-05	0.000832871	yes
NM_169663	CG44014	FBgn0264776	FBtr0334152	0.975397	5e-05	0.000832871	yes
NM_079545	alpha-Est1	FBgn0015568	FBtr0081544	0.9749	5e-05	0.000832871	yes
NM_134970	CG15422	FBgn0031579	FBtr0077505	0.974795	5e-05	0.000832871	yes
NM_141522	CG11672	FBgn0037563	FBtr0081865	0.973844	0.00015	0.00221416	yes
NM_079046	EDTP	FBgn0027506	FBtr0086958	0.972696	5e-05	0.000832871	yes
NM_143070	CG11791	FBgn0039266	FBtr0084763	0.972092	5e-05	0.000832871	yes
NM_138164	mri	FBgn0035107	FBtr0072480	0.971425	0.0001	0.00155362	yes
NM_132107	CG3224	FBgn0029885	FBtr0070992	0.970921	5e-05	0.000832871	yes
NM_143142	CG5116	FBgn0039339	FBtr0084877	0.969034	5e-05	0.000832871	yes
NM_001144634	CG5746	FBgn0039186	FBtr0273282	0.968277	0.0058	0.046095	yes
NM_001274553	CG8549	FBgn0035714	FBtr0330060	0.96688	0.0023	0.0221004	yes
NM_164496	Hrs	FBgn0031450	FBtr0089751	0.966513	5e-05	0.000832871	yes
NM_001042977	Stlk	FBgn0046692	FBtr0111111	0.965607	5e-05	0.000832871	yes
NM_001104274	Ugt86Dd	FBgn0040256	FBtr0113321	0.964682	5e-05	0.000832871	yes
NM_143298	CG3368	FBgn0039508	FBtr0085163	0.964564	5e-05	0.000832871	yes
NM_001273827	Tsp42Ei	FBgn0033130	FBtr0336872	0.963485	5e-05	0.000832871	yes
NM_142202	CG5073	FBgn0038331	FBtr0083094	0.962604	5e-05	0.000832871	yes
NM_170457	Axn	FBgn0026597	FBtr0085553	0.961988	0.00015	0.00221416	yes
NM_001260348	Rab7	FBgn0015795	FBtr0308612	0.960027	0.00085	0.0097034	yes
NM_142825	Cyp6d4	FBgn0039006	FBtr0084304	0.959157	5e-05	0.000832871	yes
NM_134609	CG10918	FBgn0031178	FBtr0077218	0.958684	5e-05	0.000832871	yes
NM_140922	obst-J	FBgn0036940	FBtr0074866	0.958458	5e-05	0.000832871	yes
NM_140567	Hip14	FBgn0259824	FBtr0333577	0.956216	0.0021	0.0205739	yes
NM_144269	schlank	FBgn0040918	FBtr0070938	0.955899	5e-05	0.000832871	yes
NM_078710	Hlc	FBgn0001565	FBtr0077221	0.950954	5e-05	0.000832871	yes
NM_135497	Spn31A	FBgn0032178	FBtr0079938	0.950207	5e-05	0.000832871	yes
NM_001272730	RhoGAPp190	FBgn0026375	FBtr0333662	0.950033	0.00085	0.0097034	yes
NM_141158	CG7369	FBgn0037188	FBtr0078530	0.948731	5e-05	0.000832871	yes
NM_144369	Ugt86Da	FBgn0040259	FBtr0082338	0.948604	5e-05	0.000832871	yes
NM_140927	Ssk	FBgn0036945	FBtr0074821	0.948476	0.0001	0.00155362	yes
NM_166335	hppy	FBgn0263395	FBtr0086504	0.945686	0.0002	0.00286758	yes
NM_001272478	flw	FBgn0000711	FBtr0333305	0.944636	0.0001	0.00155362	yes
NM_142502	CG14292	FBgn0038658	FBtr0083725	0.943975	5e-05	0.000832871	yes
NM_206654	Trf2	FBgn0261793	FBtr0330106	0.94388	0.00135	0.0142353	yes
NM_137481	GstE3	FBgn0063497	FBtr0086671	0.943816	5e-05	0.000832871	yes
NM_140794	Chmp1	FBgn0036805	FBtr0075092	0.943591	5e-05	0.000832871	yes
NM_001103834	cg	FBgn0000289	FBtr0290035	0.943546	5e-05	0.000832871	yes
NM_138148	CG3829	FBgn0035091	FBtr0072396	0.942686	5e-05	0.000832871	yes
NM_165693	sqa	FBgn0259678	FBtr0299930	0.941322	0.0001	0.00155362	yes
NM_141667	CG8358	FBgn0037727	FBtr0082081	0.941268	0.0028	0.02607	yes
NM_001260471	krz	FBgn0040206	FBtr0305268	0.940844	5e-05	0.000832871	yes
NM_165521	Eaf	FBgn0033166	FBtr0089009	0.938518	0.00045	0.00571824	yes
NM_058046	Ate1	FBgn0025720	FBtr0086317	0.937713	5e-05	0.000832871	yes
NM_140699	rogdi	FBgn0036697	FBtr0075283	0.936661	5e-05	0.000832871	yes
NM_141949	CG5961	FBgn0038056	FBtr0082681	0.936529	0.00075	0.00873268	yes
NM_136776	CG7686	FBgn0027525	FBtr0088245	0.936078	5e-05	0.000832871	yes
NM_001258729	g	FBgn0001087		0.935799	0.0005	0.00621818	yes
NM_135684	CG16965	FBgn0032387	FBtr0310149	0.935073	0.00255	0.0241382	yes
NM_133012	CG42684	FBgn0261570	FBtr0302834	0.934655	0.00495	0.0408706	yes
NM_136888	Hen1	FBgn0033686	FBtr0087984	0.934585	0.00355	0.0315297	yes
NM_141552	CG11753	FBgn0037603	FBtr0081879	0.934284	0.00145	0.015168	yes
NM_141921	MBD-R2	FBgn0038016		0.933588	0.00035	0.00463248	yes
NM_143325	ALiX	FBgn0086346	FBtr0085241	0.93346	5e-05	0.000832871	yes
NM_001202203	wnd	FBgn0036896	FBtr0302513	0.932809	0.0004	0.00519283	yes
NM_078699	mal	FBgn0002641	FBtr0344987	0.932738	5e-05	0.000832871	yes
NM_001275115	Gbs-76A	FBgn0036862	FBtr0345390	0.932533	0.00095	0.0106369	yes
NM_143123	CG10550	FBgn0039321	FBtr0305953	0.932265	5e-05	0.000832871	yes
NM_001272668	CG42354	FBgn0259700	FBtr0310316	0.932147	0.0055	0.0442804	yes
NM_079433	nes	FBgn0026630	FBtr0075019	0.931386	0.00035	0.00463248	yes
NM_143995	CG13631	FBgn0040600	FBtr0084693	0.930597	0.0005	0.00621818	yes
NM_079418	GNBP1	FBgn0040323	FBtr0075050	0.92972	5e-05	0.000832871	yes
NM_001272151	toy	FBgn0019650	FBtr0339509	0.929652	0.0022	0.0213841	yes
NM_001170060	CG1021	FBgn0037443	FBtr0300261	0.929466	0.00035	0.00463248	yes
NM_133040	CG7192	FBgn0030894	FBtr0074527	0.926934	0.0008	0.0092279	yes
NM_001104098	nudE	FBgn0036059	FBtr0113158	0.924938	5e-05	0.000832871	yes
NM_168029	YT521-B	FBgn0027616	FBtr0073079	0.924642	0.00455	0.0383211	yes
NM_137344	CG30456	FBgn0050456	FBtr0273336	0.923631	5e-05	0.000832871	yes
NM_140742	CG7497	FBgn0036742	FBtr0300284	0.923607	5e-05	0.000832871	yes
NM_137014	CG4716	FBgn0033820	FBtr0345471	0.921611	5e-05	0.000832871	yes
NM_164486	dpp	FBgn0000490	FBtr0077773	0.920526	0.00095	0.0106369	yes
NM_001258910	chinmo	FBgn0086758	FBtr0307047	0.920121	5e-05	0.000832871	yes
NM_143244	CG6403	FBgn0039453	FBtr0339241	0.920075	5e-05	0.000832871	yes
NM_001275782	CG31122	FBgn0051122	FBtr0333831	0.919836	5e-05	0.000832871	yes
NM_141778	CG14696	FBgn0037853	FBtr0082332	0.919816	5e-05	0.000832871	yes
NM_142405	CG18012	FBgn0038552	FBtr0083523	0.919748	5e-05	0.000832871	yes
NM_167245	Atg8a	FBgn0052672	FBtr0071498	0.919349	5e-05	0.000832871	yes
NM_140516	CG7945	FBgn0036505	FBtr0075599	0.919343	0.0001	0.00155362	yes
NM_001259895	ftz-f1	FBgn0001078	FBtr0304627	0.91789	0.0015	0.0155823	yes
NM_169018	CG44098	FBgn0264907	FBtr0334964	0.91786	5e-05	0.000832871	yes
NM_135726	Oatp33Eb	FBgn0032435	FBtr0080370	0.917539	5e-05	0.000832871	yes
NM_169506	CG8795	FBgn0038139	FBtr0082774	0.917453	0.0001	0.00155362	yes
NM_168563	CG32137	FBgn0052137	FBtr0075758	0.91669	5e-05	0.000832871	yes
NM_135917	CG18480	FBgn0028518	FBtr0343716	0.916456	5e-05	0.000832871	yes
NM_142040	CG9269	FBgn0038161	FBtr0082794	0.915838	0.0005	0.00621818	yes
NM_139715	bc10	FBgn0040239	FBtr0077084	0.915368	5e-05	0.000832871	yes
NM_135039	Marcal1	FBgn0031655	FBtr0078992	0.914203	0.00335	0.0300328	yes
NM_001031900	Shawn	FBgn0031039	FBtr0074739	0.913746	0.0005	0.00621818	yes
NM_132715	CG11585	FBgn0030543	FBtr0114508	0.913029	0.0013	0.0137981	yes
NM_141695	CG9467	FBgn0037758	FBtr0082156	0.913021	5e-05	0.000832871	yes
NM_135020	CG15626	FBgn0031635	FBtr0077412	0.911259	5e-05	0.000832871	yes
NM_168008	CG17746	FBgn0035425	FBtr0073094	0.910231	0.00055	0.00670891	yes
NM_166047	Shroom	FBgn0085408	FBtr0290253	0.908405	0.0004	0.00519283	yes
NM_166815	Zyx	FBgn0011642	FBtr0089214	0.908392	0.00075	0.00873268	yes
NM_142592	CG4462	FBgn0038752	FBtr0083850	0.908186	5e-05	0.000832871	yes
NM_166878	CG11412	FBgn0024362	FBtr0070209	0.90787	5e-05	0.000832871	yes
NM_001274871	CG14109	FBgn0036364	FBtr0331532	0.907375	5e-05	0.000832871	yes
NM_001260174	NK7.1	FBgn0024321	FBtr0306742	0.905187	0.0006	0.0072431	yes
NM_136299	CG3262	FBgn0032986	FBtr0334168	0.904879	0.0002	0.00286758	yes
NM_001259766	CG4080	FBgn0035983	FBtr0309506	0.903502	0.00305	0.0278545	yes
NM_137853	CG3746	FBgn0034755	FBtr0071929	0.903307	5e-05	0.000832871	yes
NM_164352	l(2)gl	FBgn0002121	FBtr0078169	0.903086	0.0007	0.00824187	yes
NM_132951	CG4928	FBgn0027556	FBtr0074345	0.903068	5e-05	0.000832871	yes
NM_168722	CG6512	FBgn0036702	FBtr0075252	0.903033	0.00305	0.0278545	yes
NM_001144719	Pkcdelta	FBgn0259680	FBtr0299937	0.903022	0.00545	0.0439959	yes
NM_167982	CG11486	FBgn0035397	FBtr0072996	0.902676	0.003	0.0275415	yes
NM_134617	CG14614	FBgn0266848	FBtr0077368	0.901299	5e-05	0.000832871	yes
NM_001272131	Thd1	FBgn0026869	FBtr0345197	0.900076	0.00155	0.0160383	yes
NM_001272770	CG33253	FBgn0030992	FBtr0331155	0.900035	5e-05	0.000832871	yes
NM_078640	eas	FBgn0000536	FBtr0074212	0.899161	5e-05	0.000832871	yes
NM_170215	CG31288	FBgn0051288	FBtr0084860	0.898347	5e-05	0.000832871	yes
NM_137858	CG42565	FBgn0260767	FBtr0301269	0.897924	0.0002	0.00286758	yes
NM_206093	Syx6	FBgn0037084	FBtr0088103	0.897862	0.0002	0.00286758	yes
NM_133137	Muc18B	FBgn0031000	FBtr0346019	0.897253	5e-05	0.000832871	yes
NM_132859	MSBP	FBgn0030703	FBtr0074166	0.896616	0.0004	0.00519283	yes
NM_134958	CG10031	FBgn0031563	FBtr0077544	0.895859	0.00105	0.011608	yes
NM_001144244	CG10737	FBgn0034420	FBtr0290317	0.895039	0.00025	0.00348226	yes
NM_170246	Lnk	FBgn0028717	FBtr0084937	0.893582	0.0001	0.00155362	yes
NM_001275342	cno	FBgn0259212	FBtr0334910	0.892783	0.0042	0.0360086	yes
NM_138211	CG13895	FBgn0035158	FBtr0072605	0.89243	0.0001	0.00155362	yes
NM_001272657	tay	FBgn0260938	FBtr0310066	0.892352	5e-05	0.000832871	yes
NM_058034	BubR1	FBgn0263855	FBtr0086032	0.891217	5e-05	0.000832871	yes
NM_136964	nemy	FBgn0261673	FBtr0087868	0.889935	0.0016	0.0164423	yes
NM_166196	CG5522	FBgn0034158	FBtr0087027	0.887806	5e-05	0.000832871	yes
NM_142215	CG5205	FBgn0038344	FBtr0083147	0.887636	5e-05	0.000832871	yes
NM_167384	CG32626	FBgn0052626	FBtr0301044	0.88728	0.00325	0.0292988	yes
NM_001169614	Asap1	FBgn0050372	FBtr0300954	0.886615	5e-05	0.000832871	yes
NM_164942	CG17124	FBgn0032297	FBtr0080118	0.886086	0.00025	0.00348226	yes
NM_001274544	CG10226	FBgn0035695	FBtr0332068	0.885365	0.0054	0.0436762	yes
NM_001258499	plexA	FBgn0025741	FBtr0309865	0.88535	0.0001	0.00155362	yes
NM_057809	Cnx99A	FBgn0015622	FBtr0085438	0.88525	5e-05	0.000832871	yes
NM_169370	SelR	FBgn0267376	FBtr0082291	0.88522	0.00505	0.041533	yes
NM_001169843	CG42554	FBgn0260756	FBtr0301253	0.883948	0.00205	0.0201876	yes
NM_057378	sl	FBgn0003416	FBtr0074230	0.883789	5e-05	0.000832871	yes
NM_078910	Tsp42Eh	FBgn0033129	FBtr0089026	0.883494	5e-05	0.000832871	yes
NM_001258770	sd	FBgn0003345	FBtr0308131	0.883382	0.00425	0.0362891	yes
NM_001169601	CG1620	FBgn0033183	FBtr0300830	0.883126	0.00125	0.0133688	yes
NM_057843	vri	FBgn0016076	FBtr0079071	0.882925	0.0006	0.0072431	yes
NM_001273886	CG8080	FBgn0033373	FBtr0310143	0.882661	0.0001	0.00155362	yes
NM_001104402	CG34376	FBgn0085405	FBtr0112609	0.881178	0.0016	0.0164423	yes
NM_001042972	IntS3	FBgn0262117	FBtr0111268	0.8808	5e-05	0.000832871	yes
NM_130488	CG3156	FBgn0023536	FBtr0070079	0.879791	5e-05	0.000832871	yes
NM_142195	CG6194	FBgn0038325	FBtr0083115	0.879787	5e-05	0.000832871	yes
NM_139719	CG10592	FBgn0035619	FBtr0077129	0.875436	5e-05	0.000832871	yes
NM_001259531	qkr58E-3	FBgn0022984	FBtr0339538	0.8752	5e-05	0.000832871	yes
NM_168026	PHGPx	FBgn0035438	FBtr0073067	0.875194	5e-05	0.000832871	yes
NM_141508	CG7910	FBgn0037547	FBtr0081790	0.875165	0.0001	0.00155362	yes
NM_135599	CG6443	FBgn0032290	FBtr0080110	0.874813	0.00025	0.00348226	yes
NM_001258771	sd	FBgn0003345	FBtr0308132	0.873962	0.0017	0.0172755	yes
NM_137063	CG6357	FBgn0033875	FBtr0087638	0.871826	5e-05	0.000832871	yes
NM_079204	Tie	FBgn0014073	FBtr0073323	0.871373	5e-05	0.000832871	yes
NM_001258982	Tsp26A	FBgn0031760	FBtr0307300	0.87101	0.00275	0.0256728	yes
NM_137441	Muc55B	FBgn0034294	FBtr0340280	0.870971	5e-05	0.000832871	yes
NM_168655	l(3)72Dp	FBgn0263607	FBtr0075459	0.87097	5e-05	0.000832871	yes
NM_001259118	CG17912	FBgn0032600	FBtr0329945	0.870905	5e-05	0.000832871	yes
NM_001104418	CG31414	FBgn0051414	FBtr0334767	0.870173	0.0004	0.00519283	yes
NM_136796	CG9084	FBgn0033582	FBtr0088197	0.870167	5e-05	0.000832871	yes
NM_001169365	CG11023	FBgn0031208	FBtr0300689	0.869158	0.0054	0.0436762	yes
NM_166032	Rcd1	FBgn0033897	FBtr0087584	0.868764	0.00505	0.041533	yes
NM_132116	CG14441	FBgn0029895	FBtr0070959	0.868391	0.0001	0.00155362	yes
NM_175945	CG4297	FBgn0031258	FBtr0310034	0.868052	0.0043	0.0366565	yes
NM_136983	CG17019	FBgn0033783	FBtr0087806	0.866487	5e-05	0.000832871	yes
NM_140070	path	FBgn0036007	FBtr0076427	0.865038	5e-05	0.000832871	yes
NM_134659	Tbc1d15-17	FBgn0031233	FBtr0332339	0.86441	5e-05	0.000832871	yes
NM_141294	CG12746	FBgn0037341	FBtr0290215	0.863059	0.0015	0.0155823	yes
NM_001202380	Ptp99A	FBgn0004369	FBtr0303454	0.862486	0.0009	0.0101637	yes
NM_137640	CG18067	FBgn0034512	FBtr0086216	0.861767	5e-05	0.000832871	yes
NM_166003	CG6145	FBgn0033853	FBtr0087686	0.861411	5e-05	0.000832871	yes
NM_057538	Arf84F	FBgn0004908	FBtr0081838	0.860068	0.0011	0.0120529	yes
NM_136211	ns4	FBgn0032882	FBtr0081409	0.858996	5e-05	0.000832871	yes
NM_164638	Bsg25D	FBgn0000228	FBtr0079085	0.858742	0.0051	0.0418459	yes
NM_140769	CG5290	FBgn0036772	FBtr0075152	0.858224	0.00015	0.00221416	yes
NM_001276045	LpR1	FBgn0066101	FBtr0335237	0.857033	0.00045	0.00571824	yes
NM_001273217	Nhe3	FBgn0028703	FBtr0333347	0.855612	0.00065	0.00776635	yes
NM_001014736	HDAC4	FBgn0041210	FBtr0301299	0.854159	0.0013	0.0137981	yes
NM_142026	Droj2	FBgn0038145	FBtr0082751	0.853761	5e-05	0.000832871	yes
NM_137345	CG15611	FBgn0034194	FBtr0086982	0.853542	5e-05	0.000832871	yes
NM_079356	Tak1	FBgn0026323	FBtr0077319	0.853136	5e-05	0.000832871	yes
NM_057692	oaf	FBgn0011818	FBtr0077777	0.851744	0.0054	0.0436762	yes
NM_001038913	CG10973	FBgn0036306	FBtr0100354	0.851375	0.0033	0.0296605	yes
NM_141045	CG7632	FBgn0037071	FBtr0078339	0.851275	0.0005	0.00621818	yes
NM_139682	CG13704	FBgn0035583	FBtr0073353	0.851234	5e-05	0.000832871	yes
NM_001144339	CG13124	FBgn0032156	FBtr0290197	0.851029	5e-05	0.000832871	yes
NM_143011	ana1	FBgn0262167	FBtr0334335	0.849898	0.00075	0.00873268	yes
NM_169007	CG31523	FBgn0051523	FBtr0078938	0.848434	0.00225	0.0217193	yes
NM_136783	CG30020	FBgn0050020	FBtr0088235	0.848166	0.00015	0.00221416	yes
NM_001276067	Lerp	FBgn0051072	FBtr0334310	0.847685	0.00195	0.0193206	yes
NM_206452	Antp	FBgn0260642	FBtr0081648	0.847668	0.00355	0.0315297	yes
NM_165626	CG8740	FBgn0027585	FBtr0088711	0.846962	0.00015	0.00221416	yes
NM_132288	CG15365	FBgn0030077	FBtr0071357	0.84336	0.0006	0.0072431	yes
NM_135302	CG7191	FBgn0031945	FBtr0079485	0.843329	0.0018	0.0180473	yes
NM_001170311	CG31004	FBgn0051004	FBtr0300961	0.840085	5e-05	0.000832871	yes
NM_136861	S2P	FBgn0033656	FBtr0088063	0.838374	5e-05	0.000832871	yes
NM_001274454	Ubi-p63E	FBgn0003943	FBtr0073178	0.837037	5e-05	0.000832871	yes
NM_001201909	Pde11	FBgn0085370	FBtr0303163	0.8362	0.0012	0.0129328	yes
NM_001273860	CG18812	FBgn0042135	FBtr0330327	0.835973	0.0027	0.0252734	yes
NM_001273126	CG2950	FBgn0031637	FBtr0332479	0.83589	0.0002	0.00286758	yes
NM_168395	CG32054	FBgn0052054	FBtr0076314	0.835864	0.00295	0.0272133	yes
NM_001259740	Unr	FBgn0263352	FBtr0308954	0.835365	5e-05	0.000832871	yes
NM_134946	CG8852	FBgn0031548	FBtr0089937	0.834511	5e-05	0.000832871	yes
NM_166144	spin	FBgn0086676	FBtr0089591	0.832281	0.0001	0.00155362	yes
NM_001273915	Jra	FBgn0001291	FBtr0330606	0.832159	5e-05	0.000832871	yes
NM_142296	Der-2	FBgn0038438	FBtr0083307	0.831012	5e-05	0.000832871	yes
NM_143519	CG1983	FBgn0039751	FBtr0085574	0.830509	5e-05	0.000832871	yes
NM_144321	CG6115	FBgn0040985	FBtr0080959	0.82953	5e-05	0.000832871	yes
NM_166218	CG15611	FBgn0034194	FBtr0086981	0.8292	0.0008	0.0092279	yes
NM_176223	GEFmeso	FBgn0050115	FBtr0300421	0.829036	0.00095	0.0106369	yes
NM_140711	CG6479	FBgn0036710	FBtr0075245	0.82525	0.0052	0.0424508	yes
NM_166476	HmgZ	FBgn0010228	FBtr0071674	0.824825	0.00025	0.00348226	yes
NM_078960	G-oalpha47A	FBgn0001122	FBtr0088266	0.824056	0.0061	0.047989	yes
NM_001275352	CG14669	FBgn0037326	FBtr0334742	0.823964	0.00015	0.00221416	yes
NM_001110921	uex	FBgn0262124	FBtr0302226	0.82216	0.00245	0.0233177	yes
NM_134812	mio	FBgn0031399	FBtr0077835	0.821796	5e-05	0.000832871	yes
NM_141769	CG4511	FBgn0037843	FBtr0082286	0.820695	5e-05	0.000832871	yes
NM_168276	Cbl	FBgn0020224	FBtr0076614	0.819491	5e-05	0.000832871	yes
NM_137717	Lapsyn	FBgn0034602	FBtr0071583	0.818885	5e-05	0.000832871	yes
NM_169777	Lgr1	FBgn0016650	FBtr0083510	0.817469	0.0011	0.0120529	yes
NM_079808	Klp98A	FBgn0004387	FBtr0085211	0.816472	5e-05	0.000832871	yes
NM_133149	CG8051	FBgn0031012	FBtr0074683	0.815077	5e-05	0.000832871	yes
NM_001275986	CG6454	FBgn0039187	FBtr0273324	0.814513	5e-05	0.000832871	yes
NM_142917	CG10300	FBgn0039107	FBtr0084445	0.814177	5e-05	0.000832871	yes
NM_079934	Sras	FBgn0029121	FBtr0077083	0.813452	0.00015	0.00221416	yes
NM_206522	att-ORFA	FBgn0067783	FBtr0089482	0.812782	0.002	0.0197787	yes
NM_166536	Vps20	FBgn0034744	FBtr0071856	0.811126	5e-05	0.000832871	yes
NM_132210	Ubc-E2H	FBgn0029996	FBtr0071114	0.810539	0.00265	0.024883	yes
NM_132421	BTBD9	FBgn0030228	FBtr0071497	0.810202	5e-05	0.000832871	yes
NM_001275389	CG9727	FBgn0037445	FBtr0330193	0.810157	5e-05	0.000832871	yes
NM_206228	trio	FBgn0024277	FBtr0072647	0.808595	0.0031	0.0281885	yes
NM_079058	slim	FBgn0261477	FBtr0086693	0.808427	0.0001	0.00155362	yes
NM_137046	CG6191	FBgn0027581	FBtr0087678	0.808161	5e-05	0.000832871	yes
NM_001042800	CG32699	FBgn0052699	FBtr0110850	0.807536	5e-05	0.000832871	yes
NM_170203	CG31510	FBgn0051510	FBtr0084783	0.806878	0.00045	0.00571824	yes
NM_136978	CG17574	FBgn0033777	FBtr0087816	0.806512	0.0009	0.0101637	yes
NM_135615	CG6700	FBgn0032305	FBtr0080187	0.805319	5e-05	0.000832871	yes
NM_132154	CG4615	FBgn0029935	FBtr0071020	0.805175	5e-05	0.000832871	yes
NM_001043226	ps	FBgn0261552	FBtr0111030	0.805061	0.00385	0.0336115	yes
NM_001275826	cic	FBgn0262582	FBtr0334305	0.804207	0.0008	0.0092279	yes
NM_001275718	CG10326	FBgn0038453	FBtr0333728	0.803301	5e-05	0.000832871	yes
NM_136156	CG10463	FBgn0032819	FBtr0081290	0.802558	0.0023	0.0221004	yes
NM_001259662	BtbVII	FBgn0263108	FBtr0307304	0.80086	0.0003	0.00408658	yes
NM_137236	casp	FBgn0034068	FBtr0087259	0.800611	5e-05	0.000832871	yes
NM_137619	CG11055	FBgn0034491	FBtr0086270	0.799812	5e-05	0.000832871	yes
NM_176098	debcl	FBgn0029131	FBtr0086108	0.7988	5e-05	0.000832871	yes
NM_135943	CG5869	FBgn0028894	FBtr0080851	0.798439	5e-05	0.000832871	yes
NM_001258847	Nep3	FBgn0031081	FBtr0307555	0.798102	0.0056	0.0449305	yes
NM_170151	CG13624	FBgn0039209	FBtr0084672	0.797767	0.00095	0.0106369	yes
NM_167997	CG32284	FBgn0052284	FBtr0073037	0.796142	5e-05	0.000832871	yes
NM_001169710	CG6424	FBgn0028494	FBtr0301202	0.795753	0.00045	0.00571824	yes
NM_140770	CG13698	FBgn0036773	FBtr0075137	0.795554	0.00035	0.00463248	yes
NM_142943	CG13603	FBgn0039135	FBtr0084510	0.794697	5e-05	0.000832871	yes
NM_135185	frj	FBgn0031815	FBtr0079258	0.793907	5e-05	0.000832871	yes
NM_132420	CG32676	FBgn0052676	FBtr0333017	0.793492	0.0001	0.00155362	yes
NM_001272139	CG11360	FBgn0039920	FBtr0310539	0.792922	5e-05	0.000832871	yes
NM_139948	BI-1	FBgn0035871	FBtr0076711	0.792521	5e-05	0.000832871	yes
NM_001275797	vib	FBgn0262468	FBtr0310064	0.791923	0.0053	0.0430997	yes
NM_079242	RNaseX25	FBgn0010406	FBtr0076752	0.791623	0.0001	0.00155362	yes
NM_001144201	trpm	FBgn0265194	FBtr0339079	0.79131	0.0021	0.0205739	yes
NM_079078	Acox57D-p	FBgn0034628	FBtr0071606	0.789784	5e-05	0.000832871	yes
NM_167145	Ubc-E2H	FBgn0029996	FBtr0071112	0.789606	5e-05	0.000832871	yes
NM_141237	CG14655	FBgn0037275	FBtr0078881	0.789046	0.00375	0.0329301	yes
NM_142908	CG13822	FBgn0039098	FBtr0084434	0.788723	5e-05	0.000832871	yes
NM_136566	PGRP-SC2	FBgn0043575	FBtr0088709	0.78085	5e-05	0.000832871	yes
NM_143130	CHKov2	FBgn0039328	FBtr0084849	0.779722	0.0009	0.0101637	yes
NM_057939	Nup154	FBgn0021761	FBtr0340225	0.774906	0.0036	0.0319063	yes
NM_001272853	fog	FBgn0000719	FBtr0333180	0.773839	0.00275	0.0256728	yes
NM_078823	mre11	FBgn0020270	FBtr0080213	0.772813	5e-05	0.000832871	yes
NM_165150	PRL-1	FBgn0024734	FBtr0080857	0.772776	0.00435	0.0369776	yes
NM_057220	grk	FBgn0001137	FBtr0079708	0.768934	5e-05	0.000832871	yes
NM_139556	CG12012	FBgn0035444	FBtr0073076	0.767138	5e-05	0.000832871	yes
NM_139477	CG14949	FBgn0035358	FBtr0072949	0.767132	5e-05	0.000832871	yes
NM_132131	CG14435	FBgn0029911	FBtr0071042	0.766616	5e-05	0.000832871	yes
NM_001169274	NFAT	FBgn0030505	FBtr0301449	0.766053	0.002	0.0197787	yes
NM_001169592	CG3409	FBgn0266525	FBtr0344561	0.765885	5e-05	0.000832871	yes
NM_170391	Vha100-1	FBgn0028671	FBtr0085374	0.765656	0.00015	0.00221416	yes
NM_135963	LSm7	FBgn0261068	FBtr0080934	0.763652	0.0016	0.0164423	yes
NM_136121	CG9987	FBgn0032781	FBtr0081205	0.763568	5e-05	0.000832871	yes
NM_058114	decay	FBgn0028381	FBtr0083304	0.763432	5e-05	0.000832871	yes
NM_134737	CG5118	FBgn0031317	FBtr0077979	0.763347	0.00025	0.00348226	yes
NM_142248	CG31183	FBgn0051183	FBtr0346151	0.763066	5e-05	0.000832871	yes
NM_139595	Rcd5	FBgn0263832	FBtr0073202	0.7622	5e-05	0.000832871	yes
NM_142047	flfl	FBgn0024555	FBtr0114604	0.762101	0.0001	0.00155362	yes
NM_143497	CG7896	FBgn0039728	FBtr0085545	0.761162	5e-05	0.000832871	yes
NM_001272876	spen	FBgn0016977	FBtr0330653	0.760218	0.0026	0.0245341	yes
NM_136962	CG8632	FBgn0033762	FBtr0087845	0.759813	0.0003	0.00408658	yes
NM_141072	Wnk	FBgn0037098	FBtr0346817	0.758982	0.0007	0.00824187	yes
NM_142483	CG7702	FBgn0038638	FBtr0083664	0.757732	5e-05	0.000832871	yes
NM_139426	CG1140	FBgn0035298	FBtr0072844	0.757131	0.0052	0.0424508	yes
NM_080153	aPKC	FBgn0261854	FBtr0303434	0.757012	0.00195	0.0193206	yes
NM_137564	Tab2	FBgn0086358	FBtr0086516	0.755618	5e-05	0.000832871	yes
NM_133085	Rip11	FBgn0027335	FBtr0074616	0.755514	5e-05	0.000832871	yes
NM_168850	CG5498	FBgn0027565	FBtr0078238	0.754952	5e-05	0.000832871	yes
NM_141816	RpL24-like	FBgn0037899	FBtr0082403	0.754915	5e-05	0.000832871	yes
NM_167502	Dsp1	FBgn0011764	FBtr0089262	0.753753	0.00045	0.00571824	yes
NM_143062	beta4GalT7	FBgn0039258	FBtr0084755	0.752103	0.00165	0.0168653	yes
NM_057429	Axs	FBgn0000152	FBtr0074372	0.749438	5e-05	0.000832871	yes
NM_138984	ACXD	FBgn0040507	FBtr0072874	0.748801	0.0031	0.0281885	yes
NM_001276022	CG31102	FBgn0051102	FBtr0335234	0.748712	5e-05	0.000832871	yes
NM_001144507	CG8786	FBgn0036897	FBtr0331862	0.748634	0.00065	0.00776635	yes
NM_136332	l(2)NC136	FBgn0033029	FBtr0086062	0.748552	0.0003	0.00408658	yes
NM_166263	stau	FBgn0003520	FBtr0086784	0.746406	0.0023	0.0221004	yes
NM_001104055	CG10274	FBgn0035690	FBtr0113149	0.745819	0.00115	0.0124643	yes
NM_001042877	Mnn1	FBgn0031885	FBtr0110978	0.745611	0.0037	0.0326	yes
NM_167387	mamo	FBgn0267033	FBtr0346002	0.745525	0.0038	0.0332579	yes
NM_141090	CG7158	FBgn0037116	FBtr0078462	0.745235	5e-05	0.000832871	yes
NM_136876	CG8321	FBgn0033677	FBtr0087975	0.7449	5e-05	0.000832871	yes
NM_001273046	Chd1	FBgn0250786	FBtr0331654	0.744258	0.0054	0.0436762	yes
NM_137576	cer	FBgn0034443	FBtr0086551	0.743296	5e-05	0.000832871	yes
NM_001104448	CHKov1	FBgn0045761	FBtr0113352	0.743163	5e-05	0.000832871	yes
NM_057796	mbc	FBgn0015513	FBtr0084459	0.743149	0.0013	0.0137981	yes
NR_047978	CR31781	FBgn0051781		0.742988	5e-05	0.000832871	yes
NM_167907	metl	FBgn0035247	FBtr0072813	0.742549	0.0029	0.0268346	yes
NM_137351	CG11395	FBgn0034200	FBtr0345519	0.742469	5e-05	0.000832871	yes
NM_079362	mex1	FBgn0004228	FBtr0334084	0.741283	0.00085	0.0097034	yes
NM_168394	CG32053	FBgn0052053	FBtr0076315	0.740948	0.0059	0.046713	yes
NM_144391	CG18745	FBgn0042102	FBtr0081777	0.740348	5e-05	0.000832871	yes
NM_080515	modSP	FBgn0051217	FBtr0083353	0.739187	5e-05	0.000832871	yes
NM_132981	CG8675	FBgn0030834	FBtr0074446	0.73812	0.00285	0.0264301	yes
NM_141832	wkd	FBgn0037917	FBtr0082413	0.736602	5e-05	0.000832871	yes
NM_176283	slow	FBgn0035539	FBtr0073292	0.734756	0.00065	0.00776635	yes
NM_165478	Opbp	FBgn0050443	FBtr0086109	0.730812	0.00265	0.024883	yes
NM_165398	CG1416	FBgn0032961	FBtr0085904	0.730464	5e-05	0.000832871	yes
NM_136770	dgo	FBgn0086898	FBtr0088249	0.730028	0.00235	0.0225293	yes
NM_001103824	CG17574	FBgn0033777	FBtr0337029	0.730008	0.00025	0.00348226	yes
NM_079654	sra	FBgn0086370	FBtr0083255	0.729786	5e-05	0.000832871	yes
NM_001170282	betaTub97EF	FBgn0003890	FBtr0300611	0.729691	5e-05	0.000832871	yes
NM_139825	CG15829	FBgn0035743	FBtr0345590	0.729476	0.0003	0.00408658	yes
NM_143729	Lk6	FBgn0017581	FBtr0082534	0.728083	0.0059	0.046713	yes
NM_165656	CG30345	FBgn0050345	FBtr0305317	0.728038	0.0001	0.00155362	yes
NM_164767	CG13796	FBgn0031939	FBtr0079505	0.727756	5e-05	0.000832871	yes
NM_165524	CG30503	FBgn0040513	FBtr0299801	0.72753	0.00115	0.0124643	yes
NM_079940	msn	FBgn0010909	FBtr0072956	0.725081	0.0005	0.00621818	yes
NM_167942	CG1275	FBgn0035321	FBtr0072907	0.723872	0.0053	0.0430997	yes
NM_168186	CG14823	FBgn0035734	FBtr0076905	0.723836	0.003	0.0275415	yes
NM_132864	Rrp47	FBgn0030711	FBtr0342745	0.723806	0.0033	0.0296605	yes
NM_170043	Nha2	FBgn0263390	FBtr0309100	0.722831	5e-05	0.000832871	yes
NM_176714	CG10962	FBgn0030073	FBtr0071263	0.722492	0.0004	0.00519283	yes
NM_140395	CG10116	FBgn0036367	FBtr0075824	0.721067	5e-05	0.000832871	yes
NM_141113	CG7442	FBgn0037140	FBtr0078471	0.720927	0.0015	0.0155823	yes
NM_001103656	Hnf4	FBgn0004914	FBtr0112846	0.720073	0.00165	0.0168653	yes
NM_165219	dl	FBgn0260632	FBtr0081007	0.719946	0.00055	0.00670891	yes
NM_058093	CHIP	FBgn0027052	FBtr0080027	0.719928	5e-05	0.000832871	yes
NM_142827	CG6972	FBgn0039008	FBtr0084305	0.719564	5e-05	0.000832871	yes
NM_058088	drosha	FBgn0026722	FBtr0088850	0.719418	5e-05	0.000832871	yes
NM_138206	ebd1	FBgn0035153	FBtr0072610	0.719012	0.0009	0.0101637	yes
NM_132126	Nf-YC	FBgn0029905	FBtr0070974	0.718919	0.0003	0.00408658	yes
NM_078888	Tsp39D	FBgn0032943	FBtr0273404	0.718226	5e-05	0.000832871	yes
NM_139687	CG10671	FBgn0035586	FBtr0077178	0.717401	5e-05	0.000832871	yes
NM_140590	CG5027	FBgn0036579	FBtr0075457	0.716771	0.00125	0.0133688	yes
NM_133124	RhoGAP18B	FBgn0261461	FBtr0299623	0.7157	0.0002	0.00286758	yes
NM_137823	babos	FBgn0034724	FBtr0339539	0.714736	0.00075	0.00873268	yes
NM_206425	CG33217	FBgn0053217	FBtr0070045	0.714535	0.0018	0.0180473	yes
NM_134691	Ipk2	FBgn0031267	FBtr0078074	0.71452	0.00055	0.00670891	yes
NM_001259303	mRpL42	FBgn0033480		0.71394	0.00015	0.00221416	yes
NM_080057	unc-45	FBgn0010812	FBtr0081788	0.713804	5e-05	0.000832871	yes
NM_080094	dom	FBgn0020306	FBtr0071603	0.713203	0.0037	0.0326	yes
NM_164836	raw	FBgn0003209	FBtr0079746	0.71263	0.0002	0.00286758	yes
NM_078979	Damm	FBgn0033659	FBtr0088061	0.712184	5e-05	0.000832871	yes
NM_140269	CG5883	FBgn0036225	FBtr0076067	0.711859	5e-05	0.000832871	yes
NM_001276124	CG11873	FBgn0039633	FBtr0330301	0.711055	0.00205	0.0201876	yes
NM_001201786	CG8552	FBgn0031990	FBtr0344863	0.710242	0.00125	0.0133688	yes
NM_164645	CG31915	FBgn0051915	FBtr0079099	0.707778	0.0015	0.0155823	yes
NM_166827	pho	FBgn0002521	FBtr0089205	0.705665	0.00595	0.0470025	yes
NM_139942	cert	FBgn0027569	FBtr0076717	0.704405	5e-05	0.000832871	yes
NM_079275	Hsp23	FBgn0001224	FBtr0309504	0.703572	0.0018	0.0180473	yes
NM_139957	CG17352	FBgn0035880	FBtr0076676	0.70323	0.00615	0.0482919	yes
NM_139776	CG10289	FBgn0035688	FBtr0331790	0.702544	0.0055	0.0442804	yes
NM_078846	yellow-c	FBgn0041713	FBtr0345641	0.701847	0.0001	0.00155362	yes
NM_139528	gry	FBgn0035416	FBtr0073042	0.701603	0.00095	0.0106369	yes
NM_176362	wnd	FBgn0036896	FBtr0074964	0.700977	0.00585	0.0464046	yes
NM_137535	CG15098	FBgn0034398	FBtr0086629	0.70075	0.0001	0.00155362	yes
NM_140600	CG13067	FBgn0036589	FBtr0075465	0.700001	5e-05	0.000832871	yes
NM_001276237	CG40228	FBgn0063670	FBtr0333870	0.699317	0.00285	0.0264301	yes
NM_133021	CG32557	FBgn0052557	FBtr0074466	0.697912	5e-05	0.000832871	yes
NM_001273224	Liprin-alpha	FBgn0046704	FBtr0329941	0.697845	0.0005	0.00621818	yes
NM_001169433	cdc14	FBgn0031952	FBtr0301330	0.697699	0.0028	0.02607	yes
NM_137144	Spred	FBgn0020767	FBtr0329880	0.697375	0.00225	0.0217193	yes
NM_140014	CG5026	FBgn0035945	FBtr0076516	0.696444	0.0012	0.0129328	yes
NR_048371	CR43283	FBgn0262972		0.696171	5e-05	0.000832871	yes
NM_143574	CG15546	FBgn0039807	FBtr0085718	0.695999	0.0042	0.0360086	yes
NM_166477	HmgZ	FBgn0010228	FBtr0071673	0.695579	0.0008	0.0092279	yes
NM_079308	viaf	FBgn0036237	FBtr0076062	0.693394	5e-05	0.000832871	yes
NM_080083	fwd	FBgn0004373	FBtr0072516	0.693152	0.001	0.0111196	yes
NM_001201655	prtp	FBgn0030329	FBtr0303335	0.692494	0.0001	0.00155362	yes
NM_164570	CG31961	FBgn0051961	FBtr0077484	0.691579	0.0052	0.0424508	yes
NM_001258781	U2af50	FBgn0005411	FBtr0074234	0.688822	0.00035	0.00463248	yes
NM_001272561	Tis11	FBgn0011837	FBtr0333756	0.688178	5e-05	0.000832871	yes
NM_140986	CG4858	FBgn0037011	FBtr0078210	0.687218	5e-05	0.000832871	yes
NM_137294	CG8317	FBgn0034140	FBtr0087122	0.68613	5e-05	0.000832871	yes
NM_143108	CG11859	FBgn0039306	FBtr0084816	0.685993	0.0002	0.00286758	yes
NM_165069	Smg5	FBgn0019890	FBtr0080562	0.685101	5e-05	0.000832871	yes
NM_137100	CG8503	FBgn0033917	FBtr0087536	0.677614	0.0001	0.00155362	yes
NM_141121	CG7139	FBgn0027532	FBtr0078486	0.675895	0.00025	0.00348226	yes
NM_165856	CG8290	FBgn0026573	FBtr0088042	0.675491	0.00015	0.00221416	yes
NM_144295	Muc26B	FBgn0040950	FBtr0079203	0.675239	5e-05	0.000832871	yes
NM_136085	CG10650	FBgn0046302	FBtr0081183	0.674315	5e-05	0.000832871	yes
NM_165793	CG11883	FBgn0033538	FBtr0088284	0.67364	0.0005	0.00621818	yes
NM_001274766	SuUR	FBgn0025355		0.672769	0.0027	0.0252734	yes
NM_080031	Ag5r	FBgn0015010	FBtr0333658	0.672457	5e-05	0.000832871	yes
NM_141479	CG10086	FBgn0037517	FBtr0081744	0.672289	5e-05	0.000832871	yes
NM_132850	PGRP-LE	FBgn0030695	FBtr0074183	0.671407	5e-05	0.000832871	yes
NM_166466	CG10082	FBgn0034644	FBtr0071661	0.671038	0.0001	0.00155362	yes
NM_136440	p47	FBgn0033179	FBtr0088997	0.670385	5e-05	0.000832871	yes
NM_078905	Tsp42Ec	FBgn0033124	FBtr0086179	0.669562	5e-05	0.000832871	yes
NM_176214	mthl4	FBgn0034219	FBtr0086957	0.669162	0.00165	0.0168653	yes
NM_078841	spel1	FBgn0015546	FBtr0080630	0.668296	0.0008	0.0092279	yes
NM_079250	foi	FBgn0024236	FBtr0076624	0.666637	0.0001	0.00155362	yes
NM_001103442	CG33181	FBgn0053181	FBtr0113455	0.666592	0.0016	0.0164423	yes
NM_132026	CG4078	FBgn0029798	FBtr0332398	0.665359	0.0022	0.0213841	yes
NM_140215	Fuca	FBgn0036169	FBtr0100588	0.665042	5e-05	0.000832871	yes
NM_139642	CG15019	FBgn0035541	FBtr0073335	0.66431	0.00015	0.00221416	yes
NM_136175	vls	FBgn0003978	FBtr0081347	0.663806	0.0047	0.0392539	yes
NR_002490	pncr009:3L	FBgn0062928		0.663684	5e-05	0.000832871	yes
NM_001275205	skd	FBgn0003415	FBtr0333284	0.662439	0.0007	0.00824187	yes
NM_169977	CG31431	FBgn0051431	FBtr0084137	0.661464	0.0009	0.0101637	yes
NM_168344	CG32038	FBgn0266124	FBtr0076462	0.660767	0.0002	0.00286758	yes
NM_001273246	CG13784	FBgn0031897	FBtr0330198	0.657757	0.0027	0.0252734	yes
NM_143662	CG2177	FBgn0039902	FBtr0340653	0.657116	0.00175	0.017681	yes
NM_138169	Kaz1-ORFB	FBgn0063923	FBtr0072493	0.657025	0.0006	0.0072431	yes
NM_139376	CG13926	FBgn0035243	FBtr0072823	0.656904	0.00485	0.0401871	yes
NM_132476	CG1657	FBgn0030286	FBtr0073448	0.656879	5e-05	0.000832871	yes
NM_136640	CG8801	FBgn0028473	FBtr0088554	0.656225	0.0001	0.00155362	yes
NM_134803	CG11723	FBgn0031391	FBtr0077852	0.655806	0.0009	0.0101637	yes
NM_001169292	UBL3	FBgn0026076	FBtr0300787	0.655643	0.00335	0.0300328	yes
NM_079514	exba	FBgn0250753	FBtr0078745	0.655537	0.00075	0.00873268	yes
NM_078666	Socs16D	FBgn0030869	FBtr0074473	0.655184	5e-05	0.000832871	yes
NM_080535	rok	FBgn0026181	FBtr0074286	0.655084	5e-05	0.000832871	yes
NM_140415	ssp2	FBgn0036389	FBtr0075759	0.655001	5e-05	0.000832871	yes
NM_133069	psh	FBgn0030926	FBtr0074629	0.654272	5e-05	0.000832871	yes
NM_001275369	plx	FBgn0261261	FBtr0334948	0.653204	0.00345	0.0307978	yes
NM_079246	Rab19	FBgn0015793	FBtr0076705	0.652591	0.00265	0.024883	yes
NM_134549	CG11710	FBgn0031115	FBtr0339682	0.65244	0.0026	0.0245341	yes
NM_001169496	CG9934	FBgn0032467	FBtr0301247	0.651368	0.0001	0.00155362	yes
NM_132029	CG15771	FBgn0029801	FBtr0070809	0.6513	5e-05	0.000832871	yes
NM_135644	l(2)gd1	FBgn0261983	FBtr0080197	0.651083	0.0027	0.0252734	yes
NM_132968	CG5010	FBgn0260747	FBtr0074387	0.64952	5e-05	0.000832871	yes
NM_001104054	Cpr65Ay	FBgn0085300	FBtr0112466	0.647751	0.0001	0.00155362	yes
NM_135375	CG17294	FBgn0032032	FBtr0079651	0.646293	0.00345	0.0307978	yes
NM_143315	CG5612	FBgn0039529	FBtr0085200	0.646061	0.00025	0.00348226	yes
NM_132000	CG12730	FBgn0029771	FBtr0345785	0.644096	0.00075	0.00873268	yes
NM_001042789	CG13366	FBgn0025633	FBtr0110791	0.642893	0.00035	0.00463248	yes
NM_143796	Vps28	FBgn0021814	FBtr0310370	0.642334	5e-05	0.000832871	yes
NM_169684	Sap47	FBgn0013334	FBtr0083204	0.642134	0.00015	0.00221416	yes
NM_142174	SIDL	FBgn0038303	FBtr0083138	0.640312	0.0002	0.00286758	yes
NM_001272538	CG15739	FBgn0030347	FBtr0073569	0.637643	0.0007	0.00824187	yes
NM_169025	cno	FBgn0259212	FBtr0299709	0.63689	0.0042	0.0360086	yes
NM_079694	H	FBgn0001169	FBtr0083917	0.63591	0.00595	0.0470025	yes
NM_166027	Cp1	FBgn0013770	FBtr0339955	0.635688	0.00105	0.011608	yes
NM_132835	CG11679	FBgn0030678	FBtr0074202	0.635595	0.00025	0.00348226	yes
NM_057984	Nmd3	FBgn0023542	FBtr0070425	0.634208	5e-05	0.000832871	yes
NM_001202002	Inr-a	FBgn0264962	FBtr0345528	0.633477	0.0009	0.0101637	yes
NM_135699	RpL7-like	FBgn0032404	FBtr0113037	0.630428	5e-05	0.000832871	yes
NM_001273469	CG44008	FBgn0264750	FBtr0334143	0.630027	0.0028	0.02607	yes
NM_142929	CG10208	FBgn0039118	FBtr0084461	0.629457	5e-05	0.000832871	yes
NM_168382	Gap1	FBgn0004390	FBtr0076368	0.628767	0.0052	0.0424508	yes
NM_137558	CG11906	FBgn0034425	FBtr0086563	0.628501	0.0062	0.0485937	yes
NM_167464	CG32581	FBgn0052581	FBtr0074184	0.626614	0.0025	0.0237184	yes
NM_058040	Faf	FBgn0025608	FBtr0081126	0.626276	5e-05	0.000832871	yes
NM_168062	ens	FBgn0264693	FBtr0073269	0.625884	0.00015	0.00221416	yes
NM_001273492	spict	FBgn0032451	FBtr0329924	0.624562	0.0001	0.00155362	yes
NM_168611	CG12316	FBgn0036483	FBtr0075652	0.624147	0.0051	0.0418459	yes
NM_001103908	CalpA	FBgn0012051	FBtr0112869	0.623523	0.0052	0.0424508	yes
NM_001144601	moi	FBgn0261019	FBtr0299938	0.623263	0.0016	0.0164423	yes
NM_165723	Pka-R2	FBgn0022382	FBtr0088438	0.623144	5e-05	0.000832871	yes
NM_167080	l(1)G0148	FBgn0028360	FBtr0070950	0.623063	5e-05	0.000832871	yes
NM_140001	CG13311	FBgn0035929	FBtr0076589	0.621544	0.0011	0.0120529	yes
NM_139383	CG7967	FBgn0035251	FBtr0072809	0.621524	0.0001	0.00155362	yes
NM_143092	Cad96Ca	FBgn0022800	FBtr0084874	0.621296	0.0032	0.028935	yes
NM_141601	Prosbeta3	FBgn0026380	FBtr0082010	0.620918	5e-05	0.000832871	yes
NM_143604	CG11340	FBgn0039840	FBtr0085766	0.620267	0.00075	0.00873268	yes
NM_137235	CG8399	FBgn0034067	FBtr0087207	0.619919	0.00485	0.0401871	yes
NM_164900	bsk	FBgn0000229	FBtr0080087	0.617262	5e-05	0.000832871	yes
NM_142952	Atg6	FBgn0264325	FBtr0084590	0.616705	0.0004	0.00519283	yes
NM_132296	CG7033	FBgn0030086	FBtr0071289	0.61653	5e-05	0.000832871	yes
NM_001042981	CG17486	FBgn0032997	FBtr0299924	0.6164	5e-05	0.000832871	yes
NM_130590	CG14812	FBgn0026090	FBtr0333511	0.616238	0.00115	0.0124643	yes
NM_142395	TyrR	FBgn0038542	FBtr0346161	0.6162	0.00075	0.00873268	yes
NM_057815	Mpk2	FBgn0015765	FBtr0084580	0.615972	0.0002	0.00286758	yes
NM_057277	Mal-A2	FBgn0002569	FBtr0088747	0.615714	5e-05	0.000832871	yes
NM_141122	CG7133	FBgn0037150	FBtr0078485	0.614378	0.0013	0.0137981	yes
NM_001260387	CG43117	FBgn0262577	FBtr0305048	0.614302	5e-05	0.000832871	yes
NM_136021	CG15152	FBgn0032665	FBtr0081034	0.613	5e-05	0.000832871	yes
NM_142039	CG9759	FBgn0038160	FBtr0082861	0.612779	0.00055	0.00670891	yes
NM_143710	COQ7	FBgn0029502	FBtr0070963	0.612658	0.005	0.0412186	yes
NM_140762	CG5535	FBgn0036764	FBtr0273277	0.612147	0.0026	0.0245341	yes
NM_132290	CG7267	FBgn0265413	FBtr0340357	0.610821	5e-05	0.000832871	yes
NM_058087	fat-spondin	FBgn0026721	FBtr0086975	0.610029	5e-05	0.000832871	yes
NM_137455	CG10915	FBgn0034308	FBtr0345416	0.608943	0.00045	0.00571824	yes
NM_079085	qkr58E-1	FBgn0022986	FBtr0071843	0.608656	0.00045	0.00571824	yes
NM_001170296	Pkc98E	FBgn0003093	FBtr0301516	0.607278	0.00535	0.0434055	yes
NM_001273913	Mef2	FBgn0011656	FBtr0330708	0.607257	0.0021	0.0205739	yes
NM_170138	jar	FBgn0011225	FBtr0084636	0.606138	0.00575	0.0458016	yes
NM_001272338	Ca-alpha1T	FBgn0264386	FBtr0334984	0.605672	0.00405	0.0349364	yes
NM_134956	CG16712	FBgn0031561	FBtr0077546	0.604891	0.0009	0.0101637	yes
NM_132394	CG17841	FBgn0028480	FBtr0071444	0.604751	0.0001	0.00155362	yes
NM_142315	Cctgamma	FBgn0015019	FBtr0083337	0.60266	5e-05	0.000832871	yes
NM_133143	rictor	FBgn0031006	FBtr0074689	0.602579	0.0001	0.00155362	yes
NM_132760	pdgy	FBgn0027601	FBtr0073972	0.602183	5e-05	0.000832871	yes
NM_001202325	MtnE	FBgn0262146	FBtr0304129	0.601868	0.00055	0.00670891	yes
NM_132452	Vago	FBgn0030262	FBtr0073427	0.601215	5e-05	0.000832871	yes
NM_136554	Vps25	FBgn0022027	FBtr0088694	0.60041	0.0012	0.0129328	yes
NM_141178	CG12581	FBgn0037213	FBtr0078962	0.599827	0.00015	0.00221416	yes
NM_001104293	CG31342	FBgn0051342	FBtr0113403	0.599428	0.0008	0.0092279	yes
NM_134907	Hydr2	FBgn0014906	FBtr0308315	0.59916	5e-05	0.000832871	yes
NM_164510	CG2991	FBgn0031474	FBtr0077627	0.598217	0.0037	0.0326	yes
NM_167911	drpr	FBgn0027594	FBtr0072799	0.596616	0.0025	0.0237184	yes
NM_001274052	NaPi-T	FBgn0016684	FBtr0087463	0.595682	0.00015	0.00221416	yes
NM_141569	CG8202	FBgn0037622	FBtr0081914	0.595538	0.0019	0.0189145	yes
NM_078908	Tsp42Ef	FBgn0033127	FBtr0089023	0.595511	5e-05	0.000832871	yes
NM_136330	CG11665	FBgn0033028	FBtr0345359	0.593524	5e-05	0.000832871	yes
NM_001104369	Ire1	FBgn0261984	FBtr0113248	0.592271	0.0005	0.00621818	yes
NM_001170411	Maf1	FBgn0058196	FBtr0301121	0.592051	0.0059	0.046713	yes
NM_139514	CG11537	FBgn0035400	FBtr0073115	0.589902	0.0021	0.0205739	yes
NM_135520	Mob3	FBgn0259482	FBtr0079983	0.588804	0.0033	0.0296605	yes
NM_142363	Sur-8	FBgn0038504	FBtr0083448	0.586612	0.00345	0.0307978	yes
NM_168031	sty	FBgn0014388	FBtr0073145	0.586379	0.00175	0.017681	yes
NM_169021	CG1129	FBgn0037279	FBtr0078870	0.586322	0.00155	0.0160383	yes
NM_137656	maf-S	FBgn0034534	FBtr0086230	0.586075	0.00115	0.0124643	yes
NM_001144529	CG17454	FBgn0039977	FBtr0299868	0.585729	0.00035	0.00463248	yes
NM_137750	CG10321	FBgn0034643	FBtr0071660	0.584707	0.00015	0.00221416	yes
NM_136598	Ance-4	FBgn0033366	FBtr0088664	0.582468	0.00025	0.00348226	yes
NM_143121	CG13659	FBgn0039319	FBtr0084828	0.581831	0.0032	0.028935	yes
NM_080336	ctp	FBgn0011760	FBtr0307065	0.581381	0.00055	0.00670891	yes
NM_136167	sick	FBgn0263873	FBtr0329844	0.5809	0.00555	0.0446316	yes
NM_132018	CG3149	FBgn0027564	FBtr0070846	0.578838	0.00125	0.0133688	yes
NM_135366	CG7781	FBgn0032021	FBtr0079609	0.578419	0.0044	0.0372669	yes
NM_137427	CG5036	FBgn0028743	FBtr0301142	0.578245	0.00365	0.0322814	yes
NM_001201893	CG31808	FBgn0062978	FBtr0303445	0.57766	0.00385	0.0336115	yes
NM_165423	Atf6	FBgn0033010	FBtr0086079	0.576499	0.0017	0.0172755	yes
NM_001275063	CycT	FBgn0025455	FBtr0333124	0.575323	0.0009	0.0101637	yes
NM_142386	CG7523	FBgn0038533	FBtr0083490	0.57498	0.00135	0.0142353	yes
NM_135604	CG12299	FBgn0032295	FBtr0080113	0.574483	0.0034	0.030442	yes
NM_167100	CG32732	FBgn0052732	FBtr0071039	0.572025	0.00225	0.0217193	yes
NM_079760	Pp1alpha-96A	FBgn0003134	FBtr0084642	0.571565	0.00015	0.00221416	yes
NM_133071	CG15044	FBgn0030928	FBtr0074627	0.571382	5e-05	0.000832871	yes
NM_079137	uzip	FBgn0004055	FBtr0072397	0.57127	0.0001	0.00155362	yes
NM_169646	CG6236	FBgn0038318	FBtr0083121	0.570817	0.00055	0.00670891	yes
NM_137585	CG11007	FBgn0034455	FBtr0345929	0.568755	0.0054	0.0436762	yes
NM_140719	sec3	FBgn0266669	FBtr0075231	0.568723	0.00055	0.00670891	yes
NM_142056	CG9312	FBgn0038179	FBtr0082825	0.567834	0.00115	0.0124643	yes
NM_132109	CG3198	FBgn0029887	FBtr0070991	0.567337	0.00075	0.00873268	yes
NM_001170125	Octbeta2R	FBgn0038063	FBtr0304844	0.566793	0.0019	0.0189145	yes
NM_142238	CG4576	FBgn0038366	FBtr0083180	0.565985	0.0003	0.00408658	yes
NR_048472	CR31451	FBgn0051451		0.565318	0.0035	0.0311911	yes
NM_142375	CG5840	FBgn0038516	FBtr0083454	0.564355	0.001	0.0111196	yes
NM_132242	CG1636	FBgn0030030	FBtr0071171	0.5641	0.006	0.0473441	yes
NM_001275709	Pak3	FBgn0044826	FBtr0305003	0.563602	5e-05	0.000832871	yes
NM_143154	RASSF8	FBgn0261986	FBtr0084898	0.563118	0.00225	0.0217193	yes
NM_167065	Ubi-p5E	FBgn0086558	FBtr0070933	0.562529	0.00035	0.00463248	yes
NM_001260256	CG42613	FBgn0261262	FBtr0304685	0.562418	0.0051	0.0418459	yes
NM_144124	RN-tre	FBgn0020620	FBtr0087605	0.561465	0.00575	0.0458016	yes
NM_143279	gb	FBgn0039487	FBtr0085132	0.558838	0.00035	0.00463248	yes
NM_001272477	Psf3	FBgn0030196	FBtr0346350	0.558662	0.0007	0.00824187	yes
NM_132301	CG7065	FBgn0030091	FBtr0071299	0.558224	0.0006	0.0072431	yes
NM_079809	Mtl	FBgn0039532	FBtr0085192	0.558002	0.00085	0.0097034	yes
NM_169562	Ipp	FBgn0016672	FBtr0082865	0.557571	0.00325	0.0292988	yes
NM_135939	pkaap	FBgn0040079	FBtr0080826	0.556787	0.00085	0.0097034	yes
NM_168015	ZnT63C	FBgn0035432	FBtr0073055	0.555699	0.00245	0.0233177	yes
NM_165534	wech	FBgn0259745	FBtr0300082	0.554173	0.00265	0.024883	yes
NM_137532	CG15096	FBgn0034394	FBtr0086632	0.553628	0.00375	0.0329301	yes
NM_137015	CG10799	FBgn0033821	FBtr0087748	0.553333	0.00025	0.00348226	yes
NM_001201994	CG6701	FBgn0033889	FBtr0303989	0.553023	0.0034	0.030442	yes
NM_136481	CG1550	FBgn0033225	FBtr0088899	0.551533	0.00205	0.0201876	yes
NM_080301	trr	FBgn0023518	FBtr0070362	0.55102	0.00515	0.0421902	yes
NM_079300	Sgs3	FBgn0003373	FBtr0076096	-8.67495	5e-05	0.000832871	yes
NM_078751	Sgs1	FBgn0003372	FBtr0077393	-8.00062	5e-05	0.000832871	yes
NM_166564	CG30272	FBgn0050272	FBtr0071890	-6.06773	5e-05	0.000832871	yes
NM_057370	Sgs7	FBgn0003377	FBtr0076095	-5.94008	5e-05	0.000832871	yes
NM_136540	Mal-A8	FBgn0033297	FBtr0088752	-5.8405	5e-05	0.000832871	yes
NM_001259844	CG43084	FBgn0262530	FBtr0304970	-5.83344	0.00225	0.0217193	yes
NM_001260378	CG31091	FBgn0051091	FBtr0309041	-5.80727	5e-05	0.000832871	yes
NM_136539	Mal-A7	FBgn0033296	FBtr0345489	-5.71864	0.0017	0.0172755	yes
NM_001272450	CG12057	FBgn0030098	FBtr0332623	-5.65465	5e-05	0.000832871	yes
NM_079225	Prat2	FBgn0041194	FBtr0076945	-5.47676	5e-05	0.000832871	yes
NM_137562	CG18607	FBgn0034429	FBtr0086514	-5.4282	5e-05	0.000832871	yes
NM_078969	thetaTry	FBgn0011555	FBtr0088162	-5.23034	5e-05	0.000832871	yes
NM_141172	CG11131	FBgn0037204	FBtr0078558	-5.02317	5e-05	0.000832871	yes
NM_132306	CG12057	FBgn0030098	FBtr0071304	-4.93468	5e-05	0.000832871	yes
NM_057273	Lcp3	FBgn0002534	FBtr0088743	-4.86633	5e-05	0.000832871	yes
NM_079657	Scp2	FBgn0020907	FBtr0083361	-4.81999	5e-05	0.000832871	yes
NM_141043	Cpr78Cc	FBgn0037069	FBtr0078338	-4.72471	5e-05	0.000832871	yes
NM_168213	CG32379	FBgn0052379	FBtr0273419	-4.71069	5e-05	0.000832871	yes
NM_138069	CG4563	FBgn0035006	FBtr0072355	-4.70951	5e-05	0.000832871	yes
NM_134746	CG42329	FBgn0259229	FBtr0299796	-4.65501	5e-05	0.000832871	yes
NM_057271	Lcp1	FBgn0002531	FBtr0333557	-4.65335	5e-05	0.000832871	yes
NM_079664	Sgs5	FBgn0003375	FBtr0083461	-4.536	5e-05	0.000832871	yes
NM_141058	CG5656	FBgn0037083	FBtr0078396	-4.50773	5e-05	0.000832871	yes
NM_206503	CG33333	FBgn0053333	FBtr0083441	-4.38167	0.0039	0.0339492	yes
NM_143115	CG11892	FBgn0039313	FBtr0089644	-4.34995	5e-05	0.000832871	yes
NM_057371	Sgs8	FBgn0003378	FBtr0076160	-4.32046	5e-05	0.000832871	yes
NM_135299	CG7203	FBgn0031942	FBtr0290272	-4.3056	5e-05	0.000832871	yes
NM_176290	Lcp65Ae	FBgn0020640	FBtr0077056	-4.29604	5e-05	0.000832871	yes
NM_168725	CG13731	FBgn0036717	FBtr0306800	-4.17006	5e-05	0.000832871	yes
NM_079368	Eig71Ee	FBgn0004592	FBtr0075585	-4.15657	5e-05	0.000832871	yes
NM_135590	CG17105	FBgn0032280	FBtr0345612	-4.1182	5e-05	0.000832871	yes
NM_001201907	ninaD	FBgn0002939	FBtr0302454	-4.10044	5e-05	0.000832871	yes
NM_143368	CG9988	FBgn0039591	FBtr0085305	-4.06519	0.00015	0.00221416	yes
NM_079130	Lcp9	FBgn0025578	FBtr0072430	-4.03258	5e-05	0.000832871	yes
NM_141425	Ccp84Ab	FBgn0004782	FBtr0081692	-3.84675	5e-05	0.000832871	yes
NM_079237	Cyp4d8	FBgn0015033	FBtr0076832	-3.81613	5e-05	0.000832871	yes
NM_057924	Lcp65Ag2	FBgn0020637	FBtr0077059	-3.8153	0.00015	0.00221416	yes
NM_143114	CG10514	FBgn0039312	FBtr0084864	-3.79838	5e-05	0.000832871	yes
NM_141533	Ctr1B	FBgn0062412	FBtr0081835	-3.71988	5e-05	0.000832871	yes
NM_001103559	CG34330	FBgn0085359	FBtr0112532	-3.58152	5e-05	0.000832871	yes
NM_057272	Lcp2	FBgn0002533	FBtr0333556	-3.57599	5e-05	0.000832871	yes
NM_143656	CG1674	FBgn0039897	FBtr0089116	-3.57533	5e-05	0.000832871	yes
NM_132974	CG5162	FBgn0030828	FBtr0074393	-3.5602	5e-05	0.000832871	yes
NM_135407	CG9465	FBgn0032067	FBtr0302992	-3.53375	5e-05	0.000832871	yes
NM_001031865	trol	FBgn0261451	FBtr0342807	-3.50664	5e-05	0.000832871	yes
NM_057934	Acp65Aa	FBgn0020765	FBtr0077021	-3.49079	5e-05	0.000832871	yes
NM_132386	Ipod	FBgn0030187	FBtr0346336	-3.48212	5e-05	0.000832871	yes
NM_140003	CG13312	FBgn0035931	FBtr0076587	-3.4776	0.0019	0.0189145	yes
NM_137769	CG4363	FBgn0034663	FBtr0071740	-3.477	5e-05	0.000832871	yes
NM_079195	mas	FBgn0011653	FBtr0073260	-3.46063	0.0041	0.0352808	yes
NM_166746	CG1674	FBgn0039897	FBtr0300799	-3.44379	0.0032	0.028935	yes
NM_135409	CG9468	FBgn0032069	FBtr0079741	-3.40277	5e-05	0.000832871	yes
NM_001169386	CG42460	FBgn0259950	FBtr0300294	-3.38865	0.00015	0.00221416	yes
NM_057932	Lcp65Aa	FBgn0020645	FBtr0076995	-3.37666	5e-05	0.000832871	yes
NM_137944	yellow-d2	FBgn0034856	FBtr0072012	-3.36902	5e-05	0.000832871	yes
NM_206410	asparagine-synthetase	FBgn0041607	FBtr0089463	-3.36882	5e-05	0.000832871	yes
NM_001273729	CG9259	FBgn0032913	FBtr0332034	-3.34146	5e-05	0.000832871	yes
NM_143113	CG10513	FBgn0039311	FBtr0114505	-3.3372	5e-05	0.000832871	yes
NM_168158	Cpr65Av	FBgn0052405	FBtr0077024	-3.33709	5e-05	0.000832871	yes
NM_001169895	CG8628	FBgn0250836	FBtr0301218	-3.27366	5e-05	0.000832871	yes
NM_206650	Gclc	FBgn0040319	FBtr0071108	-3.26807	5e-05	0.000832871	yes
NM_165892	Cpr49Ac	FBgn0033725	FBtr0087916	-3.26317	5e-05	0.000832871	yes
NM_137839	CG4269	FBgn0034741	FBtr0343001	-3.23608	5e-05	0.000832871	yes
NM_057743	Act87E	FBgn0000046	FBtr0346242	-3.19368	5e-05	0.000832871	yes
NM_144405	Lcp65Ag3	FBgn0086611	FBtr0077061	-3.16458	5e-05	0.000832871	yes
NM_143535	CG15534	FBgn0039769	FBtr0085644	-3.16444	5e-05	0.000832871	yes
NM_135845	CG16885	FBgn0032538	FBtr0080558	-3.13736	5e-05	0.000832871	yes
NM_132904	CG9903	FBgn0030756	FBtr0074297	-3.12452	5e-05	0.000832871	yes
NM_137910	CG9877	FBgn0034819	FBtr0071980	-3.09467	5e-05	0.000832871	yes
NM_137878	CG12490	FBgn0034782	FBtr0302717	-3.09334	0.0001	0.00155362	yes
NM_136813	Cpr47Ec	FBgn0033600	FBtr0088189	-3.03535	5e-05	0.000832871	yes
NM_001104201	CG34305	FBgn0085334	FBtr0112501	-3.03397	5e-05	0.000832871	yes
NM_136563	PGRP-SC1a	FBgn0043576	FBtr0088707	-2.99526	5e-05	0.000832871	yes
NM_140161	Cpr67Fa1	FBgn0036108	FBtr0076191	-2.98691	5e-05	0.000832871	yes
NM_166666	CG3394	FBgn0034999	FBtr0072268	-2.97837	5e-05	0.000832871	yes
NM_001104174	Cpr76Bc	FBgn0036880	FBtr0332754	-2.97149	0.0047	0.0392539	yes
NM_136160	CG13962	FBgn0032824	FBtr0081314	-2.97007	0.0018	0.0180473	yes
NM_132552	Cyp311a1	FBgn0030367	FBtr0073640	-2.96397	5e-05	0.000832871	yes
NM_001104328	CG34316	FBgn0085345	FBtr0112514	-2.95436	5e-05	0.000832871	yes
NM_140271	CG17826	FBgn0036227	FBtr0076042	-2.94806	5e-05	0.000832871	yes
NM_141718	Npc2d	FBgn0037782	FBtr0082202	-2.94197	5e-05	0.000832871	yes
NM_132668	Cpr12A	FBgn0030494	FBtr0073784	-2.94083	5e-05	0.000832871	yes
NM_140162	Cpr67Fa2	FBgn0036109	FBtr0076192	-2.93224	5e-05	0.000832871	yes
NM_168157	l(3)mbn	FBgn0002440	FBtr0077062	-2.91529	5e-05	0.000832871	yes
NM_080517	TotA	FBgn0028396	FBtr0083971	-2.91188	5e-05	0.000832871	yes
NM_001038971	CG42821	FBgn0262003	FBtr0303828	-2.90819	5e-05	0.000832871	yes
NM_170121	CG5991	FBgn0026576	FBtr0084537	-2.88587	5e-05	0.000832871	yes
NM_001259825	CG43120	FBgn0262580	FBtr0304959	-2.84997	5e-05	0.000832871	yes
NM_001259889	CG43085	FBgn0262531	FBtr0333122	-2.84609	5e-05	0.000832871	yes
NM_001110990	spok	FBgn0086917	FBtr0300207	-2.82193	5e-05	0.000832871	yes
NM_142649	CG4000	FBgn0038820	FBtr0083935	-2.82136	5e-05	0.000832871	yes
NM_206324	CG33267	FBgn0053267	FBtr0305649	-2.81164	5e-05	0.000832871	yes
NM_001103928	CG30288	FBgn0050288	FBtr0113367	-2.81107	5e-05	0.000832871	yes
NM_079336	Hml	FBgn0029167	FBtr0075753	-2.80939	5e-05	0.000832871	yes
NM_057925	Lcp65Ag1	FBgn0020638	FBtr0077058	-2.79557	5e-05	0.000832871	yes
NM_001032099	Adh	FBgn0000055	FBtr0100593	-2.79262	5e-05	0.000832871	yes
NM_140885	verm	FBgn0261341		-2.79192	5e-05	0.000832871	yes
NM_135846	CG16884	FBgn0028544	FBtr0080557	-2.77387	5e-05	0.000832871	yes
NM_001169505_2	CG31775	FBgn0028537		-2.75826	5e-05	0.000832871	yes
NM_143118	CG11893	FBgn0039316	FBtr0084827	-2.75443	5e-05	0.000832871	yes
NM_142648	Cpr92F	FBgn0038819	FBtr0083919	-2.74746	5e-05	0.000832871	yes
NM_165237	ninaD	FBgn0002939	FBtr0081031	-2.73353	5e-05	0.000832871	yes
NM_141420	Ccp84Ag	FBgn0004777	FBtr0081689	-2.69966	0.0001	0.00155362	yes
NM_134877	CG18557	FBgn0031470	FBtr0077689	-2.6813	0.00065	0.00776635	yes
NM_079852	CecC	FBgn0000279	FBtr0085616	-2.67246	0.0031	0.0281885	yes
NM_001273875	Lcp4	FBgn0002535	FBtr0088744	-2.66452	5e-05	0.000832871	yes
NM_001103762	CG14744	FBgn0033324	FBtr0307024	-2.63787	5e-05	0.000832871	yes
NM_132811	CG7860	FBgn0030653	FBtr0074045	-2.63451	5e-05	0.000832871	yes
NM_057233	ImpL3	FBgn0001258	FBtr0077008	-2.63229	5e-05	0.000832871	yes
NM_137880	CG9826	FBgn0034784	FBtr0343181	-2.62945	5e-05	0.000832871	yes
NM_143955	CG42500	FBgn0260226	FBtr0300627	-2.61251	5e-05	0.000832871	yes
NM_170304	CG31075	FBgn0051075	FBtr0085080	-2.59829	5e-05	0.000832871	yes
NM_143450	Obp99a	FBgn0039678	FBtr0085450	-2.59537	5e-05	0.000832871	yes
NM_142702	CG5892	FBgn0038873	FBtr0339193	-2.59418	5e-05	0.000832871	yes
NM_001015160	Gfat1	FBgn0027341	FBtr0302848	-2.58931	0.0001	0.00155362	yes
NM_134479	CG14205	FBgn0031034	FBtr0074730	-2.5856	5e-05	0.000832871	yes
NM_132314	CG15369	FBgn0030105	FBtr0346164	-2.56609	5e-05	0.000832871	yes
NM_168370	CG8177	FBgn0036043	FBtr0076320	-2.56464	0.00075	0.00873268	yes
NM_137879	CG9825	FBgn0034783	FBtr0071893	-2.5637	5e-05	0.000832871	yes
NM_135997	CG18563	FBgn0032639	FBtr0300902	-2.55417	5e-05	0.000832871	yes
NM_168529	CG32115	FBgn0052115	FBtr0075904	-2.55157	0.0001	0.00155362	yes
NM_001104083	CG34427	FBgn0085456	FBtr0303231	-2.54636	0.00025	0.00348226	yes
NM_142904	CG10184	FBgn0039094	FBtr0084481	-2.5447	5e-05	0.000832871	yes
NM_134613	Cyp6t1	FBgn0031182	FBtr0077212	-2.53868	5e-05	0.000832871	yes
NM_132711	CG1368	FBgn0030539	FBtr0073891	-2.51727	5e-05	0.000832871	yes
NM_143456	Obp99b	FBgn0039685	FBtr0085462	-2.51491	5e-05	0.000832871	yes
NM_142364	CG17283	FBgn0038505	FBtr0083437	-2.49315	0.0003	0.00408658	yes
NM_167839	CG32483	FBgn0052483	FBtr0072608	-2.48969	5e-05	0.000832871	yes
NM_168829	CG7433	FBgn0036927	FBtr0074908	-2.4549	5e-05	0.000832871	yes
NM_001170129	Ace	FBgn0000024	FBtr0300486	-2.45284	0.00415	0.0356672	yes
NM_139998	CG5804	FBgn0035926	FBtr0076591	-2.44316	5e-05	0.000832871	yes
NM_080079	sens	FBgn0002573	FBtr0075862	-2.43356	5e-05	0.000832871	yes
NM_139872	Cyp316a1	FBgn0035790	FBtr0332140	-2.42614	0.00145	0.015168	yes
NM_168159	Cpr65Aw	FBgn0052404	FBtr0077023	-2.4258	5e-05	0.000832871	yes
NM_079033	Asph	FBgn0034075	FBtr0087219	-2.41412	5e-05	0.000832871	yes
NM_141041	Cpr78Ca	FBgn0037067	FBtr0078409	-2.40479	5e-05	0.000832871	yes
NM_001260297	CG5793	FBgn0038858	FBtr0304713	-2.3863	5e-05	0.000832871	yes
NM_001259682	CG14989	FBgn0035495	FBtr0308363	-2.3862	0.0004	0.00519283	yes
NM_206121	CG33461	FBgn0053461	FBtr0302528	-2.38491	0.00415	0.0356672	yes
NM_001144364	CG17325	FBgn0040993	FBtr0299685	-2.38356	5e-05	0.000832871	yes
NM_143189	CG42235	FBgn0250757	FBtr0290139	-2.37731	0.00115	0.0124643	yes
NM_139769	CG10467	FBgn0035679	FBtr0077063	-2.34707	5e-05	0.000832871	yes
NM_165485	l(2)01289	FBgn0010482	FBtr0086137	-2.34696	0.00535	0.0434055	yes
NM_166955	CG3588	FBgn0025643	FBtr0301059	-2.34423	5e-05	0.000832871	yes
NM_132349	CG3106	FBgn0030148	FBtr0071403	-2.34306	5e-05	0.000832871	yes
NM_170250	CG42235	FBgn0250757	FBtr0290137	-2.33506	0.00525	0.0427427	yes
NM_057931	Lcp65Ac	FBgn0020642	FBtr0076991	-2.33359	5e-05	0.000832871	yes
NM_079862	Aph-4	FBgn0016123	FBtr0085733	-2.33011	5e-05	0.000832871	yes
NM_168299	Tsp66E	FBgn0035936	FBtr0076508	-2.32303	0.0031	0.0281885	yes
NM_078547	Yp2	FBgn0005391	FBtr0071424	-2.31785	0.0013	0.0137981	yes
NM_001170381	Ucrh	FBgn0260008	FBtr0301783	-2.31555	5e-05	0.000832871	yes
NM_001144416	CG10625	FBgn0035612	FBtr0273232	-2.30259	0.0029	0.0268346	yes
NM_137598	Obp56a	FBgn0034468	FBtr0086476	-2.28983	5e-05	0.000832871	yes
NM_142310	CG17560	FBgn0038450	FBtr0083330	-2.28079	0.0011	0.0120529	yes
NM_137465	CG14500	FBgn0034318	FBtr0086752	-2.27156	5e-05	0.000832871	yes
NM_001042957	Cht3	FBgn0250907	FBtr0111127	-2.27137	5e-05	0.000832871	yes
NM_001104371	CG4562	FBgn0038740	FBtr0113250	-2.25579	5e-05	0.000832871	yes
NM_141698	CG8534	FBgn0037761	FBtr0082143	-2.23921	5e-05	0.000832871	yes
NM_143272	Cpr97Ea	FBgn0039480	FBtr0085136	-2.23375	0.00015	0.00221416	yes
NM_001201882	CG15282	FBgn0028855	FBtr0080656	-2.22134	5e-05	0.000832871	yes
NR_073648	CR43908	FBgn0264509		-2.2103	0.0039	0.0339492	yes
NM_001144639	CG42235	FBgn0250757	FBtr0290140	-2.20916	5e-05	0.000832871	yes
NM_144384	lectin-24Db	FBgn0040102	FBtr0077469	-2.20565	0.00105	0.011608	yes
NM_169965	CG31233	FBgn0051233	FBtr0346732	-2.20294	5e-05	0.000832871	yes
NM_001273112	dp	FBgn0053196	FBtr0332354	-2.19155	5e-05	0.000832871	yes
NM_001038784	Jon25Bi	FBgn0020906	FBtr0100432	-2.19014	5e-05	0.000832871	yes
NM_001202343	CG16732	FBgn0039086	FBtr0303507	-2.18331	5e-05	0.000832871	yes
NM_001258950	dp	FBgn0053196	FBtr0305145	-2.17371	0.00135	0.0142353	yes
NM_132384	CG2962	FBgn0030186	FBtr0071486	-2.16883	0.00045	0.00571824	yes
NM_136899	Cyp6g1	FBgn0025454	FBtr0087992	-2.16367	5e-05	0.000832871	yes
NM_137601	Obp56e	FBgn0034471	FBtr0086327	-2.1567	5e-05	0.000832871	yes
NM_079620	yellow-e	FBgn0041711	FBtr0082757	-2.14404	5e-05	0.000832871	yes
NM_001275818	CG4562	FBgn0038740	FBtr0330036	-2.14356	5e-05	0.000832871	yes
NM_079707	e	FBgn0000527	FBtr0084106	-2.13832	0.003	0.0275415	yes
NM_139960	Jon66Cii	FBgn0035887	FBtr0076666	-2.13488	5e-05	0.000832871	yes
NM_058056	wrapper	FBgn0025878	FBtr0071821	-2.1238	0.00035	0.00463248	yes
NM_206529	Mvl	FBgn0011672	FBtr0306350	-2.11832	5e-05	0.000832871	yes
NM_001104200	nvd	FBgn0259697	FBtr0113473	-2.11703	0.0023	0.0221004	yes
NM_168088	CG32249	FBgn0052249	FBtr0303003	-2.1089	5e-05	0.000832871	yes
NM_144328	CG10570	FBgn0040992	FBtr0081122	-2.10871	5e-05	0.000832871	yes
NM_135183	CG9527	FBgn0031813	FBtr0329952	-2.10843	5e-05	0.000832871	yes
NM_140393	CG10732	FBgn0036365	FBtr0075852	-2.10772	0.0004	0.00519283	yes
NM_137624	CG9090	FBgn0034497	FBtr0086303	-2.10493	5e-05	0.000832871	yes
NM_176155	CG33012	FBgn0053012	FBtr0332249	-2.09551	5e-05	0.000832871	yes
NM_001201596	br	FBgn0000210	FBtr0303562	-2.08631	5e-05	0.000832871	yes
NM_167411	CG9413	FBgn0030574	FBtr0073944	-2.07224	5e-05	0.000832871	yes
NM_001202314	CG42822	FBgn0262004	FBtr0303829	-2.06968	5e-05	0.000832871	yes
NM_137077	Ctf4	FBgn0033890	FBtr0087606	-2.06776	5e-05	0.000832871	yes
NM_144131	CG13230	FBgn0040764	FBtr0088204	-2.06527	5e-05	0.000832871	yes
NM_141999	CG7966	FBgn0038115	FBtr0082715	-2.06444	5e-05	0.000832871	yes
NM_142367	CG5866	FBgn0038508	FBtr0303755	-2.06372	0.00445	0.0376449	yes
NM_137809	CG3292	FBgn0034710	FBtr0071783	-2.05965	5e-05	0.000832871	yes
NM_135916	CG7631	FBgn0028945	FBtr0080754	-2.05634	5e-05	0.000832871	yes
NM_143264	CG6295	FBgn0039471	FBtr0085077	-2.0505	0.00275	0.0256728	yes
NM_143274	CG14258	FBgn0039482	FBtr0085103	-2.04503	5e-05	0.000832871	yes
NM_001103586	CG33124	FBgn0053124	FBtr0307522	-2.0376	0.00245	0.0233177	yes
NM_079772	fd96Cb	FBgn0004898	FBtr0084771	-2.0361	0.00045	0.00571824	yes
NM_134940	CG15414	FBgn0031542	FBtr0077568	-2.03495	5e-05	0.000832871	yes
NM_001274469	Chd64	FBgn0035499	FBtr0310531	-2.0278	5e-05	0.000832871	yes
NM_140972	mag	FBgn0036996	FBtr0078196	-2.0242	5e-05	0.000832871	yes
NM_080505	E(spl)m7-HLH	FBgn0002633	FBtr0084960	-2.01546	0.0004	0.00519283	yes
NM_141629	CG8129	FBgn0037684	FBtr0082026	-2.01489	5e-05	0.000832871	yes
NM_166431	Pu	FBgn0003162	FBtr0071580	-2.01174	5e-05	0.000832871	yes
NM_140574	CG13075	FBgn0036563	FBtr0301031	-1.99944	0.0012	0.0129328	yes
NM_169213	ato	FBgn0010433	FBtr0081828	-1.99862	0.0049	0.0405215	yes
NM_001274364	Cpr62Bc	FBgn0035281	FBtr0072869	-1.99822	5e-05	0.000832871	yes
NM_166237	CG4847	FBgn0034229	FBtr0086934	-1.99222	5e-05	0.000832871	yes
NM_001259995	CG43131	FBgn0262605	FBtr0305279	-1.98974	0.0001	0.00155362	yes
NM_135592	CG7299	FBgn0032282	FBtr0080130	-1.98973	5e-05	0.000832871	yes
NM_135593	CG7296	FBgn0032283	FBtr0080129	-1.9874	5e-05	0.000832871	yes
NM_176408	CG42724	FBgn0261641	FBtr0303014	-1.98669	0.00525	0.0427427	yes
NM_132983	CG8664	FBgn0030836	FBtr0339779	-1.97556	5e-05	0.000832871	yes
NM_140606	CG13046	FBgn0036595	FBtr0289963	-1.97502	0.0003	0.00408658	yes
NM_143117	CG13658	FBgn0039315	FBtr0273361	-1.97228	5e-05	0.000832871	yes
NM_001144577	tal-AA	FBgn0259731	FBtr0299998	-1.97183	5e-05	0.000832871	yes
NM_166638	Ca-P60A	FBgn0263006	FBtr0072211	-1.96404	5e-05	0.000832871	yes
NM_057550	ple	FBgn0005626	FBtr0345585	-1.96377	0.0001	0.00155362	yes
NM_143101	CG11854	FBgn0039299	FBtr0339259	-1.96103	5e-05	0.000832871	yes
NM_135914	CG15253	FBgn0028948	FBtr0080782	-1.96036	5e-05	0.000832871	yes
NM_141102	CG14572	FBgn0037128	FBtr0078434	-1.95826	5e-05	0.000832871	yes
NM_136565	PGRP-SC1b	FBgn0033327	FBtr0339336	-1.95146	5e-05	0.000832871	yes
NM_139647	CG11345	FBgn0035546	FBtr0073334	-1.94096	5e-05	0.000832871	yes
NM_136863	TwdlBeta	FBgn0033658	FBtr0088062	-1.93928	5e-05	0.000832871	yes
NM_141465	CG14598	FBgn0037503	FBtr0081534	-1.93279	5e-05	0.000832871	yes
NM_001274365	CG13936	FBgn0035282	FBtr0332672	-1.92444	0.00355	0.0315297	yes
NM_140610	CG13044	FBgn0036599	FBtr0075470	-1.92012	5e-05	0.000832871	yes
NM_165238	CG31741	FBgn0051741	FBtr0081032	-1.91971	5e-05	0.000832871	yes
NM_136536	Cyp4ad1	FBgn0033292	FBtr0088760	-1.9142	5e-05	0.000832871	yes
NM_001259985	Nep2	FBgn0027570	FBtr0305133	-1.91123	0.00215	0.0210148	yes
NM_136933	Cpr49Ah	FBgn0033731	FBtr0087924	-1.90908	5e-05	0.000832871	yes
NM_079361	Eip71CD	FBgn0000565	FBtr0330177	-1.9087	5e-05	0.000832871	yes
NM_078694	Peritrophin-A	FBgn0022770	FBtr0077335	-1.90812	5e-05	0.000832871	yes
NM_139756	Jon65Aiii	FBgn0035665	FBtr0077041	-1.90685	5e-05	0.000832871	yes
NM_001272461	CG32698	FBgn0052698	FBtr0336923	-1.90249	0.0046	0.0385875	yes
NR_073978	CR44134	FBgn0264983		-1.89876	0.0004	0.00519283	yes
NM_134534	obst-A	FBgn0031097	FBtr0077334	-1.89533	5e-05	0.000832871	yes
NM_136024	CG15155	FBgn0032669	FBtr0081048	-1.89096	5e-05	0.000832871	yes
NM_136599	proPO45	FBgn0033367	FBtr0088663	-1.89056	5e-05	0.000832871	yes
NM_135289	CG7025	FBgn0031930	FBtr0079515	-1.88001	5e-05	0.000832871	yes
NM_142963	Kal1	FBgn0039155	FBtr0084549	-1.87748	0.0001	0.00155362	yes
NM_142884	CG4408	FBgn0039073	FBtr0084431	-1.87318	5e-05	0.000832871	yes
NM_169665	CG18519	FBgn0038348	FBtr0345258	-1.87112	5e-05	0.000832871	yes
NM_136384	CG3270	FBgn0033093	FBtr0086123	-1.87063	5e-05	0.000832871	yes
NM_165280	Ddc	FBgn0000422	FBtr0081166	-1.86847	0.00035	0.00463248	yes
NM_001275979	Orct	FBgn0019952	FBtr0334870	-1.86771	5e-05	0.000832871	yes
NM_164929	LM408	FBgn0027611	FBtr0080031	-1.86368	5e-05	0.000832871	yes
NM_168930	CG32444	FBgn0043783	FBtr0078424	-1.85831	5e-05	0.000832871	yes
NM_001032266	CG43164	FBgn0262720	FBtr0305701	-1.85092	5e-05	0.000832871	yes
NM_167394	CG32603	FBgn0052603	FBtr0073894	-1.84354	5e-05	0.000832871	yes
NM_205956	Cpr31A	FBgn0053302	FBtr0079936	-1.84305	5e-05	0.000832871	yes
NM_133091	phm	FBgn0004959	FBtr0342846	-1.84215	0.00015	0.00221416	yes
NM_136039	CG10211	FBgn0032685	FBtr0081069	-1.8409	5e-05	0.000832871	yes
NM_140408	CG8745	FBgn0036381	FBtr0075801	-1.84023	5e-05	0.000832871	yes
NM_135466	CG17633	FBgn0032144	FBtr0079868	-1.83736	5e-05	0.000832871	yes
NM_136485	CG30377	FBgn0050377	FBtr0088844	-1.83252	5e-05	0.000832871	yes
NM_132666	CG15754	FBgn0030492	FBtr0073782	-1.8216	0.00105	0.011608	yes
NM_001275825	CG5023	FBgn0038774		-1.81952	5e-05	0.000832871	yes
NM_140299	CG6910	FBgn0036262	FBtr0290130	-1.81568	5e-05	0.000832871	yes
NM_001103799	CG34227	FBgn0085256	FBtr0112420	-1.80982	5e-05	0.000832871	yes
NM_057464	proPO-A1	FBgn0261362	FBtr0302291	-1.80337	5e-05	0.000832871	yes
NM_143200	Sld5	FBgn0039403	FBtr0084975	-1.80136	0.001	0.0111196	yes
NM_135408	CG9466	FBgn0032068	FBtr0079742	-1.78443	5e-05	0.000832871	yes
NM_001274613	Hn	FBgn0001208	FBtr0076811	-1.78335	5e-05	0.000832871	yes
NM_136869	CG13183	FBgn0033667	FBtr0088054	-1.78006	5e-05	0.000832871	yes
NM_139653	CG11350	FBgn0035552	FBtr0331399	-1.77674	5e-05	0.000832871	yes
NM_168978	slif	FBgn0037203	FBtr0078557	-1.77642	5e-05	0.000832871	yes
NM_136550	CG8736	FBgn0033308	FBtr0290280	-1.77474	5e-05	0.000832871	yes
NM_001274046	CG30479	FBgn0050479	FBtr0332468	-1.77428	5e-05	0.000832871	yes
NM_170227	Muc96D	FBgn0051439	FBtr0084845	-1.75899	5e-05	0.000832871	yes
NM_141882	CG12224	FBgn0037974	FBtr0335436	-1.75889	0.00045	0.00571824	yes
NM_001170287	Moca-cyp	FBgn0039581	FBtr0300346	-1.75866	0.00555	0.0446316	yes
NM_133118	CG14191	FBgn0030981	FBtr0074665	-1.75529	0.00085	0.0097034	yes
NR_002097	roX1	FBgn0019661		-1.753	5e-05	0.000832871	yes
NM_136076	CG10621	FBgn0032726	FBtr0081191	-1.7477	5e-05	0.000832871	yes
NM_141151	CG11370	FBgn0037181	FBtr0078522	-1.74571	0.0037	0.0326	yes
NM_166058	CG30197	FBgn0050197	FBtr0087494	-1.74358	5e-05	0.000832871	yes
NM_132523	CG15741	FBgn0030338	FBtr0073606	-1.73777	5e-05	0.000832871	yes
NM_137087	O-fut1	FBgn0033901	FBtr0087520	-1.73704	5e-05	0.000832871	yes
NM_078798	Fbp2	FBgn0000640	FBtr0343428	-1.7342	5e-05	0.000832871	yes
NM_001274631	CG13676	FBgn0035844	FBtr0332761	-1.73405	5e-05	0.000832871	yes
NM_143542	Jon99Fii	FBgn0039777	FBtr0085690	-1.73367	5e-05	0.000832871	yes
NM_137919	CG13545	FBgn0034828	FBtr0306080	-1.73351	5e-05	0.000832871	yes
NM_079260	Mcm7	FBgn0020633	FBtr0076585	-1.73265	5e-05	0.000832871	yes
NM_144004	CG3348	FBgn0040609	FBtr0085172	-1.73158	0.0009	0.0101637	yes
NM_166636	Ca-P60A	FBgn0263006	FBtr0072212	-1.73044	5e-05	0.000832871	yes
NM_135275	CG5958	FBgn0031913	FBtr0079466	-1.72994	5e-05	0.000832871	yes
NM_165320	nesd	FBgn0032848	FBtr0081335	-1.72368	0.00045	0.00571824	yes
NM_001201597	br	FBgn0000210	FBtr0303563	-1.71919	0.005	0.0412186	yes
NM_001032000	Skeletor	FBgn0262717	FBtr0305664	-1.71516	5e-05	0.000832871	yes
NM_001032001	Skeletor	FBgn0262717	FBtr0305663	-1.70441	5e-05	0.000832871	yes
NM_144404	Cpr65Au	FBgn0042119	FBtr0077060	-1.69756	5e-05	0.000832871	yes
NM_141101	CG14566	FBgn0037127	FBtr0078453	-1.69736	5e-05	0.000832871	yes
NM_132370	Cht6	FBgn0263132	FBtr0307374	-1.6957	5e-05	0.000832871	yes
NM_138060	CG3376	FBgn0034997	FBtr0072266	-1.69384	0.0047	0.0392539	yes
NM_143644	CG11576	FBgn0039882	FBtr0085852	-1.68447	5e-05	0.000832871	yes
NM_139652	CG7465	FBgn0035551	FBtr0073306	-1.67451	5e-05	0.000832871	yes
NM_141721	CG5361	FBgn0037786	FBtr0309853	-1.67358	0.00065	0.00776635	yes
NM_079563	sage	FBgn0037672	FBtr0081982	-1.6728	0.0002	0.00286758	yes
NM_135652	CG6287	FBgn0032350	FBtr0080222	-1.67151	5e-05	0.000832871	yes
NM_176295	mthl6	FBgn0035789	FBtr0076789	-1.67135	0.00365	0.0322814	yes
NM_001275309	CG43968	FBgn0264699	FBtr0333915	-1.66934	0.00225	0.0217193	yes
NM_078493	Mcm3	FBgn0024332	FBtr0070762	-1.66926	5e-05	0.000832871	yes
NM_057828	Cyt-c-p	FBgn0000409	FBtr0080889	-1.66887	5e-05	0.000832871	yes
NM_140611	CG13043	FBgn0036600	FBtr0075434	-1.65793	5e-05	0.000832871	yes
NM_164956	dUTPase	FBgn0250837	FBtr0080156	-1.65783	0.00125	0.0133688	yes
NM_135913	CG15254	FBgn0028949	FBtr0343718	-1.6576	5e-05	0.000832871	yes
NM_001014493	CG33510	FBgn0053510	FBtr0300360	-1.65726	0.0029	0.0268346	yes
NM_144024	CG4186	FBgn0040634	FBtr0345810	-1.65461	0.00315	0.028569	yes
NM_001260164	CG43291	FBgn0262983	FBtr0306819	-1.65316	0.0001	0.00155362	yes
NM_132725	CG1461	FBgn0030558	FBtr0339497	-1.65259	5e-05	0.000832871	yes
NM_132493	Cyp4g15	FBgn0030304	FBtr0073503	-1.65118	0.0039	0.0339492	yes
NM_142208	CG6125	FBgn0038337	FBtr0346109	-1.64649	0.0056	0.0449305	yes
NM_079115	Dat	FBgn0019643	FBtr0072254	-1.64171	5e-05	0.000832871	yes
NM_132716	CG13403	FBgn0030544	FBtr0073928	-1.63963	5e-05	0.000832871	yes
NM_139681	CG13705	FBgn0035582	FBtr0073352	-1.63877	5e-05	0.000832871	yes
NM_141022	CG10581	FBgn0037046	FBtr0078326	-1.63615	0.0029	0.0268346	yes
NM_001275954	Lsd-1	FBgn0039114	FBtr0084456	-1.6355	5e-05	0.000832871	yes
NM_001169793	CG30414	FBgn0050414	FBtr0302316	-1.6229	5e-05	0.000832871	yes
NM_001259276	Cirl	FBgn0033313	FBtr0305082	-1.62204	0.00025	0.00348226	yes
NM_136992	CG13325	FBgn0033792	FBtr0087722	-1.62167	0.0015	0.0155823	yes
NM_141758	fau	FBgn0266446	FBtr0344442	-1.61943	0.0041	0.0352808	yes
NM_078967	zetaTry	FBgn0011556	FBtr0088164	-1.61878	5e-05	0.000832871	yes
NM_168087	CG32241	FBgn0052241	FBtr0303006	-1.60751	5e-05	0.000832871	yes
NM_057767	Acp1	FBgn0014454	FBtr0079500	-1.60695	0.00325	0.0292988	yes
NR_001661	pncr003:2L	#N/A		-1.60338	5e-05	0.000832871	yes
NM_138015	Fmo-1	FBgn0034943	FBtr0072150	-1.60329	5e-05	0.000832871	yes
NM_140825	CG18135	FBgn0036837	FBtr0075042	-1.60329	5e-05	0.000832871	yes
NM_139397	CG18173	FBgn0035265	FBtr0072796	-1.60168	5e-05	0.000832871	yes
NM_143543	Jon99Fi	FBgn0039778	FBtr0085652	-1.59899	5e-05	0.000832871	yes
NM_169126	Obp83g	FBgn0046875	FBtr0078617	-1.5926	5e-05	0.000832871	yes
NM_134698	CG13947	FBgn0031277	FBtr0078005	-1.59207	5e-05	0.000832871	yes
NM_141375	CG15597	FBgn0037420	FBtr0302305	-1.5859	5e-05	0.000832871	yes
NM_139651	CG11349	FBgn0035550	FBtr0303005	-1.58261	5e-05	0.000832871	yes
NM_137764	LBR	FBgn0034657	FBtr0071712	-1.58082	5e-05	0.000832871	yes
NM_165450	CG7882	FBgn0033047	FBtr0085966	-1.57966	5e-05	0.000832871	yes
NM_001260254	CG14304	FBgn0038629	FBtr0305957	-1.57662	0.0003	0.00408658	yes
NM_142338	kuk	FBgn0038476	FBtr0083397	-1.57249	0.0001	0.00155362	yes
NM_170048	CG6726	FBgn0039049	FBtr0084348	-1.56474	0.0002	0.00286758	yes
NM_137355	CG10953	FBgn0034204	FBtr0329878	-1.55982	5e-05	0.000832871	yes
NM_137497	CG10924	FBgn0034356	FBtr0086699	-1.55944	5e-05	0.000832871	yes
NM_001014495	ppk13	FBgn0053508	FBtr0091448	-1.5567	0.00525	0.0427427	yes
NM_164699	CG31636	FBgn0051636	FBtr0343865	-1.55554	0.00175	0.017681	yes
NM_170516	PH4alphaPV	FBgn0051015	FBtr0085670	-1.55147	5e-05	0.000832871	yes
NM_142082	CG14356	FBgn0038207	FBtr0082908	-1.55089	5e-05	0.000832871	yes
NM_165270	CG31792	FBgn0051792	FBtr0321311	-1.54871	5e-05	0.000832871	yes
NM_144103	CG13946	FBgn0040725	FBtr0078004	-1.54773	0.0001	0.00155362	yes
NM_134878	CG3117	FBgn0031471	FBtr0300356	-1.54651	0.00055	0.00670891	yes
NM_140757	CG5577	FBgn0036759	FBtr0075162	-1.54254	5e-05	0.000832871	yes
NM_142346	CG5246	FBgn0038484	FBtr0083405	-1.53938	5e-05	0.000832871	yes
NM_001202287	CCHa2	FBgn0038147	FBtr0303262	-1.53919	5e-05	0.000832871	yes
NM_136050	CG31751	FBgn0086909	FBtr0081093	-1.53888	5e-05	0.000832871	yes
NM_135597	CG6415	FBgn0032287	FBtr0080108	-1.5369	5e-05	0.000832871	yes
NM_001104240	CG34301	FBgn0085330	FBtr0112497	-1.5343	5e-05	0.000832871	yes
NM_139803	CG14820	FBgn0035718	FBtr0076894	-1.53162	5e-05	0.000832871	yes
NM_143103	CG11875	FBgn0039301	FBtr0084812	-1.53158	0.00565	0.0452625	yes
NR_048358	CR43459	FBgn0263413		-1.52947	0.0001	0.00155362	yes
NM_142370	CG5873	FBgn0038511	FBtr0083442	-1.52787	0.00035	0.00463248	yes
NM_142344	CG4053	FBgn0038482	FBtr0303413	-1.51998	5e-05	0.000832871	yes
NM_132119	CG14439	FBgn0029898	FBtr0070960	-1.51963	5e-05	0.000832871	yes
NM_134955	CG16713	FBgn0031560	FBtr0077547	-1.51096	5e-05	0.000832871	yes
NM_132253	CG12116	FBgn0030041	FBtr0071240	-1.49896	5e-05	0.000832871	yes
NM_001144307	pgant4	FBgn0051956	FBtr0333248	-1.49641	5e-05	0.000832871	yes
NM_166396	CG30151	FBgn0050151	FBtr0086269	-1.4946	0.001	0.0111196	yes
NM_143276	eater	FBgn0243514	FBtr0310079	-1.49373	5e-05	0.000832871	yes
NM_001103407	ec	FBgn0000542	FBtr0112802	-1.49079	0.0051	0.0418459	yes
NM_168121	CG10625	FBgn0035612	FBtr0077139	-1.48603	0.00305	0.0278545	yes
NM_139599	CG14990	FBgn0035496	FBtr0073208	-1.48199	0.00015	0.00221416	yes
NM_001014639	CG14300	FBgn0038643	FBtr0100288	-1.47654	5e-05	0.000832871	yes
NM_078913	Tsp42Ek	FBgn0033133	FBtr0089031	-1.47516	5e-05	0.000832871	yes
NM_001274527	CG32407	FBgn0052407	FBtr0330118	-1.47513	5e-05	0.000832871	yes
NM_130627	CG3630	FBgn0023540	FBtr0070385	-1.47497	5e-05	0.000832871	yes
NM_001273384	bib	FBgn0000180	FBtr0079929	-1.47319	0.00325	0.0292988	yes
NM_057466	18w	FBgn0004364	FBtr0086309	-1.46171	5e-05	0.000832871	yes
NM_130733	CG6414	FBgn0029690	FBtr0070624	-1.45829	5e-05	0.000832871	yes
NM_001170279	Men-b	FBgn0029155	FBtr0301708	-1.45224	5e-05	0.000832871	yes
NM_168080	Claspin	FBgn0052251	FBtr0073286	-1.45125	5e-05	0.000832871	yes
NM_001259150	CG10178	FBgn0032684	FBtr0305619	-1.44699	5e-05	0.000832871	yes
NM_168660	CG4753	FBgn0036622	FBtr0075422	-1.44416	5e-05	0.000832871	yes
NM_143769	l(2)01289	FBgn0010482	FBtr0086136	-1.4418	5e-05	0.000832871	yes
NM_132754	CG9512	FBgn0030593	FBtr0073979	-1.43886	5e-05	0.000832871	yes
NM_057465	porin	FBgn0004363	FBtr0332029	-1.43784	0.0007	0.00824187	yes
NM_132360	CG9691	FBgn0030160	FBtr0071391	-1.43324	5e-05	0.000832871	yes
NM_079060	Pepck	FBgn0003067	FBtr0086701	-1.43291	5e-05	0.000832871	yes
NM_079371	comm	FBgn0010105	FBtr0333023	-1.43025	0.0061	0.047989	yes
NM_132680	CG11164	FBgn0030507	FBtr0340397	-1.4283	0.0026	0.0245341	yes
NM_142703	ETHR	FBgn0038874	FBtr0084054	-1.42767	0.0034	0.030442	yes
NM_135866	l(2)34Fc	FBgn0261534	FBtr0080640	-1.4263	5e-05	0.000832871	yes
NM_168271	Jon66Ci	FBgn0035886	FBtr0076608	-1.41806	5e-05	0.000832871	yes
NM_165031	CG31728	FBgn0051728	FBtr0305556	-1.41776	5e-05	0.000832871	yes
NM_132241	CG15343	FBgn0030029	FBtr0071178	-1.41772	0.00495	0.0408706	yes
NM_001274495	axo	FBgn0262870	FBtr0333593	-1.41755	0.0003	0.00408658	yes
NM_170327	DNApol-alpha73	FBgn0005696	FBtr0114543	-1.4174	0.0007	0.00824187	yes
NM_001038895	CG33966	FBgn0053966	FBtr0100007	-1.40715	5e-05	0.000832871	yes
NM_057677	pav	FBgn0011692	FBtr0073227	-1.40458	5e-05	0.000832871	yes
NM_137770	CG4377	FBgn0034664	FBtr0071739	-1.40182	5e-05	0.000832871	yes
NM_142745	CG6028	FBgn0038924	FBtr0084186	-1.39967	5e-05	0.000832871	yes
NM_166184	Cdk4	FBgn0016131	FBtr0087103	-1.39711	0.00195	0.0193206	yes
NM_136943	CG8550	FBgn0033742	FBtr0087935	-1.39167	5e-05	0.000832871	yes
NM_130520	CG3690	FBgn0040350	FBtr0070185	-1.38922	5e-05	0.000832871	yes
NM_140327	sti	FBgn0002466	FBtr0075970	-1.38635	5e-05	0.000832871	yes
NM_001272764	CG7322	FBgn0030968	FBtr0310441	-1.38525	5e-05	0.000832871	yes
NM_135270	CG5177	FBgn0031908	FBtr0079441	-1.38429	0.0036	0.0319063	yes
NM_142795	CG5377	FBgn0038974	FBtr0084293	-1.38115	5e-05	0.000832871	yes
NM_136976	Cyp9h1	FBgn0033775	FBtr0087820	-1.38113	0.0001	0.00155362	yes
NM_137727	CG10505	FBgn0034612	FBtr0071619	-1.37768	5e-05	0.000832871	yes
NM_140391	CG10140	FBgn0036363	FBtr0075853	-1.37698	5e-05	0.000832871	yes
NM_078879	Tep4	FBgn0041180	FBtr0081254	-1.37601	5e-05	0.000832871	yes
NM_137618	CG9864	FBgn0034490	FBtr0086320	-1.37505	5e-05	0.000832871	yes
NM_175947	CG33128	FBgn0053128	FBtr0077930	-1.37427	5e-05	0.000832871	yes
NM_144350	RecQ4	FBgn0040290	FBtr0076729	-1.3721	0.0008	0.0092279	yes
NM_169225	CG31259	FBgn0051259	FBtr0344341	-1.37204	5e-05	0.000832871	yes
NM_137766	CG4021	FBgn0034659	FBtr0071716	-1.37145	0.0011	0.0120529	yes
NM_001274211	jbug	FBgn0028371	FBtr0330234	-1.37017	0.00335	0.0300328	yes
NM_001202112	kst	FBgn0004167	FBtr0303857	-1.36858	0.0004	0.00519283	yes
NM_001043010	l(2)01289	FBgn0010482	FBtr0308840	-1.36823	0.0013	0.0137981	yes
NM_079277	aay	FBgn0023129	FBtr0076457	-1.36746	0.0005	0.00621818	yes
NM_140586	CG5157	FBgn0036575	FBtr0075490	-1.3668	0.00105	0.011608	yes
NM_132844	CG8952	FBgn0030688	FBtr0074193	-1.36631	5e-05	0.000832871	yes
NM_057988	ial	FBgn0024227	FBtr0080180	-1.36446	0.00045	0.00571824	yes
NM_140353	CG14120	FBgn0036321	FBtr0075868	-1.36045	5e-05	0.000832871	yes
NM_079181	Scsalpha	FBgn0004888	FBtr0073151	-1.35987	5e-05	0.000832871	yes
NM_079738	DNApol-epsilon	FBgn0264326	FBtr0084408	-1.35876	0.00015	0.00221416	yes
NM_001038763	CG8188	FBgn0030863	FBtr0340633	-1.35779	5e-05	0.000832871	yes
NM_135706	Phae1	FBgn0263234	FBtr0345717	-1.35669	5e-05	0.000832871	yes
NM_144362	Ugt86Dj	FBgn0040250	FBtr0082373	-1.35633	0.0011	0.0120529	yes
NM_143222	CG14237	FBgn0039428	FBtr0330153	-1.35409	5e-05	0.000832871	yes
NM_142794	Pebp1	FBgn0038973	FBtr0084255	-1.34722	5e-05	0.000832871	yes
NM_167788	Cda4	FBgn0052499	FBtr0077362	-1.34646	5e-05	0.000832871	yes
NM_143045	CG13641	FBgn0039239	FBtr0084729	-1.34588	5e-05	0.000832871	yes
NM_206496	CG14869	FBgn0038341	FBtr0083160	-1.34338	0.00265	0.024883	yes
NM_132070	Btd	FBgn0029848	FBtr0070878	-1.34195	5e-05	0.000832871	yes
NM_142032	yellow-e2	FBgn0038151	FBtr0302576	-1.33908	5e-05	0.000832871	yes
NM_001201800	d	FBgn0262029	FBtr0303923	-1.33351	5e-05	0.000832871	yes
NM_001032265	CG43164	FBgn0262720	FBtr0305705	-1.33253	5e-05	0.000832871	yes
NM_139645	CG15021	FBgn0035544	FBtr0073301	-1.33252	5e-05	0.000832871	yes
NM_080349	up	FBgn0004169	FBtr0073851	-1.3324	0.00135	0.0142353	yes
NM_001275133	serp	FBgn0260653	FBtr0333862	-1.33222	5e-05	0.000832871	yes
NM_001201812	CG34398	FBgn0085427	FBtr0303893	-1.33056	0.0007	0.00824187	yes
NM_132886	CG9914	FBgn0030737	FBtr0346059	-1.32668	5e-05	0.000832871	yes
NM_139418	CG1887	FBgn0035290	FBtr0310544	-1.32542	0.00295	0.0272133	yes
NM_164690	mmy	FBgn0259749	FBtr0079269	-1.32353	5e-05	0.000832871	yes
NM_079542	alpha-Est4	FBgn0015572	FBtr0081546	-1.32068	5e-05	0.000832871	yes
NM_141922	CG4115	FBgn0038017	FBtr0082568	-1.31644	5e-05	0.000832871	yes
NM_136651	CG1888	FBgn0033421	FBtr0310032	-1.31582	0.00045	0.00571824	yes
NM_141550	Cyp313b1	FBgn0037601	FBtr0344337	-1.31425	5e-05	0.000832871	yes
NM_134953	CG16704	FBgn0031558	FBtr0339575	-1.30988	5e-05	0.000832871	yes
NM_132909	CG9782	FBgn0030763	FBtr0074288	-1.30872	5e-05	0.000832871	yes
NM_057976	Dr	FBgn0000492	FBtr0085441	-1.3081	0.00365	0.0322814	yes
NM_137418	CG5002	FBgn0034275	FBtr0089546	-1.30571	5e-05	0.000832871	yes
NM_167182	su(r)	FBgn0086450	FBtr0071338	-1.3036	5e-05	0.000832871	yes
NM_135038	Jon25Bii	FBgn0031654	FBtr0079055	-1.30153	5e-05	0.000832871	yes
NM_170263	Ald	FBgn0000064	FBtr0084995	-1.30017	0.0024	0.022925	yes
NM_167798	Vdup1	FBgn0035103	FBtr0072535	-1.29591	5e-05	0.000832871	yes
NM_141637	GstZ1	FBgn0037696	FBtr0082044	-1.29463	0.0001	0.00155362	yes
NM_143584	CG15553	FBgn0039817	FBtr0290201	-1.2933	0.00115	0.0124643	yes
NM_079895	Rfabg	FBgn0087002	FBtr0334627	-1.29114	5e-05	0.000832871	yes
NM_140227	CG6084	FBgn0086254	FBtr0076139	-1.28535	5e-05	0.000832871	yes
NM_141088	Cpr78E	FBgn0037114	FBtr0078463	-1.28333	5e-05	0.000832871	yes
NM_001274037	CG18327	FBgn0033904	FBtr0087522	-1.28038	0.0007	0.00824187	yes
NM_143462	CG1969	FBgn0039690	FBtr0085475	-1.27956	0.00235	0.0225293	yes
NM_001104348	CG31269	FBgn0051269	FBtr0113401	-1.27562	5e-05	0.000832871	yes
NM_140445	CG3868	FBgn0036422	FBtr0075729	-1.27496	5e-05	0.000832871	yes
NM_144361	SP1029	FBgn0263236	FBtr0085398	-1.27415	0.0046	0.0385875	yes
NM_136253	Mcm10	FBgn0032929	FBtr0081475	-1.26957	0.00525	0.0427427	yes
NM_057508	Cys	FBgn0004629	FBtr0082980	-1.26725	5e-05	0.000832871	yes
NM_132896	CG9981	FBgn0030746	FBtr0074304	-1.26242	5e-05	0.000832871	yes
NM_001258606	CG15773	FBgn0029795	FBtr0308572	-1.2621	5e-05	0.000832871	yes
NM_135781	CG5867	FBgn0027586	FBtr0080449	-1.2617	5e-05	0.000832871	yes
NM_140617	CG13059	FBgn0036607	FBtr0075371	-1.26033	0.00395	0.0342709	yes
NM_136210	CG9319	FBgn0032881	FBtr0081460	-1.25576	0.0047	0.0392539	yes
NM_079617	timeout	FBgn0038118	FBtr0082712	-1.25561	0.0019	0.0189145	yes
NM_169215	CG31463	FBgn0051463	FBtr0081831	-1.25364	5e-05	0.000832871	yes
NM_001272835	CG1718	FBgn0031170	FBtr0332488	-1.25278	0.0045	0.0379914	yes
NM_137242	Got1	FBgn0001124	FBtr0087232	-1.25211	5e-05	0.000832871	yes
NM_058073	Eno	FBgn0000579	FBtr0077907	-1.25197	5e-05	0.000832871	yes
NM_001014545	Unc-89	FBgn0053519	FBtr0343283	-1.24682	5e-05	0.000832871	yes
NM_141932	Cyp9f2	FBgn0038037	FBtr0082598	-1.24447	5e-05	0.000832871	yes
NM_133095	CG6891	FBgn0030955	FBtr0074631	-1.24275	5e-05	0.000832871	yes
NM_142545	CG3734	FBgn0038700	FBtr0083755	-1.23836	0.00475	0.0396085	yes
NM_140661	CG9701	FBgn0036659	FBtr0075321	-1.23755	5e-05	0.000832871	yes
NM_001259686	CG32250	FBgn0052250	FBtr0306092	-1.2352	5e-05	0.000832871	yes
NM_080227	PebIII	FBgn0011695	FBtr0072164	-1.23112	5e-05	0.000832871	yes
NM_078568	Gs2	FBgn0001145	FBtr0073495	-1.23083	5e-05	0.000832871	yes
NM_001272384	Tom40	FBgn0016041	FBtr0333748	-1.22369	0.0002	0.00286758	yes
NM_139398	Gk	FBgn0035266	FBtr0072771	-1.22328	5e-05	0.000832871	yes
NM_001169303	Fur2	FBgn0004598	FBtr0301301	-1.22225	0.00245	0.0233177	yes
NM_170542	zwilch	FBgn0061476	FBtr0085777	-1.22119	0.00545	0.0439959	yes
NM_176498	CG9297	FBgn0038181	FBtr0082827	-1.21992	5e-05	0.000832871	yes
NM_078593	Yp3	FBgn0004047	FBtr0346090	-1.21927	5e-05	0.000832871	yes
NM_137450	CG17680	FBgn0062440	FBtr0086781	-1.21852	5e-05	0.000832871	yes
NM_057953	zf30C	FBgn0022720	FBtr0079865	-1.21718	5e-05	0.000832871	yes
NM_142669	CG10830	FBgn0038839	FBtr0083986	-1.21266	0.0002	0.00286758	yes
NM_078981	otk	FBgn0004839	FBtr0088028	-1.21206	5e-05	0.000832871	yes
NM_001038816	nimB3	FBgn0054003	FBtr0100058	-1.21177	5e-05	0.000832871	yes
NM_175973	Rtnl1	FBgn0053113	FBtr0079042	-1.20957	0.0024	0.022925	yes
NM_079924	MED20	FBgn0013531	FBtr0079544	-1.2092	0.00495	0.0408706	yes
NM_001015157	Gfat1	FBgn0027341	FBtr0113687	-1.20882	0.0055	0.0442804	yes
NM_135080	CG12512	FBgn0031703	FBtr0079077	-1.20873	5e-05	0.000832871	yes
NM_136526	CG30371	FBgn0050371	FBtr0088798	-1.20581	5e-05	0.000832871	yes
NM_057993	dnt	FBgn0024245	FBtr0336820	-1.20452	0.0056	0.0449305	yes
NM_135288	CG18585	FBgn0031929	FBtr0079516	-1.2044	5e-05	0.000832871	yes
NM_079355	Pdi	FBgn0014002	FBtr0346644	-1.20396	5e-05	0.000832871	yes
NM_137436	CG10910	FBgn0034289	FBtr0089630	-1.19909	5e-05	0.000832871	yes
NM_140842	CG9629	FBgn0036857	FBtr0075017	-1.19632	5e-05	0.000832871	yes
NM_138198	CG13893	FBgn0035146	FBtr0072562	-1.19404	5e-05	0.000832871	yes
NM_001260444	tmod	FBgn0082582	FBtr0306687	-1.19182	0.0051	0.0418459	yes
NM_080488	DNApol-alpha180	FBgn0259113	FBtr0084115	-1.19154	5e-05	0.000832871	yes
NM_138207	CG3344	FBgn0035154	FBtr0072609	-1.19056	5e-05	0.000832871	yes
NM_001169509	CG34166	FBgn0085195	FBtr0301737	-1.18947	5e-05	0.000832871	yes
NM_140766	CG7402	FBgn0036768	FBtr0075143	-1.18889	0.00585	0.0464046	yes
NM_138177	Tudor-SN	FBgn0035121	FBtr0072519	-1.18857	5e-05	0.000832871	yes
NM_134844	Cyp309a1	FBgn0031432	FBtr0335167	-1.1882	0.0002	0.00286758	yes
NM_144096	CG15353	FBgn0040718	FBtr0077863	-1.18786	5e-05	0.000832871	yes
NM_165168	CG42389	FBgn0259735	FBtr0300005	-1.1871	5e-05	0.000832871	yes
NM_135783	CG16820	FBgn0032495	FBtr0080452	-1.18691	0.0024	0.022925	yes
NM_164531	CG3332	FBgn0031514	FBtr0077608	-1.18411	0.00435	0.0369776	yes
NM_135595	CG17108	FBgn0032285	FBtr0080127	-1.18052	5e-05	0.000832871	yes
NM_001144752	CG34120	FBgn0083956	FBtr0299591	-1.1758	0.003	0.0275415	yes
NM_137738	CG17974	FBgn0034624	FBtr0071611	-1.17427	5e-05	0.000832871	yes
NM_078510	Mcm6	FBgn0025815	FBtr0070952	-1.17426	5e-05	0.000832871	yes
NM_130530	CG11378	FBgn0040364	FBtr0310611	-1.17017	5e-05	0.000832871	yes
NM_166679	Cpr60D	FBgn0050163	FBtr0072334	-1.17005	5e-05	0.000832871	yes
NM_139539	ckd	FBgn0035427	FBtr0331458	-1.16966	0.00105	0.011608	yes
NM_137838	nsr	FBgn0034740	FBtr0071861	-1.16938	0.00165	0.0168653	yes
NM_001170078	CG18249	FBgn0037553	FBtr0300896	-1.16835	0.00405	0.0349364	yes
NM_143572	Cpr100A	FBgn0039805	FBtr0085710	-1.16818	5e-05	0.000832871	yes
NM_170158	CG5794	FBgn0039214	FBtr0306172	-1.16548	0.0001	0.00155362	yes
NM_140765	CG16775	FBgn0036767	FBtr0290228	-1.16337	0.0002	0.00286758	yes
NM_134697	CG12506	FBgn0031276	FBtr0078003	-1.16284	0.0001	0.00155362	yes
NM_168522	CG10960	FBgn0036316	FBtr0075943	-1.16278	5e-05	0.000832871	yes
NM_001258527	TRAM	FBgn0040340	FBtr0332589	-1.16189	5e-05	0.000832871	yes
NM_167143	sn	FBgn0003447	FBtr0071102	-1.16006	0.00205	0.0201876	yes
NM_079001	Psc	FBgn0005624	FBtr0087798	-1.15904	0.00035	0.00463248	yes
NM_165139	CG4793	FBgn0028514	FBtr0300612	-1.15839	0.00295	0.0272133	yes
NM_136824	CG42336	FBgn0259238	FBtr0299853	-1.15838	0.0007	0.00824187	yes
NM_165804	CG30016	FBgn0050016	FBtr0088241	-1.15763	0.0031	0.0281885	yes
NM_140436	CG8100	FBgn0036410	FBtr0334054	-1.15712	0.0008	0.0092279	yes
NM_166038	CG8468	FBgn0033913	FBtr0087533	-1.15284	5e-05	0.000832871	yes
NM_080269	Ugt37b1	FBgn0026755	FBtr0079242	-1.1527	0.00175	0.017681	yes
NM_078722	ds	FBgn0000497	FBtr0078045	-1.14823	5e-05	0.000832871	yes
NM_057511	N	FBgn0004647	FBtr0070507	-1.14728	5e-05	0.000832871	yes
NM_142610	CG5023	FBgn0038774	FBtr0083866	-1.14714	5e-05	0.000832871	yes
NM_136068	CG17597	FBgn0032715	FBtr0344795	-1.14455	5e-05	0.000832871	yes
NM_137147	CG10200	FBgn0033968	FBtr0087444	-1.14434	5e-05	0.000832871	yes
NM_144370	Ugt36Bc	FBgn0040260	FBtr0080911	-1.14426	0.0049	0.0405215	yes
NM_138199	Reg-2	FBgn0016715	FBtr0072561	-1.14039	5e-05	0.000832871	yes
NM_206430	kkv	FBgn0001311	FBtr0078800	-1.14017	0.00115	0.0124643	yes
NM_079276	Hsp27	FBgn0001226	FBtr0346541	-1.13765	5e-05	0.000832871	yes
NM_166099	GalNAc-T1	FBgn0034025	FBtr0087332	-1.13697	5e-05	0.000832871	yes
NM_058032	Fpps	FBgn0025373	FBtr0088170	-1.13558	5e-05	0.000832871	yes
NM_166120	Rif1	FBgn0050085	FBtr0087306	-1.13551	5e-05	0.000832871	yes
NM_135014	Clect27	FBgn0031629	FBtr0077417	-1.13537	5e-05	0.000832871	yes
NM_079831	Jon99Ci	FBgn0003358	FBtr0085511	-1.13529	5e-05	0.000832871	yes
NM_139643	DOR	FBgn0035542	FBtr0073296	-1.13495	0.00035	0.00463248	yes
NM_132353	CG32698	FBgn0052698	FBtr0071386	-1.13435	5e-05	0.000832871	yes
NM_138146	Phk-3	FBgn0035089	FBtr0343510	-1.13177	5e-05	0.000832871	yes
NM_140812	CG3902	FBgn0036824	FBtr0075076	-1.13131	5e-05	0.000832871	yes
NM_137186	CG8157	FBgn0034010	FBtr0087390	-1.12999	0.0009	0.0101637	yes
NM_132775	Cyp4s3	FBgn0030615	FBtr0074028	-1.12683	5e-05	0.000832871	yes
NM_132339	l(1)G0320	FBgn0028327	FBtr0071372	-1.12553	5e-05	0.000832871	yes
NM_135113	obst-E	FBgn0031737	FBtr0079163	-1.1238	5e-05	0.000832871	yes
NM_080049	nkd	FBgn0002945	FBtr0075039	-1.12331	0.0058	0.046095	yes
NM_135040	Scox	FBgn0262467	FBtr0079052	-1.1212	5e-05	0.000832871	yes
NM_139694	CG4603	FBgn0035593	FBtr0330151	-1.11892	5e-05	0.000832871	yes
NM_144379	lectin-28C	FBgn0040099	FBtr0308065	-1.11796	5e-05	0.000832871	yes
NM_137354	CG30457	FBgn0050457	FBtr0086998	-1.11779	5e-05	0.000832871	yes
NM_140451	CG9238	FBgn0036428	FBtr0075724	-1.11512	5e-05	0.000832871	yes
NM_137837	CG3927	FBgn0034739	FBtr0071853	-1.11155	0.0014	0.0146962	yes
NM_164384	cbt	FBgn0043364	FBtr0078083	-1.11022	5e-05	0.000832871	yes
NM_167307	Hsc70-3	FBgn0001218	FBtr0073611	-1.10929	0.0021	0.0205739	yes
NM_001258530	CG42259	FBgn0266569	FBtr0305650	-1.10874	0.0015	0.0155823	yes
NM_001038986	Pglym78	FBgn0014869	FBtr0100483	-1.10056	0.0006	0.0072431	yes
NM_143746	Tom40	FBgn0016041	FBtr0333748	-1.0994	5e-05	0.000832871	yes
NM_001202026	Strn-Mlck	FBgn0265045	FBtr0336650	-1.09737	0.00425	0.0362891	yes
NM_080013	EfTuM	FBgn0024556	FBtr0087670	-1.09611	5e-05	0.000832871	yes
NM_132656	CG1673	FBgn0030482	FBtr0073777	-1.09592	5e-05	0.000832871	yes
NM_001276236	CG40160	FBgn0058160	FBtr0333380	-1.09569	0.0009	0.0101637	yes
NM_079133	Dll	FBgn0000157	FBtr0072379	-1.09417	0.00385	0.0336115	yes
NM_137635	CG11192	FBgn0034507	FBtr0290122	-1.09359	5e-05	0.000832871	yes
NM_164549	CG31778	FBgn0051778	FBtr0077543	-1.09054	5e-05	0.000832871	yes
NM_001169202	ovo	FBgn0003028	FBtr0301914	-1.0903	5e-05	0.000832871	yes
NM_078677	Tsf1	FBgn0022355	FBtr0346625	-1.08945	5e-05	0.000832871	yes
NM_001273652	CG10026	FBgn0032785	FBtr0332317	-1.08896	5e-05	0.000832871	yes
NM_080372	RnrS	FBgn0011704	FBtr0088046	-1.08882	5e-05	0.000832871	yes
NM_164532	CG9664	FBgn0031515	FBtr0077607	-1.08742	0.00015	0.00221416	yes
NM_166045	SelD	FBgn0261270	FBtr0087565	-1.08525	5e-05	0.000832871	yes
NM_141322	CG1236	FBgn0037370	FBtr0078721	-1.08441	5e-05	0.000832871	yes
NM_001259708	CG4769	FBgn0035600	FBtr0077144	-1.08415	0.00025	0.00348226	yes
NM_167516	CG4239	FBgn0030745	FBtr0074270	-1.08356	5e-05	0.000832871	yes
NM_165171	grp	FBgn0261278	FBtr0080884	-1.082	0.00225	0.0217193	yes
NM_142560	CG17752	FBgn0038718	FBtr0083779	-1.08118	5e-05	0.000832871	yes
NM_001260447	Npc2h	FBgn0039801	FBtr0085722	-1.07854	5e-05	0.000832871	yes
NM_140308	CG4300	FBgn0036272	FBtr0076010	-1.07838	5e-05	0.000832871	yes
NM_001014587	fax	FBgn0014163	FBtr0100477	-1.07824	5e-05	0.000832871	yes
NM_139473	CG16985	FBgn0035355	FBtr0072929	-1.07754	0.00375	0.0329301	yes
NM_137600	Obp56d	FBgn0034470	FBtr0345676	-1.07315	5e-05	0.000832871	yes
NM_001275026	CG4169	FBgn0250814	FBtr0331557	-1.07289	5e-05	0.000832871	yes
NM_079306	CycA	FBgn0000404	FBtr0076075	-1.0695	0.003	0.0275415	yes
NM_169072	CRMP	FBgn0023023	FBtr0114453	-1.06833	0.00505	0.041533	yes
NM_142983	CG6356	FBgn0039178	FBtr0084601	-1.06659	5e-05	0.000832871	yes
NM_206551	Gdh	FBgn0001098	FBtr0089497	-1.06657	5e-05	0.000832871	yes
NM_143452	CAP-D2	FBgn0039680	FBtr0085452	-1.06454	0.0008	0.0092279	yes
NM_142112	Pde6	FBgn0038237	FBtr0300330	-1.06345	5e-05	0.000832871	yes
NM_169715	CG17931	FBgn0038421	FBtr0345208	-1.06308	0.00155	0.0160383	yes
NM_137831	CG4752	FBgn0034733	FBtr0071832	-1.06263	5e-05	0.000832871	yes
NM_140821	CG3819	FBgn0036833	FBtr0075048	-1.06053	5e-05	0.000832871	yes
NM_080244	Peritrophin-15a	FBgn0040959	FBtr0079713	-1.05866	5e-05	0.000832871	yes
NM_144095	Nplp4	FBgn0040717	FBtr0334759	-1.05757	5e-05	0.000832871	yes
NM_140690	Fit2	FBgn0036688	FBtr0075275	-1.05726	0.00025	0.00348226	yes
NM_001103384	CG17636	FBgn0025837	FBtr0112921	-1.05249	5e-05	0.000832871	yes
NM_079111	Tal	FBgn0023477	FBtr0072141	-1.05224	5e-05	0.000832871	yes
NM_001272985	CG15385	FBgn0031397	FBtr0331649	-1.05021	0.00395	0.0342709	yes
NM_140307	Pbgs	FBgn0036271	FBtr0076011	-1.04943	5e-05	0.000832871	yes
NM_132670	CG32633	FBgn0052633	FBtr0073800	-1.04874	0.0037	0.0326	yes
NM_141990	yellow-f2	FBgn0038105	FBtr0082722	-1.04417	0.00025	0.00348226	yes
NM_136014	CG5681	FBgn0032658	FBtr0081024	-1.04048	0.0064	0.049882	yes
NM_139757	Jon65Aii	FBgn0035666	FBtr0077042	-1.04037	5e-05	0.000832871	yes
NM_132143	CG4586	FBgn0029924	FBtr0071003	-1.04027	5e-05	0.000832871	yes
NM_176255	Mlp60A	FBgn0259209	FBtr0299696	-1.03873	5e-05	0.000832871	yes
NM_142895	CG10170	FBgn0039085	FBtr0084420	-1.03521	5e-05	0.000832871	yes
NM_175957	mRpL27	FBgn0053002	FBtr0335135	-1.03461	0.00265	0.024883	yes
NM_079586	Fdh	FBgn0011768	FBtr0082290	-1.03294	5e-05	0.000832871	yes
NM_138225	CG13907	FBgn0035173	FBtr0072593	-1.03284	0.0002	0.00286758	yes
NM_001274012	CG33138	#N/A		-1.03189	0.001	0.0111196	yes
NM_134917	CG15406	FBgn0031517	FBtr0077580	-1.03166	0.0003	0.00408658	yes
NM_001274954	CG7427	FBgn0036510	FBtr0331934	-1.03125	0.00175	0.017681	yes
NM_142343	CG17475	FBgn0038481	FBtr0346149	-1.0312	5e-05	0.000832871	yes
NM_143321	CG5590	FBgn0039537	FBtr0085215	-1.02911	5e-05	0.000832871	yes
NM_165579	nito	FBgn0027548	FBtr0088857	-1.02863	0.00015	0.00221416	yes
NM_130628	CG3621	FBgn0025839	FBtr0070386	-1.02678	5e-05	0.000832871	yes
NM_001275561	CG18347	FBgn0260743	FBtr0334153	-1.02676	5e-05	0.000832871	yes
NM_143631	CG1910	FBgn0022349	FBtr0085839	-1.02574	5e-05	0.000832871	yes
NM_057268	Lam	FBgn0002525	FBtr0346460	-1.0248	5e-05	0.000832871	yes
NM_140634	Grp	FBgn0036627	FBtr0075388	-1.02143	0.00375	0.0329301	yes
NM_001104360	CG34282	FBgn0085311	FBtr0112478	-1.02097	5e-05	0.000832871	yes
NM_057771	Hr38	FBgn0014859	FBtr0081397	-1.02066	0.00595	0.0470025	yes
NM_139366	CG12099	FBgn0035232	FBtr0072828	-1.01931	5e-05	0.000832871	yes
NM_001259994	corto	FBgn0010313	FBtr0308120	-1.01881	5e-05	0.000832871	yes
NM_134688	CG11835	FBgn0031264	FBtr0078076	-1.01807	5e-05	0.000832871	yes
NM_001031916	bbx	FBgn0024251	FBtr0100599	-1.01696	0.00195	0.0193206	yes
NM_137718	Glycogenin	FBgn0265180	FBtr0339094	-1.01509	0.00015	0.00221416	yes
NM_078540	His3.3B	FBgn0004828	FBtr0071345	-1.01452	0.00425	0.0362891	yes
NM_078679	Cyp18a1	FBgn0010383	FBtr0074610	-1.01435	5e-05	0.000832871	yes
NM_135477	CG5885	FBgn0025700	FBtr0079900	-1.01415	5e-05	0.000832871	yes
NM_140777	CG7320	FBgn0036782	FBtr0310156	-1.01203	5e-05	0.000832871	yes
NM_001273361	Aldh	FBgn0012036	FBtr0332597	-1.01175	5e-05	0.000832871	yes
NM_132970	CG5070	FBgn0030824	FBtr0074389	-1.01122	5e-05	0.000832871	yes
NM_001043219	CG1041	FBgn0037440	FBtr0110774	-1.00884	5e-05	0.000832871	yes
NM_078890	Df31	FBgn0022893	FBtr0100293	-1.00856	5e-05	0.000832871	yes
NM_136538	Mal-A5	FBgn0050359	FBtr0088749	-1.00441	5e-05	0.000832871	yes
NM_134702	Pex12	FBgn0031282	FBtr0078010	-1.00374	0.00565	0.0452625	yes
NM_079969	Acon	FBgn0010100	FBtr0343871	-1.00358	0.0001	0.00155362	yes
NM_140819	CG6839	FBgn0036831	FBtr0075069	-1.00342	5e-05	0.000832871	yes
NM_166677	pio	FBgn0020521	FBtr0072312	-1.00273	5e-05	0.000832871	yes
NM_141618	CG8436	FBgn0037670	FBtr0081977	-1.00166	0.0024	0.022925	yes
NM_001104444	CG31103	FBgn0051103	FBtr0113389	-1.00038	0.00175	0.017681	yes
NM_079584	Mcm5	FBgn0017577	FBtr0082279	-0.999631	5e-05	0.000832871	yes
NM_057685	Tig	FBgn0011722	FBtr0343152	-0.999324	5e-05	0.000832871	yes
NM_140058	CG3529	FBgn0035995	FBtr0076461	-0.998608	0.00285	0.0264301	yes
NM_135708	CG17211	FBgn0032414	FBtr0080336	-0.997962	0.00205	0.0201876	yes
NM_001144409	CG10359	FBgn0035452	FBtr0290290	-0.996157	0.0001	0.00155362	yes
NM_176323	Est-P	FBgn0000594	FBtr0076004	-0.995301	5e-05	0.000832871	yes
NM_137416	sub	FBgn0003545	FBtr0086881	-0.994428	0.00115	0.0124643	yes
NM_001276184	CG9702	FBgn0039787	FBtr0085664	-0.991049	5e-05	0.000832871	yes
NM_001144294	lectin-22C	FBgn0259230	FBtr0299675	-0.990864	5e-05	0.000832871	yes
NM_079264	Argk	FBgn0000116	FBtr0076545	-0.989	0.00015	0.00221416	yes
NM_139936	CG13678	FBgn0035859	FBtr0076700	-0.987656	0.0006	0.0072431	yes
NM_001272142	bt	FBgn0005666	FBtr0334482	-0.987429	0.00405	0.0349364	yes
NM_132431	sofe	FBgn0030242	FBtr0346273	-0.987275	0.0057	0.0455588	yes
NM_137700	CG10527	FBgn0034583	FBtr0071541	-0.987126	5e-05	0.000832871	yes
NM_136870	CG13188	FBgn0033668	FBtr0088040	-0.98712	0.00075	0.00873268	yes
NM_142465	Vha100-2	FBgn0028670	FBtr0083656	-0.984974	5e-05	0.000832871	yes
NM_001038847	Gapdh1	FBgn0001091	FBtr0088903	-0.984685	5e-05	0.000832871	yes
NM_057449	cdc2	FBgn0004106	FBtr0080051	-0.984061	0.00045	0.00571824	yes
NM_079220	yip7	FBgn0040060	FBtr0077038	-0.982589	5e-05	0.000832871	yes
NM_176010	CG33129	FBgn0053129	FBtr0080170	-0.982338	5e-05	0.000832871	yes
NM_135545	Cand1	FBgn0027568	FBtr0332198	-0.979574	0.0001	0.00155362	yes
NM_001103597	CG33282	FBgn0053282	FBtr0113458	-0.978929	0.0047	0.0392539	yes
NM_140252	CG10361	FBgn0036208	FBtr0076084	-0.978675	0.00065	0.00776635	yes
NM_169634	Tm1	FBgn0003721	FBtr0301959	-0.977812	5e-05	0.000832871	yes
NM_001103987	CG34454	FBgn0085483	FBtr0112760	-0.976935	0.0004	0.00519283	yes
NM_140612	CG13063	FBgn0036601	FBtr0075366	-0.97673	5e-05	0.000832871	yes
NM_131953	l(1)G0334	FBgn0028325	FBtr0070708	-0.973823	0.00125	0.0133688	yes
NM_135068	Cyp28d1	FBgn0031689	FBtr0079062	-0.973108	5e-05	0.000832871	yes
NM_166432	Glycogenin	FBgn0265191	FBtr0339088	-0.972507	0.0039	0.0339492	yes
NM_165296	Pax	FBgn0041789	FBtr0081214	-0.968249	0.0018	0.0180473	yes
NM_141937	CG17202	FBgn0038043	FBtr0082587	-0.963749	0.00035	0.00463248	yes
NM_135800	CG6565	FBgn0032513	FBtr0346420	-0.963486	5e-05	0.000832871	yes
NM_001272655	Gapdh2	FBgn0001092	FBtr0332618	-0.962258	5e-05	0.000832871	yes
NM_057773	Mcm2	FBgn0014861	FBtr0081827	-0.961901	5e-05	0.000832871	yes
NM_001103997	Glut1	FBgn0264574	FBtr0333498	-0.959055	0.00175	0.017681	yes
NM_079537	alpha-Est7	FBgn0015575	FBtr0081550	-0.958698	5e-05	0.000832871	yes
NM_140564	CG17029	FBgn0036551	FBtr0075514	-0.958481	0.0001	0.00155362	yes
NM_134493	Sec61gamma	FBgn0031049	FBtr0074745	-0.958266	5e-05	0.000832871	yes
NM_001038894	CG33965	FBgn0053965	FBtr0100006	-0.958145	5e-05	0.000832871	yes
NM_135297	CG7214	FBgn0031940	FBtr0079499	-0.957856	5e-05	0.000832871	yes
NM_165934	nemy	FBgn0261673	FBtr0087867	-0.957581	0.00045	0.00571824	yes
NM_001042973	Gprk1	FBgn0260798	FBtr0111121	-0.956547	5e-05	0.000832871	yes
NM_001014609	gfzf	FBgn0250732	FBtr0114531	-0.956195	0.00115	0.0124643	yes
NM_143592	CG1544	FBgn0039827	FBtr0085755	-0.955603	5e-05	0.000832871	yes
NM_143738	Ady43A	FBgn0026602	FBtr0089050	-0.95541	0.001	0.0111196	yes
NM_135717	Pkd2	FBgn0041195	FBtr0080365	-0.9551	0.0038	0.0332579	yes
[truncated: 26,798 more rows]

## Sheet: B) FTR7C vs. S
Table S2: Differentially expressed sequences in larvae of Drosophila melanogaster exposed to CLT and FTR regimes.
							yes	significantly upregulated, log2 fold-change > 0,55
Part B: FTR 7C vs. S
							yes	significantly downregulated, log2 fold-change > -0,55
NCBI sequence	Gene name	FlyBase ID	Transcript ID	log2 fold-change	p value	q value	significant difference
NM_169585	CG8087	FBgn0038241	FBtr0082983	6.43059	5e-05	0.000732878	yes
NM_079177	Drs	FBgn0010381	FBtr0073073	6.06835	5e-05	0.000732878	yes
NM_001201645	l(1)G0232	FBgn0028341	FBtr0303559	5.56062	0.00485	0.0377371	yes
NM_166277	IM2	FBgn0025583	FBtr0086664	5.14041	0.0026	0.0231154	yes
NM_144038	IM4	FBgn0040653	FBtr0071559	4.63359	5e-05	0.000732878	yes
NM_001259344	CG43315	FBgn0263020	FBtr0306900	4.31993	5e-05	0.000732878	yes
NM_137981	CG11300	FBgn0034901	FBtr0072090	4.24288	5e-05	0.000732878	yes
NM_080173	GstD2	FBgn0010038	FBtr0082569	4.12067	5e-05	0.000732878	yes
NR_002461	snoRNA:Psi28S-3342	FBgn0086667		4.09944	5e-05	0.000732878	yes
NM_206350	CG33263	FBgn0053263	FBtr0075859	4.06593	0.0026	0.0231154	yes
NM_143243	CG14245	FBgn0039452	FBtr0339240	3.8831	5e-05	0.000732878	yes
NM_137316	CG5550	FBgn0034160	FBtr0087033	3.82264	5e-05	0.000732878	yes
NM_140381	CG14110	FBgn0036352	FBtr0075844	3.74349	0.0003	0.00369724	yes
NM_143404	CG11841	FBgn0039628	FBtr0085361	3.73007	5e-05	0.000732878	yes
NM_080175	GstD5	FBgn0010041	FBtr0082572	3.67058	5e-05	0.000732878	yes
NM_137442	CG10911	FBgn0034295	FBtr0086808	3.62272	5e-05	0.000732878	yes
NM_168857	CG11796	FBgn0036992	FBtr0078225	3.54712	5e-05	0.000732878	yes
NM_057419	trk	FBgn0003751	FBtr0080078	3.46087	0.00105	0.0107888	yes
NM_001275165	CG6996	FBgn0036950	FBtr0332691	3.41246	5e-05	0.000732878	yes
NM_001038789	CG34011	FBgn0054011	FBtr0343391	3.35369	5e-05	0.000732878	yes
NM_057914	Amyrel	FBgn0020506	FBtr0087117	3.31043	5e-05	0.000732878	yes
NM_079157	LysX	FBgn0004431	FBtr0072637	3.27619	5e-05	0.000732878	yes
NM_176252	Gr59f	FBgn0041234	FBtr0072059	3.19682	0.00085	0.00903241	yes
NR_073822	CR43765	FBgn0264265		3.12423	0.0056	0.0423436	yes
NM_142726	burs	FBgn0038901	FBtr0084131	3.06036	5e-05	0.000732878	yes
NM_165832	CG30026	FBgn0050026	FBtr0300922	3.05488	5e-05	0.000732878	yes
NM_001259345	CG43315	FBgn0263020	FBtr0306901	3.03455	5e-05	0.000732878	yes
NM_001103620	CG14007	FBgn0031731	FBtr0343392	3.01966	5e-05	0.000732878	yes
NR_073761	CR44145	FBgn0264994		3.01166	5e-05	0.000732878	yes
NM_136906	CG13170	FBgn0033703	FBtr0087996	2.91776	5e-05	0.000732878	yes
NM_080174	GstD4	FBgn0010040	FBtr0082571	2.8821	5e-05	0.000732878	yes
NM_140968	CG11796	FBgn0036992	FBtr0078226	2.85202	5e-05	0.000732878	yes
NM_206130	Lis-1	FBgn0015754	FBtr0087241	2.82246	0.0023	0.0208988	yes
NM_206559	CG33341	FBgn0053341	FBtr0084613	2.81937	0.0004	0.00474163	yes
NM_140419	CG17362	FBgn0036393	FBtr0333024	2.80408	5e-05	0.000732878	yes
NM_144368	Ugt86Dc	FBgn0040257	FBtr0082337	2.78995	5e-05	0.000732878	yes
NM_136363	CG8343	FBgn0040502	FBtr0085988	2.74272	0.0025	0.0223655	yes
NM_176222	CG15068	FBgn0040733	FBtr0086727	2.73654	5e-05	0.000732878	yes
NR_047908	CR43465	FBgn0263442		2.73653	0.0024	0.021597	yes
NM_001258905	CG43348	FBgn0263080	FBtr0335380	2.70526	5e-05	0.000732878	yes
NM_143245	CG14247	FBgn0039454	FBtr0085043	2.69531	5e-05	0.000732878	yes
NM_001274151	CG15082	FBgn0034397	FBtr0330053	2.66102	0.0013	0.0128823	yes
NM_145338	CG18367	FBgn0034460	FBtr0086469	2.65145	5e-05	0.000732878	yes
NM_001104258	CG34409	FBgn0085438	FBtr0331694	2.64175	0.00315	0.0269118	yes
NM_079285	alphaTub67C	FBgn0087040	FBtr0076393	2.6345	5e-05	0.000732878	yes
NM_140380	CG14107	FBgn0036351	FBtr0075866	2.56687	5e-05	0.000732878	yes
NM_165619	CG14767	FBgn0040777	FBtr0088720	2.55888	0.0054	0.0412238	yes
NM_078883	Ugt37a1	FBgn0026756	FBtr0081372	2.53307	0.00085	0.00903241	yes
NM_001104491	Doa	FBgn0265998	FBtr0336461	2.51944	0.0055	0.0418086	yes
NM_001258928	Acp24A4	FBgn0051779	FBtr0305673	2.51358	0.00245	0.0219548	yes
NM_001144283	Ir60b	FBgn0259185	FBtr0299669	2.48866	0.00015	0.00199294	yes
NM_001272169	arg	FBgn0023535		2.47239	0.0059	0.0442996	yes
NM_079580	Takr86C	FBgn0004841	FBtr0082315	2.46682	5e-05	0.000732878	yes
NM_137737	CG9822	FBgn0034623	FBtr0071612	2.46559	5e-05	0.000732878	yes
NM_001103842	CG34443	FBgn0085472	FBtr0112747	2.46452	5e-05	0.000732878	yes
NM_001103675	lectin-33A	FBgn0040096	FBtr0113317	2.45091	5e-05	0.000732878	yes
NM_132027	CG15772	FBgn0029799	FBtr0070808	2.44662	5e-05	0.000732878	yes
NM_169028	CG1116	FBgn0037297	FBtr0078774	2.40553	0.00065	0.00721086	yes
NM_001169596	Spn42Dd	FBgn0028988	FBtr0300357	2.39478	5e-05	0.000732878	yes
NM_001169309	CG43658	FBgn0263706	FBtr0310338	2.388	5e-05	0.000732878	yes
NM_057568	Bsg25D	FBgn0000228	FBtr0342939	2.36565	0.0048	0.037484	yes
NM_001169948	pallidin	FBgn0036192		2.35686	0.00375	0.0309407	yes
NM_001169868	CG12012	FBgn0035444	FBtr0300749	2.35154	0.00065	0.00721086	yes
NM_001103544	upd3	FBgn0053542	FBtr0113465	2.33861	5e-05	0.000732878	yes
NM_142767	rdhB	FBgn0038946	FBtr0084205	2.33122	5e-05	0.000732878	yes
NM_140546	CG13445	FBgn0036532	FBtr0075503	2.33019	5e-05	0.000732878	yes
NM_001272941	CG31926	FBgn0051926	FBtr0334818	2.32501	5e-05	0.000732878	yes
NM_001144745	CG8408	FBgn0030850	FBtr0290036	2.30406	5e-05	0.000732878	yes
NM_079598	Fer3	FBgn0037937	FBtr0082435	2.29341	5e-05	0.000732878	yes
NM_001110980	CG41099	FBgn0039955	FBtr0344573	2.28371	0.00045	0.00523024	yes
NM_143843	Fis1	FBgn0039969	FBtr0086073	2.28123	5e-05	0.000732878	yes
NM_001104467	CG14239	FBgn0039424	FBtr0113295	2.27883	0.0011	0.0112272	yes
NM_142768	sar1	FBgn0038947		2.26881	0.00465	0.0365925	yes
NM_001275689	srp	FBgn0003507	FBtr0335423	2.24099	0.003	0.0258777	yes
NM_132542	Sclp	FBgn0030357	FBtr0073591	2.23656	5e-05	0.000732878	yes
NR_037769	CR31044	FBgn0051044		2.23167	5e-05	0.000732878	yes
NM_169764	CG7587	FBgn0038523	FBtr0083460	2.22345	5e-05	0.000732878	yes
NM_142915	CG31148	FBgn0051148	FBtr0084441	2.21826	5e-05	0.000732878	yes
NM_137852	CG30195	FBgn0050195	FBtr0071931	2.20819	0.0014	0.013696	yes
NM_001273245	CG13784	FBgn0031897	FBtr0330197	2.19907	5e-05	0.000732878	yes
NM_001272990	CG4267	FBgn0264979	FBtr0335159	2.19783	0.00015	0.00199294	yes
NM_167460	CG8944	FBgn0030680		2.19518	5e-05	0.000732878	yes
NM_144111	IM3	FBgn0040736	FBtr0086665	2.19481	5e-05	0.000732878	yes
NM_142015	wntD	FBgn0038134	FBtr0082775	2.19324	5e-05	0.000732878	yes
NM_001274914	shd	FBgn0003388	FBtr0333031	2.16357	0.00035	0.00423555	yes
NM_001274940	Cep135	FBgn0036480	FBtr0333853	2.1396	0.0004	0.00474163	yes
NM_079025	Cyp6a8	FBgn0013772	FBtr0087455	2.12897	5e-05	0.000732878	yes
NM_136801	CG13228	FBgn0033588	FBtr0088106	2.12436	5e-05	0.000732878	yes
NM_133162	CG12231	FBgn0031026	FBtr0074779	2.11367	0.00335	0.028327	yes
NM_130657	brv3	FBgn0040333	FBtr0300708	2.10603	5e-05	0.000732878	yes
NM_001103927	CG34203	FBgn0085232	FBtr0112396	2.09903	5e-05	0.000732878	yes
NM_168244	CG32368	FBgn0052368	FBtr0076749	2.09903	5e-05	0.000732878	yes
NM_168396	CG42825	FBgn0262007	FBtr0303833	2.09439	5e-05	0.000732878	yes
NR_073959	CR43943	FBgn0264571		2.08011	5e-05	0.000732878	yes
NM_001038864	CG4927	FBgn0034139	FBtr0100547	2.07865	5e-05	0.000732878	yes
NM_206342	Muc68E	FBgn0053265	FBtr0076063	2.06051	5e-05	0.000732878	yes
NM_001259765	Hsp23	FBgn0001224	FBtr0309504	2.05443	5e-05	0.000732878	yes
NM_001104271	Takr86C	FBgn0004841	FBtr0112789	2.04855	5e-05	0.000732878	yes
NM_001275951	CG31414	FBgn0051414	FBtr0334767	2.0463	0.00115	0.0116599	yes
NM_079596	Taf12	FBgn0011290	FBtr0082442	2.04199	0.00065	0.00721086	yes
NM_168235	Pdp1	FBgn0016694	FBtr0076776	2.04179	0.00055	0.00623043	yes
NR_073662	CR43981	FBgn0264713		2.02681	0.0063	0.046795	yes
NM_137127	CG12868	FBgn0033945	FBtr0301735	2.02618	5e-05	0.000732878	yes
NM_168452	Plod	FBgn0036147	FBtr0076188	2.00852	5e-05	0.000732878	yes
NM_176251	Gr59e	FBgn0041233	FBtr0072115	2.00819	0.00115	0.0116599	yes
NM_141640	CG8147	FBgn0043791	FBtr0082060	2.00724	5e-05	0.000732878	yes
NM_079570	Fst	FBgn0037724	FBtr0082101	2.00496	5e-05	0.000732878	yes
NM_166004	CG6145	FBgn0033853	FBtr0087687	2.0007	0.00475	0.0371884	yes
NM_001259713	CG33523	FBgn0053523	FBtr0306383	1.99947	0.00065	0.00721086	yes
NM_137350	Gbp	FBgn0034199	FBtr0086986	1.9853	5e-05	0.000732878	yes
NM_078897	ap	FBgn0000099	FBtr0086059	1.97494	0.0001	0.00137992	yes
NM_142909	CG10157	FBgn0039099	FBtr0084435	1.95953	5e-05	0.000732878	yes
NM_169967	CG42335	FBgn0259237	FBtr0344211	1.95786	5e-05	0.000732878	yes
NM_079841	Sry-alpha	FBgn0003510	FBtr0085557	1.9561	5e-05	0.000732878	yes
NM_132745	CG14410	FBgn0030583	FBtr0073948	1.94886	0.00025	0.00314797	yes
NM_057983	Lip3	FBgn0023495	FBtr0082771	1.94384	5e-05	0.000732878	yes
NM_206019	CG9270	FBgn0032908	FBtr0306031	1.93672	5e-05	0.000732878	yes
NM_137063	CG6357	FBgn0033875	FBtr0087638	1.92915	5e-05	0.000732878	yes
NM_001275149	Mi-2	FBgn0262519	FBtr0332152	1.9218	0.0011	0.0112272	yes
NM_001276199	cindr	FBgn0027598	FBtr0310072	1.90548	0.00415	0.0334936	yes
NM_206574	CcapR	FBgn0039396	FBtr0304043	1.90151	5e-05	0.000732878	yes
NM_001273594	CG13284	FBgn0032614	FBtr0332334	1.89906	5e-05	0.000732878	yes
NM_135826	CG9008	FBgn0028540	FBtr0080576	1.8987	5e-05	0.000732878	yes
NM_001275678	CG44013	FBgn0264775	FBtr0334151	1.88246	5e-05	0.000732878	yes
NM_139726	lin-28	FBgn0035626	FBtr0077090	1.88228	5e-05	0.000732878	yes
NM_142901	CG10182	FBgn0039091	FBtr0084486	1.88081	5e-05	0.000732878	yes
NM_141360	CG1077	FBgn0037405	FBtr0078587	1.8803	0.0004	0.00474163	yes
NM_001272819	Ntf-2	FBgn0031145	FBtr0333760	1.87225	0.0028	0.0245375	yes
NM_140932	CG6996	FBgn0036950	FBtr0302721	1.86861	5e-05	0.000732878	yes
NM_001104365	CG11626	FBgn0038705	FBtr0113247	1.86327	0.00035	0.00423555	yes
NM_137521	CG18609	FBgn0034382	FBtr0086643	1.85885	5e-05	0.000732878	yes
NM_143396	CG14518	FBgn0039621	FBtr0085341	1.85756	0.00315	0.0269118	yes
NM_133072	CG15043	FBgn0030929	FBtr0343047	1.84958	5e-05	0.000732878	yes
NM_206578	CG33346	FBgn0053346	FBtr0302527	1.84293	5e-05	0.000732878	yes
NM_001144731	Dsp1	FBgn0011764	FBtr0289960	1.83774	0.0035	0.0292951	yes
NM_001104422	sba	FBgn0016754	FBtr0112888	1.83724	5e-05	0.000732878	yes
NR_002067	Hsromega	FBgn0001234		1.82538	5e-05	0.000732878	yes
NM_140009	orb2	FBgn0264307	FBtr0331515	1.80785	0.0049	0.0379746	yes
NM_136800	CG13218	FBgn0033587	FBtr0088195	1.80507	5e-05	0.000732878	yes
NM_141341	CG1208	FBgn0037386	FBtr0113196	1.79583	5e-05	0.000732878	yes
NM_167833	CG1233	FBgn0035137	FBtr0072549	1.78964	5e-05	0.000732878	yes
NM_141368	Osi6	FBgn0027527	FBtr0346344	1.78592	5e-05	0.000732878	yes
NM_142493	Mekk1	FBgn0024329	FBtr0331353	1.77894	5e-05	0.000732878	yes
NM_001274817	CG9760	FBgn0036259	FBtr0273438	1.77697	5e-05	0.000732878	yes
NM_164833	Hnf4	FBgn0004914	FBtr0079748	1.77238	0.00265	0.0234821	yes
NM_080176	GstD6	FBgn0010042	FBtr0082573	1.76939	5e-05	0.000732878	yes
NM_135265	Wnt10	FBgn0031903	FBtr0303207	1.76713	0.0001	0.00137992	yes
NM_057628	dock	FBgn0010583	FBtr0078013	1.76697	0.0042	0.0337701	yes
NM_001274152	CG15099	FBgn0034400	FBtr0330054	1.76483	0.0021	0.0193521	yes
NM_139674	CG7509	FBgn0035575	FBtr0073362	1.7587	0.00035	0.00423555	yes
NM_078820	hgo	FBgn0040211	FBtr0080201	1.75585	5e-05	0.000732878	yes
NM_205917	GRHR	FBgn0025595	FBtr0079310	1.75522	5e-05	0.000732878	yes
NM_142999	CG13614	FBgn0039194	FBtr0084614	1.74825	5e-05	0.000732878	yes
NM_001274895	CG32138	FBgn0267795	FBtr0334053	1.74542	5e-05	0.000732878	yes
NM_001031944	Hsp22	FBgn0001223	FBtr0100558	1.74455	0.0015	0.0145482	yes
NM_165256	CG31789	FBgn0051789	FBtr0081071	1.73863	5e-05	0.000732878	yes
NM_137163	Lap1	FBgn0033984	FBtr0087407	1.73711	5e-05	0.000732878	yes
NM_137608	CG16898	FBgn0034480	FBtr0086325	1.73681	5e-05	0.000732878	yes
NM_001274034	Rcd1	FBgn0033897	FBtr0310669	1.72646	0.00555	0.0420694	yes
NM_134912	CG15404	FBgn0031512	FBtr0077578	1.72278	5e-05	0.000732878	yes
NR_047869	mir-375	FBgn0262177		1.71917	0.004	0.0326517	yes
NM_136859	Sobp	FBgn0033654	FBtr0088064	1.71613	5e-05	0.000732878	yes
NM_168767	CG32198	FBgn0052198	FBtr0075099	1.71549	5e-05	0.000732878	yes
NM_001259016	CG43400	FBgn0263314	FBtr0308708	1.70831	5e-05	0.000732878	yes
NM_001258806	CG43133	FBgn0262607	FBtr0305281	1.6983	5e-05	0.000732878	yes
NM_001103879	CG34460	FBgn0085489	FBtr0112766	1.69371	5e-05	0.000732878	yes
NM_137484	GstE6	FBgn0063494	FBtr0086674	1.68609	5e-05	0.000732878	yes
NM_001272149	CG32016	FBgn0052016	FBtr0334626	1.68453	0.00235	0.021272	yes
NM_001275419	CG2993	FBgn0037521	FBtr0331692	1.68373	0.00475	0.0371884	yes
NM_001275693	CG10407	FBgn0038395	FBtr0336487	1.68324	5e-05	0.000732878	yes
NM_001274865	Syx13	FBgn0036341	FBtr0332076	1.67936	0.00035	0.00423555	yes
NM_142680	CG17279	FBgn0038850	FBtr0300816	1.67548	0.00315	0.0269118	yes
NM_136466	CG2064	FBgn0033205	FBtr0088923	1.67536	5e-05	0.000732878	yes
NM_134825	CG9967	FBgn0031413	FBtr0077799	1.67438	0.0018	0.0169816	yes
NM_140273	CG7248	FBgn0036229	FBtr0076043	1.66767	5e-05	0.000732878	yes
NM_143655	yellow-h	FBgn0039896	FBtr0089115	1.66684	5e-05	0.000732878	yes
NM_001258909	CG43402	FBgn0263321	FBtr0308745	1.6668	5e-05	0.000732878	yes
NM_136805	CG13215	FBgn0033592	FBtr0088192	1.66352	0.00015	0.00199294	yes
NM_001260106	CG42394	FBgn0259740	FBtr0304667	1.66275	5e-05	0.000732878	yes
NM_141100	CG14567	FBgn0037126	FBtr0078454	1.6619	5e-05	0.000732878	yes
NM_168777	HipHop	FBgn0036815	FBtr0075057	1.66106	0.00485	0.0377371	yes
NM_167093	pod1	FBgn0029903	FBtr0070966	1.66055	0.0047	0.0368912	yes
NM_167061	CG32751	FBgn0052751	FBtr0070880	1.65839	5e-05	0.000732878	yes
NM_165965	CG3884	FBgn0265186	FBtr0339106	1.65294	5e-05	0.000732878	yes
NM_134579	CG15449	FBgn0031146	FBtr0077266	1.65075	5e-05	0.000732878	yes
NM_164354	Cda5	FBgn0051973	FBtr0078164	1.64847	5e-05	0.000732878	yes
NM_176152	SIP2	FBgn0061197	FBtr0089668	1.64464	0.00055	0.00623043	yes
NM_165363	CG31626	FBgn0051626	FBtr0081485	1.63993	0.0005	0.00573676	yes
NM_176536	CG7059	FBgn0038957	FBtr0084221	1.63705	0.0004	0.00474163	yes
NR_033164	CR42549	FBgn0260722		1.63063	5e-05	0.000732878	yes
NM_142040	CG9269	FBgn0038161	FBtr0082794	1.62564	5e-05	0.000732878	yes
NM_166606	CG30181	FBgn0050181	FBtr0072116	1.61776	0.00635	0.0471174	yes
NM_001103487	CG15221	FBgn0030331	FBtr0112979	1.61604	5e-05	0.000732878	yes
NM_001043090	Hsf	FBgn0001222	FBtr0110966	1.61412	5e-05	0.000732878	yes
NM_137024	CG10814	FBgn0033830	FBtr0087720	1.61366	5e-05	0.000732878	yes
NM_001104330	CG6499	FBgn0038309	FBtr0113238	1.61201	0.0001	0.00137992	yes
NM_001169682	Inr-a	FBgn0264962	FBtr0301513	1.61145	0.0032	0.0273063	yes
NM_080310	gt	FBgn0001150	FBtr0070460	1.61061	0.0001	0.00137992	yes
NM_001103967	Sesn	FBgn0034897	FBtr0113113	1.60969	5e-05	0.000732878	yes
NM_142618	CG4367	FBgn0038783	FBtr0344245	1.60808	5e-05	0.000732878	yes
NM_135391	Bace	FBgn0032049	FBtr0343427	1.607	5e-05	0.000732878	yes
NM_001275790	Xrp1	FBgn0261113	FBtr0334524	1.60605	0.0001	0.00137992	yes
NR_073998	CR44135	FBgn0264984		1.6	5e-05	0.000732878	yes
NM_001259577	NKAIN	FBgn0085442	FBtr0305056	1.59619	5e-05	0.000732878	yes
NM_166764	CaMKI	FBgn0016126	FBtr0089063	1.59462	0.0011	0.0112272	yes
NM_001258730	CG32626	FBgn0052626	FBtr0309245	1.59267	0.0008	0.00858189	yes
NM_001104463	LpR1	FBgn0066101	FBtr0301469	1.59127	5e-05	0.000732878	yes
NM_166463	CG10433	FBgn0034638	FBtr0071691	1.58866	0.001	0.0103345	yes
NM_001273831	esn	FBgn0263934	FBtr0329858	1.5853	0.001	0.0103345	yes
NM_001274694	PGRP-LA	FBgn0035975	FBtr0333882	1.58322	5e-05	0.000732878	yes
NM_001144317	CG43773	FBgn0264295	FBtr0331498	1.57591	5e-05	0.000732878	yes
NM_001169518	CG5953	FBgn0032587	FBtr0301144	1.57406	5e-05	0.000732878	yes
NM_138155	CG13405	FBgn0035097	FBtr0305595	1.57343	0.0005	0.00573676	yes
NM_080512	Irbp	FBgn0011774	FBtr0082385	1.56277	5e-05	0.000732878	yes
NM_167337	CG3812	FBgn0030421	FBtr0073689	1.55688	0.0033	0.0279483	yes
NM_001043274	SNF4Agamma	FBgn0264357	FBtr0110937	1.55338	0.00085	0.00903241	yes
NM_135180	CG42369	FBgn0259715	FBtr0299968	1.54108	5e-05	0.000732878	yes
NM_132388	CG2909	FBgn0030189	FBtr0071441	1.5369	0.0017	0.0161519	yes
NM_079082	lox2	FBgn0034660	FBtr0071745	1.53555	5e-05	0.000732878	yes
NM_141192	CG9780	FBgn0037230	FBtr0078959	1.53101	5e-05	0.000732878	yes
NM_001276228	CG17684	FBgn0263780	FBtr0334734	1.53022	5e-05	0.000732878	yes
NM_139465	CG16762	FBgn0035343	FBtr0072968	1.52675	5e-05	0.000732878	yes
NM_001144235	abba	FBgn0265356	FBtr0114622	1.52453	0.0014	0.013696	yes
NM_176508	Keap1	FBgn0038475	FBtr0083424	1.52033	5e-05	0.000732878	yes
NM_143291	CG5984	FBgn0039500	FBtr0085181	1.51997	5e-05	0.000732878	yes
NM_080375	GstD7	FBgn0010043	FBtr0082574	1.51776	5e-05	0.000732878	yes
NM_141123	CG7130	FBgn0037151	FBtr0078484	1.51757	5e-05	0.000732878	yes
NM_001273086	CG3714	FBgn0031589	FBtr0334791	1.51718	0.00635	0.0471174	yes
NM_166109	fus	FBgn0023441	FBtr0087347	1.51015	0.0002	0.00258051	yes
NM_001275550	Taf12	FBgn0011290	FBtr0335213	1.50932	5e-05	0.000732878	yes
NM_079919	prc	FBgn0028573	FBtr0076064	1.50367	5e-05	0.000732878	yes
NM_168024	PHGPx	FBgn0035438	FBtr0073066	1.50108	0.00275	0.0242081	yes
NM_001104078	CG34462	FBgn0085491	FBtr0112768	1.50093	5e-05	0.000732878	yes
NM_001104457	LpR2	FBgn0051092	FBtr0113385	1.49706	0.0007	0.00765857	yes
NM_206403	CG5059	FBgn0037007	FBtr0078219	1.49389	0.00035	0.00423555	yes
NM_140163	Cpr67Fb	FBgn0036110	FBtr0076193	1.49363	5e-05	0.000732878	yes
NM_001274639	Ubc12	FBgn0035853	FBtr0332139	1.4929	0.00025	0.00314797	yes
NR_037768	CR31044	FBgn0051044		1.49242	5e-05	0.000732878	yes
NM_001275119	CG9449	FBgn0036875	FBtr0333847	1.49097	0.00315	0.0269118	yes
NM_001272145	Sox102F	FBgn0039938	FBtr0334489	1.49093	0.0029	0.025218	yes
NM_140775	CG7330	FBgn0036780	FBtr0075127	1.49092	5e-05	0.000732878	yes
NM_166523	CG5819	FBgn0034717	FBtr0071812	1.49033	0.003	0.0258777	yes
NM_001170363	CG12567	FBgn0039958	FBtr0300703	1.48667	0.00045	0.00523024	yes
NM_001169637	CCS	FBgn0010531	FBtr0300944	1.48223	5e-05	0.000732878	yes
NM_142262	CG10407	FBgn0038395	FBtr0336487	1.48218	5e-05	0.000732878	yes
NM_165769	Prx2540-1	FBgn0033520	FBtr0088261	1.48035	5e-05	0.000732878	yes
NM_140894	Cyp305a1	FBgn0036910	FBtr0074925	1.47864	5e-05	0.000732878	yes
NM_136639	CG8800	FBgn0033408	FBtr0088555	1.47816	0.00465	0.0365925	yes
NM_169744	Keap1	FBgn0038475	FBtr0083423	1.47502	0.00015	0.00199294	yes
NM_140420	CG9040	FBgn0036394	FBtr0075765	1.47077	5e-05	0.000732878	yes
NM_206338	CG11658	FBgn0036196	FBtr0076126	1.46934	5e-05	0.000732878	yes
NM_001273626	mib2	FBgn0086442	FBtr0336841	1.46626	0.0001	0.00137992	yes
NM_170055	cnc	FBgn0262975	FBtr0330372	1.4653	0.00455	0.0359507	yes
NM_136811	Cpr47Eb	FBgn0033598	FBtr0088112	1.46195	5e-05	0.000732878	yes
NM_165291	CG17544	FBgn0032775	FBtr0081217	1.45859	0.00055	0.00623043	yes
NM_001104458	LpR2	FBgn0051092	FBtr0113386	1.45727	5e-05	0.000732878	yes
NM_144456	GstD10	FBgn0042206	FBtr0082609	1.45502	5e-05	0.000732878	yes
NM_164580	Atet	FBgn0020762	FBtr0077427	1.45488	5e-05	0.000732878	yes
NM_001104289	CG6225	FBgn0038072	FBtr0113225	1.45405	0.0027	0.0238267	yes
NM_137475	IM1	FBgn0034329	FBtr0086662	1.45221	5e-05	0.000732878	yes
NM_132610	CG4404	FBgn0030432	FBtr0073694	1.45037	5e-05	0.000732878	yes
NM_001144622	InR	FBgn0013984	FBtr0290231	1.44825	0.00025	0.00314797	yes
NM_135401	CG9289	FBgn0032058	FBtr0079751	1.44753	5e-05	0.000732878	yes
NM_176028	Ance-2	FBgn0032535	FBtr0080554	1.44259	5e-05	0.000732878	yes
NM_001272137	Slip1	FBgn0024728	FBtr0310536	1.43848	0.0001	0.00137992	yes
NM_001169277	rdgB	FBgn0003218	FBtr0301532	1.43433	5e-05	0.000732878	yes
NM_136371	jing	FBgn0086655	FBtr0332950	1.43257	5e-05	0.000732878	yes
NM_001260139	CG14741	FBgn0037989	FBtr0307016	1.43067	0.0007	0.00765857	yes
NM_001260370	CG13639	FBgn0265266	FBtr0306105	1.4283	0.0016	0.0153171	yes
NM_166619	Pde8	FBgn0266377	FBtr0344176	1.42598	0.00155	0.014905	yes
NM_136624	CG8026	FBgn0033391	FBtr0088611	1.42273	0.0005	0.00573676	yes
NM_001273400	Sps2	FBgn0032224	FBtr0310115	1.41813	5e-05	0.000732878	yes
NM_164550	CG31777	FBgn0051777	FBtr0077542	1.41706	5e-05	0.000732878	yes
NM_142088	CG9631	FBgn0027563	FBtr0082898	1.41666	5e-05	0.000732878	yes
NM_057513	mus210	FBgn0004698	FBtr0087374	1.4159	5e-05	0.000732878	yes
NM_140846	CG14089	FBgn0036861	FBtr0075015	1.41532	5e-05	0.000732878	yes
NM_001274700	CG3529	FBgn0035995	FBtr0331582	1.4106	5e-05	0.000732878	yes
NM_137541	Jheh1	FBgn0010053	FBtr0086625	1.40874	5e-05	0.000732878	yes
NM_135272	CG15818	FBgn0031910	FBtr0079442	1.40679	5e-05	0.000732878	yes
NM_001014491	ref(2)P	FBgn0003231	FBtr0100289	1.40524	5e-05	0.000732878	yes
NM_001170166	CG7606	FBgn0040565	FBtr0347219	1.40403	5e-05	0.000732878	yes
NM_139540	CG14960	FBgn0035428	FBtr0073051	1.40394	0.00505	0.038968	yes
NM_164701	Nhe3	FBgn0028703	FBtr0273247	1.39596	0.0001	0.00137992	yes
NM_141144	CG14457	FBgn0037174	FBtr0078517	1.39391	5e-05	0.000732878	yes
NM_001273574	CG5953	FBgn0032587	FBtr0337091	1.39167	5e-05	0.000732878	yes
NM_167473	CycD	FBgn0010315	FBtr0300393	1.39033	5e-05	0.000732878	yes
NM_001170018	CG7611	FBgn0037094	FBtr0301197	1.38951	0.0045	0.0356476	yes
NM_164748	CG5171	FBgn0031907	FBtr0079439	1.38885	5e-05	0.000732878	yes
NM_001259620	drpr	FBgn0027594	FBtr0309845	1.38471	0.00095	0.00993746	yes
NM_080177	GstD8	FBgn0010044	FBtr0082575	1.37785	5e-05	0.000732878	yes
NM_132667	CG15756	FBgn0030493	FBtr0073783	1.3776	0.0009	0.00946987	yes
NM_140792	MYPT-75D	FBgn0036801	FBtr0075049	1.37583	0.0023	0.0208988	yes
NM_001258869	CG14614	FBgn0266848	FBtr0305147	1.37564	5e-05	0.000732878	yes
NM_001275057	CG7589	FBgn0036727	FBtr0333690	1.37447	5e-05	0.000732878	yes
NM_001104092	MTF-1	FBgn0040305	FBtr0113324	1.37298	0.0009	0.00946987	yes
NM_001259060	CG43153	FBgn0262683	FBtr0305602	1.37201	5e-05	0.000732878	yes
NM_138118	CG3880	FBgn0035057	FBtr0072371	1.36199	5e-05	0.000732878	yes
NM_165549	CG1399	FBgn0033212	FBtr0088940	1.36001	5e-05	0.000732878	yes
NM_001104315	Abi	FBgn0020510	FBtr0112896	1.35881	0.0026	0.0231154	yes
NM_001273703	phr6-4	FBgn0016054	FBtr0336829	1.35859	0.001	0.0103345	yes
NM_165365	CG8671	FBgn0032938	FBtr0346464	1.35844	0.0017	0.0161519	yes
NM_001272982	CG10874	FBgn0031395	FBtr0330664	1.35572	0.0007	0.00765857	yes
NM_080421	Amy-p	FBgn0000079	FBtr0087004	1.35477	5e-05	0.000732878	yes
NM_133130	HP1D3csd	FBgn0030994	FBtr0074670	1.35275	5e-05	0.000732878	yes
NM_137485	GstE7	FBgn0063493	FBtr0086675	1.3521	5e-05	0.000732878	yes
NM_001015174	CG40191	FBgn0058191	FBtr0113824	1.35004	0.00075	0.00810635	yes
NM_170147	nAcRbeta-96A	FBgn0004118	FBtr0084682	1.34968	0.00265	0.0234821	yes
NM_137805	CG11275	FBgn0034706	FBtr0071769	1.34931	5e-05	0.000732878	yes
NM_001202054	CG42867	FBgn0262141	FBtr0304124	1.3456	0.0002	0.00258051	yes
NM_205945	Oatp30B	FBgn0032123	FBtr0079828	1.3369	0.0001	0.00137992	yes
NM_080377	NaPi-T	FBgn0016684	FBtr0087463	1.33459	0.0035	0.0292951	yes
NM_137188	Hr51	FBgn0034012	FBtr0114456	1.33349	0.00075	0.00810635	yes
NM_165925	Galpha49B	FBgn0004435	FBtr0304955	1.3306	5e-05	0.000732878	yes
NM_057947	Thor	FBgn0261560	FBtr0077524	1.32948	5e-05	0.000732878	yes
NM_164907	Utx	FBgn0260749	FBtr0080076	1.32859	5e-05	0.000732878	yes
NM_143763	Cyp4d14	FBgn0023541	FBtr0070426	1.32829	5e-05	0.000732878	yes
NM_001260210	SF2	FBgn0040284	FBtr0304727	1.32821	5e-05	0.000732878	yes
NM_137424	CG6362	FBgn0028740	FBtr0089556	1.32491	0.0005	0.00573676	yes
NM_001202282	CG5961	FBgn0038056	FBtr0303029	1.32419	5e-05	0.000732878	yes
NM_001104280	CG18765	FBgn0042110	FBtr0113346	1.32398	5e-05	0.000732878	yes
NM_140049	Cpr67B	FBgn0035985	FBtr0076455	1.32244	5e-05	0.000732878	yes
NM_001275478	CG43674	FBgn0266410	FBtr0344367	1.32217	5e-05	0.000732878	yes
NM_141103	CG14565	FBgn0037129	FBtr0078452	1.32125	0.0005	0.00573676	yes
NM_001201668	Ranbp16	FBgn0053180	FBtr0303648	1.32008	5e-05	0.000732878	yes
NM_168947	CG7139	FBgn0027532	FBtr0078486	1.31767	0.00305	0.0262351	yes
NM_001042997	CG17528	FBgn0261387	FBtr0111277	1.31594	5e-05	0.000732878	yes
NM_136465	CG2065	FBgn0033204	FBtr0088922	1.31497	5e-05	0.000732878	yes
NM_001275114	Gbs-76A	FBgn0036862	FBtr0345390	1.31413	5e-05	0.000732878	yes
NM_137664	Fem-1	FBgn0034542	FBtr0086245	1.31413	5e-05	0.000732878	yes
NM_137498	Rgk2	FBgn0085419	FBtr0112633	1.31051	5e-05	0.000732878	yes
NM_001260051	CG43060	FBgn0262362	FBtr0304644	1.30855	5e-05	0.000732878	yes
NM_143947	CG11686	FBgn0040551	FBtr0082735	1.30809	5e-05	0.000732878	yes
NM_140598	CG4950	FBgn0036587	FBtr0290260	1.30139	0.00085	0.00903241	yes
NM_132447	CG11160	FBgn0030257	FBtr0073390	1.29714	5e-05	0.000732878	yes
NM_136098	CG10700	FBgn0032754	FBtr0081171	1.29342	0.0035	0.0292951	yes
NM_132356	CG15247	FBgn0030156	FBtr0071397	1.29203	5e-05	0.000732878	yes
NM_001258477	pan	FBgn0085432	FBtr0309803	1.28075	5e-05	0.000732878	yes
NM_001273906	CG1698	FBgn0033443	FBtr0336935	1.27706	5e-05	0.000732878	yes
NM_001275894	CG5778	FBgn0038930	FBtr0084182	1.27478	5e-05	0.000732878	yes
NM_132224	Gbeta5	FBgn0030011	FBtr0071189	1.26844	5e-05	0.000732878	yes
NM_176182	Iap2	FBgn0015247	FBtr0087297	1.25879	5e-05	0.000732878	yes
NM_001103392	CG3655	FBgn0040397	FBtr0113327	1.25823	0.0006	0.00670125	yes
NM_079314	Adk1	FBgn0022709	FBtr0076017	1.25729	5e-05	0.000732878	yes
NM_169733	abd-A	FBgn0000014	FBtr0083388	1.25618	0.0043	0.0342913	yes
NM_206572	CG33494	FBgn0053494	FBtr0336802	1.25373	5e-05	0.000732878	yes
NM_001144516	Psn	FBgn0019947	FBtr0114517	1.24714	0.003	0.0258777	yes
NM_143758	Zyx	FBgn0011642	FBtr0089211	1.24659	0.00215	0.0197535	yes
NM_057959	CRMP	FBgn0023023	FBtr0089686	1.2456	0.00605	0.04522	yes
NM_140443	CG13482	FBgn0036419	FBtr0075744	1.24279	5e-05	0.000732878	yes
NM_169064	Pi4KIIalpha	FBgn0037339	FBtr0078755	1.2427	0.00075	0.00810635	yes
NM_139873	CG8539	FBgn0035791	FBtr0332145	1.24159	5e-05	0.000732878	yes
NM_168801	CG9279	FBgn0036882	FBtr0074976	1.24141	5e-05	0.000732878	yes
NM_057431	Uro	FBgn0003961	FBtr0079486	1.23758	5e-05	0.000732878	yes
NM_079005	AttC	FBgn0041579	FBtr0305795	1.23406	5e-05	0.000732878	yes
NM_167356	HDAC4	FBgn0041210	FBtr0073798	1.23383	0.0034	0.028682	yes
NM_001202013	CG30082	FBgn0050082	FBtr0302917	1.23134	0.0006	0.00670125	yes
NM_144208	CG15210	FBgn0040850	FBtr0073377	1.23012	0.0027	0.0238267	yes
NM_167056	CG32755	FBgn0052755	FBtr0070862	1.22139	5e-05	0.000732878	yes
NM_166145	spin	FBgn0086676	FBtr0089593	1.22025	5e-05	0.000732878	yes
NM_080163	Eip63F-1	FBgn0004910	FBtr0073174	1.21656	5e-05	0.000732878	yes
NM_079670	htl	FBgn0010389	FBtr0083548	1.21616	0.00175	0.0165536	yes
NM_137385	CG43370	FBgn0263113	FBtr0307337	1.21453	5e-05	0.000732878	yes
NM_166533	rad50	FBgn0034728	FBtr0301668	1.21436	0.00125	0.0124907	yes
NM_137425	fab1	FBgn0028741	FBtr0089554	1.21123	5e-05	0.000732878	yes
NM_168934	CG11248	FBgn0037117	FBtr0078430	1.21087	0.00055	0.00623043	yes
NM_165622	gcl	FBgn0005695	FBtr0088710	1.20934	5e-05	0.000732878	yes
NM_134575	r-cup	FBgn0031142	FBtr0077269	1.20922	5e-05	0.000732878	yes
NM_206352	shd	FBgn0003388	FBtr0075676	1.20872	5e-05	0.000732878	yes
NM_140930	CG7298	FBgn0036948	FBtr0074859	1.20629	5e-05	0.000732878	yes
NM_141075	CG7634	FBgn0037101	FBtr0078371	1.20428	5e-05	0.000732878	yes
NM_141226	MED31	FBgn0037262	FBtr0078856	1.20361	0.00015	0.00199294	yes
NM_001104374	CG4360	FBgn0038787	FBtr0113252	1.20163	0.00015	0.00199294	yes
NM_206628	CG32767	FBgn0052767	FBtr0300995	1.20091	0.00245	0.0219548	yes
NM_140452	shd	FBgn0003388	FBtr0304700	1.19991	5e-05	0.000732878	yes
NM_001273766	lt	FBgn0002566	FBtr0333519	1.19887	0.0002	0.00258051	yes
NM_001014606	CG1161	FBgn0037313	FBtr0335000	1.19626	0.0002	0.00258051	yes
NM_139922	CG13676	FBgn0035844	FBtr0076732	1.19355	0.0002	0.00258051	yes
NM_001201780	CG5171	FBgn0031907	FBtr0302587	1.19244	0.00515	0.0396114	yes
NM_206078	CG33474	FBgn0053474	FBtr0088260	1.1913	0.0028	0.0245375	yes
NM_001042812	Lsd-2	FBgn0030608	FBtr0340427	1.18849	0.0023	0.0208988	yes
NM_001258725	Tango2	FBgn0030503	FBtr0308644	1.18781	5e-05	0.000732878	yes
NM_137527	CG42351	FBgn0259682	FBtr0299942	1.18555	0.00325	0.0276121	yes
NM_165464	EcR	FBgn0000546	FBtr0086012	1.18321	0.0005	0.00573676	yes
NM_001169245	Tango5	FBgn0052675	FBtr0300569	1.18222	0.00065	0.00721086	yes
NM_001014724	Proc-R	FBgn0029723	FBtr0100551	1.1801	0.0024	0.021597	yes
NM_001259588	gol	FBgn0004919	FBtr0306330	1.17982	5e-05	0.000732878	yes
NM_137699	Cht9	FBgn0034582	FBtr0071542	1.1796	5e-05	0.000732878	yes
NM_001273058	toc	FBgn0015600	FBtr0329906	1.17883	5e-05	0.000732878	yes
NM_057652	babo	FBgn0011300	FBtr0088659	1.17717	0.00525	0.0402506	yes
NM_001169957	CG42397	FBgn0259748	FBtr0300506	1.1768	0.00185	0.0174074	yes
NM_079402	frc	FBgn0042641	FBtr0075228	1.17647	5e-05	0.000732878	yes
NM_001259212	CG17508	FBgn0039970	FBtr0307172	1.17417	5e-05	0.000732878	yes
NM_143506	Mgat2	FBgn0039738	FBtr0085602	1.17406	0.0006	0.00670125	yes
NM_001104326	CG6966	FBgn0038286	FBtr0113236	1.17392	5e-05	0.000732878	yes
NM_137850	Ugt58Fa	FBgn0040091	FBtr0345505	1.16974	5e-05	0.000732878	yes
NM_001272542	CG10353	FBgn0030349		1.16926	0.00165	0.0157396	yes
NM_175946	NLaz	FBgn0053126	FBtr0343844	1.16743	5e-05	0.000732878	yes
NM_144363	Ugt86Di	FBgn0040251	FBtr0346101	1.16676	5e-05	0.000732878	yes
NM_140158	CG6409	FBgn0036106	FBtr0346544	1.16432	5e-05	0.000732878	yes
NM_141700	CG16904	FBgn0037763	FBtr0082154	1.16423	5e-05	0.000732878	yes
NM_001103707	Pde11	FBgn0085370	FBtr0112545	1.1632	0.0017	0.0161519	yes
NM_164905	CG18619	FBgn0032202	FBtr0089736	1.16257	5e-05	0.000732878	yes
NM_132452	Vago	FBgn0030262	FBtr0073427	1.16148	5e-05	0.000732878	yes
NM_136182	Kua	FBgn0032850	FBtr0081336	1.15756	5e-05	0.000732878	yes
NM_001103646	Snoo	FBgn0085450	FBtr0112718	1.15634	0.00025	0.00314797	yes
NM_164842	rost	FBgn0011705	FBtr0079782	1.15392	5e-05	0.000732878	yes
NM_078903	Pld	FBgn0033075	FBtr0085999	1.15371	0.00475	0.0371884	yes
NM_001274259	E(bx)	FBgn0000541	FBtr0332102	1.1533	0.0008	0.00858189	yes
NM_001273886	CG8080	FBgn0033373	FBtr0310143	1.15228	5e-05	0.000732878	yes
NM_168422	tna	FBgn0026160	FBtr0076268	1.15018	0.0004	0.00474163	yes
NM_001273137	CG34126	FBgn0083962	FBtr0329975	1.1491	0.00065	0.00721086	yes
NM_138196	CG17181	FBgn0035144	FBtr0072563	1.14834	5e-05	0.000732878	yes
NM_001103561	CG8028	FBgn0031010	FBtr0332393	1.14815	5e-05	0.000732878	yes
NM_164529	CG31698	FBgn0051698	FBtr0077612	1.1478	5e-05	0.000732878	yes
NM_132525	CG15740	FBgn0030340	FBtr0303268	1.14601	0.0002	0.00258051	yes
NM_134615	CG14615	FBgn0031184	FBtr0077369	1.14476	5e-05	0.000732878	yes
NM_001015359	CG41099	FBgn0039955	FBtr0113990	1.14474	0.0042	0.0337701	yes
NM_135123	CG9021	FBgn0031747	FBtr0345750	1.13918	5e-05	0.000732878	yes
NM_136145	CG13078	FBgn0032809	FBtr0081256	1.1385	5e-05	0.000732878	yes
NM_164752	santa-maria	FBgn0025697	FBtr0079464	1.13815	0.00115	0.0116599	yes
NM_057818	Nak	FBgn0015772	FBtr0340325	1.13383	5e-05	0.000732878	yes
NM_001274910	stwl	FBgn0003459	FBtr0333042	1.1337	0.00155	0.014905	yes
NM_001259262	CG18812	FBgn0042135	FBtr0306239	1.13235	5e-05	0.000732878	yes
NM_144381	CG42296	FBgn0259192	FBtr0299676	1.13199	5e-05	0.000732878	yes
NM_137788	Snp	FBgn0265192	FBtr0339099	1.13026	5e-05	0.000732878	yes
NM_140272	obst-G	FBgn0036228	FBtr0076066	1.13005	5e-05	0.000732878	yes
NM_168402	CG32055	FBgn0052055	FBtr0076304	1.12735	5e-05	0.000732878	yes
NM_137481	GstE3	FBgn0063497	FBtr0086671	1.12546	5e-05	0.000732878	yes
NM_206394	Nedd4	FBgn0259174	FBtr0299642	1.12256	5e-05	0.000732878	yes
NM_136435	fa2h	FBgn0050502	FBtr0300959	1.1211	5e-05	0.000732878	yes
NM_176299	CG33057	FBgn0053057	FBtr0076678	1.11682	5e-05	0.000732878	yes
NM_140437	Sox21a	FBgn0036411	FBtr0330178	1.11603	5e-05	0.000732878	yes
NM_001259417	CG42524	FBgn0260429	FBtr0304712	1.11583	5e-05	0.000732878	yes
NM_165907	Dh44-R2	FBgn0033744	FBtr0087936	1.11542	5e-05	0.000732878	yes
NM_143685	Actbeta	FBgn0024913	FBtr0089209	1.11507	5e-05	0.000732878	yes
NM_057845	wun	FBgn0016078	FBtr0088553	1.1141	5e-05	0.000732878	yes
NM_137423	CG18635	FBgn0034279	FBtr0089557	1.11182	5e-05	0.000732878	yes
NM_079247	Gr66a	FBgn0035870	FBtr0300280	1.11151	0.0062	0.0461962	yes
NM_140001	CG13311	FBgn0035929	FBtr0076589	1.11001	5e-05	0.000732878	yes
NM_169423	Lk6	FBgn0017581	FBtr0082535	1.10903	5e-05	0.000732878	yes
NR_001637	Uhg2	FBgn0063449		1.1086	5e-05	0.000732878	yes
NM_141985	CG7381	FBgn0038098	FBtr0082727	1.10706	5e-05	0.000732878	yes
NM_058134	Fcp3C	FBgn0000644	FBtr0070542	1.10308	0.0024	0.021597	yes
NM_140621	CG4998	FBgn0036612	FBtr0075377	1.10259	0.0001	0.00137992	yes
NM_137091	CG18324	FBgn0033905	FBtr0087524	1.1023	0.0002	0.00258051	yes
NM_001273827	Tsp42Ei	FBgn0033130	FBtr0336872	1.10045	5e-05	0.000732878	yes
NM_001275978	Orct2	FBgn0086365	FBtr0334869	1.10034	5e-05	0.000732878	yes
NM_001202299	CG5516	FBgn0038389	FBtr0302549	1.10021	0.0023	0.0208988	yes
NM_206522	att-ORFA	FBgn0067783	FBtr0089482	1.09836	5e-05	0.000732878	yes
NM_132357	CG1468	FBgn0030157	FBtr0071388	1.0983	5e-05	0.000732878	yes
NM_168352	CG42673	FBgn0261555	FBtr0302709	1.09641	0.00075	0.00810635	yes
NM_132047	CG16721	FBgn0029820	FBtr0070821	1.09447	5e-05	0.000732878	yes
NM_001272636	gce	FBgn0261703		1.09394	0.0063	0.046795	yes
NM_139719	CG10592	FBgn0035619	FBtr0077129	1.09367	5e-05	0.000732878	yes
NM_138160	Vdup1	FBgn0035103	FBtr0072534	1.09246	0.00375	0.0309407	yes
NM_134281	trx	FBgn0003862	FBtr0082949	1.09046	0.00015	0.00199294	yes
NM_078761	GluRIIB	FBgn0020429	FBtr0089577	1.08915	5e-05	0.000732878	yes
NM_136815	Cpr47Ee	FBgn0033602	FBtr0088114	1.0866	0.00175	0.0165536	yes
NM_001170241	slo	FBgn0003429	FBtr0301582	1.08601	0.00115	0.0116599	yes
NM_001104426	CG13604	FBgn0039137	FBtr0113275	1.08331	0.0013	0.0128823	yes
NM_144025	CG13255	FBgn0040636	FBtr0331527	1.08229	5e-05	0.000732878	yes
NM_136171	CG16772	FBgn0032835	FBtr0081302	1.08133	0.00065	0.00721086	yes
NM_176728	inaE	FBgn0261244	FBtr0073826	1.08005	5e-05	0.000732878	yes
NM_001169998	verm	FBgn0261341	FBtr0345145	1.07924	0.0029	0.025218	yes
NM_136358	CG14590	FBgn0033061	FBtr0086022	1.078	5e-05	0.000732878	yes
NM_001272376	Sxl	FBgn0264270	FBtr0336727	1.07704	0.00405	0.0329095	yes
NM_001260228	CG43102	FBgn0262562	FBtr0305012	1.07528	0.0001	0.00137992	yes
NM_137977	Sesn	FBgn0034897	FBtr0072087	1.0743	5e-05	0.000732878	yes
NM_164638	Bsg25D	FBgn0000228	FBtr0079085	1.07355	0.0026	0.0231154	yes
NM_144143	CG14767	FBgn0040777	FBtr0088718	1.07282	5e-05	0.000732878	yes
NM_058124	Sur	FBgn0028675	FBtr0290268	1.07076	5e-05	0.000732878	yes
NM_132836	CG8206	FBgn0030679	FBtr0074085	1.07033	5e-05	0.000732878	yes
NM_170170	RabX4	FBgn0051118	FBtr0084736	1.06822	5e-05	0.000732878	yes
NM_001275380	Pak	FBgn0267698	FBtr0334539	1.06819	0.0033	0.0279483	yes
NM_176097	SCAP	FBgn0033052	FBtr0086027	1.06336	5e-05	0.000732878	yes
NR_047748	CR34335	FBgn0085364		1.06219	5e-05	0.000732878	yes
NM_168892	Eip78C	FBgn0004865	FBtr0078307	1.06123	0.00065	0.00721086	yes
NM_001170157	gish	FBgn0250823	FBtr0301304	1.05964	0.00405	0.0329095	yes
NM_001272691	CG9902	FBgn0030757	FBtr0334035	1.05928	5e-05	0.000732878	yes
NM_141351	CG11459	FBgn0037396	FBtr0344315	1.05922	5e-05	0.000732878	yes
NM_143524	CG9743	FBgn0039756	FBtr0085571	1.05704	5e-05	0.000732878	yes
NM_136704	magu	FBgn0262169	FBtr0088402	1.05691	5e-05	0.000732878	yes
NM_132682	CG11162	FBgn0030509	FBtr0073811	1.05523	0.00045	0.00523024	yes
NM_165461	EcR	FBgn0000546	FBtr0086008	1.05513	0.00325	0.0276121	yes
NM_132125	iav	FBgn0086693	FBtr0070969	1.05496	0.0002	0.00258051	yes
NM_167972	CG32485	FBgn0052485	FBtr0072985	1.05408	5e-05	0.000732878	yes
NM_137014	CG4716	FBgn0033820	FBtr0345471	1.05269	5e-05	0.000732878	yes
NM_132658	GstT4	FBgn0030484	FBtr0073778	1.05265	5e-05	0.000732878	yes
NM_001014717	msta	FBgn0053548	FBtr0070422	1.05216	5e-05	0.000732878	yes
NM_167875	Ptp61F	FBgn0267487	FBtr0072719	1.05133	0.00205	0.0189729	yes
NR_074008	CR44138	FBgn0264987		1.05067	0.00045	0.00523024	yes
NM_176201	Syn2	FBgn0034135	FBtr0087097	1.04991	0.00075	0.00810635	yes
NM_001258583	Mnt	FBgn0023215	FBtr0307277	1.04902	0.00305	0.0262351	yes
NM_001260396	CG6051	FBgn0039492	FBtr0305050	1.04604	5e-05	0.000732878	yes
NM_142195	CG6194	FBgn0038325	FBtr0083115	1.04422	5e-05	0.000732878	yes
NM_143405	CG11842	FBgn0039629	FBtr0085362	1.04231	0.00285	0.0248639	yes
NM_137176	CG8093	FBgn0033999	FBtr0339997	1.04167	5e-05	0.000732878	yes
NM_001169729	SP2637	FBgn0034371	FBtr0301862	1.04106	0.0001	0.00137992	yes
NM_139832	CG14829	FBgn0035751	FBtr0273403	1.03913	0.00015	0.00199294	yes
NM_001259987	UbcD6	FBgn0004436	FBtr0078849	1.03675	5e-05	0.000732878	yes
NM_169663	CG44014	FBgn0264776	FBtr0334152	1.03292	5e-05	0.000732878	yes
NM_135822	CG18507	FBgn0028527	FBtr0080528	1.03274	0.00025	0.00314797	yes
NM_135403	Trs23	FBgn0260861	FBtr0079730	1.0326	5e-05	0.000732878	yes
NM_001259928	Ac78C	FBgn0024150	FBtr0301701	1.03248	0.00025	0.00314797	yes
NM_078741	gkt	FBgn0260817	FBtr0077574	1.03229	5e-05	0.000732878	yes
NM_001144502	fal	FBgn0028380	FBtr0290284	1.03182	5e-05	0.000732878	yes
NM_001272159	G9a	FBgn0040372	FBtr0332992	1.03111	5e-05	0.000732878	yes
NM_175945	CG4297	FBgn0031258	FBtr0310034	1.03098	0.00055	0.00623043	yes
NM_166541	CG30196	FBgn0050196	FBtr0071927	1.03086	5e-05	0.000732878	yes
NM_001260225	CG43175	FBgn0262794	FBtr0305917	1.02897	5e-05	0.000732878	yes
NM_176374	knrl	FBgn0001323	FBtr0078212	1.0284	5e-05	0.000732878	yes
NM_057705	Odc2	FBgn0013308	FBtr0088864	1.0257	5e-05	0.000732878	yes
NM_001170204	CG7956	FBgn0038890	FBtr0301211	1.02453	0.00015	0.00199294	yes
NM_001276116	WASp	FBgn0024273	FBtr0336768	1.0242	0.0048	0.037484	yes
NM_170399	CG11897	FBgn0039644	FBtr0085386	1.02308	0.0001	0.00137992	yes
NM_206236	Dhc62B	FBgn0013811	FBtr0303106	1.02231	0.0012	0.0120641	yes
NM_001038843	CG2201	FBgn0032955	FBtr0305503	1.02186	0.00215	0.0197535	yes
NM_139632	CG1319	FBgn0035529	FBtr0300775	1.02178	5e-05	0.000732878	yes
NM_145336	CG18107	FBgn0034330	FBtr0086663	1.02043	0.00045	0.00523024	yes
NR_073883	CR43650	FBgn0263659		1.0183	5e-05	0.000732878	yes
NM_169551	CG31469	FBgn0051469	FBtr0082844	1.01814	5e-05	0.000732878	yes
NM_137746	CG10433	FBgn0034638	FBtr0071690	1.01801	5e-05	0.000732878	yes
NM_001042984	CG17883	FBgn0040005	FBtr0111292	1.01318	0.00365	0.0303022	yes
NM_132823	CG15646	FBgn0030665	FBtr0074062	1.01303	0.003	0.0258777	yes
NM_164942	CG17124	FBgn0032297	FBtr0080118	1.01279	5e-05	0.000732878	yes
NM_001169601	CG1620	FBgn0033183	FBtr0300830	1.01216	5e-05	0.000732878	yes
NM_137607	CG8654	FBgn0034479	FBtr0086340	1.01205	0.0016	0.0153171	yes
NM_134958	CG10031	FBgn0031563	FBtr0077544	1.01088	5e-05	0.000732878	yes
NM_141088	Cpr78E	FBgn0037114	FBtr0078463	1.00928	5e-05	0.000732878	yes
NM_001260414	CG5508	FBgn0027579	FBtr0335011	1.00718	0.0006	0.00670125	yes
NM_001103550	CG6361	FBgn0030925	FBtr0113000	1.00565	5e-05	0.000732878	yes
NM_141638	GstZ2	FBgn0037697	FBtr0082042	1.00534	5e-05	0.000732878	yes
NM_001014723	Proc-R	FBgn0029723	FBtr0100552	1.00488	0.00515	0.0396114	yes
NM_001272396	CG2278	FBgn0030017	FBtr0331300	1.00346	5e-05	0.000732878	yes
NM_176714	CG10962	FBgn0030073	FBtr0071263	1.00286	5e-05	0.000732878	yes
NM_001272853	fog	FBgn0000719	FBtr0333180	1.00228	5e-05	0.000732878	yes
NM_001169722	CG15067	FBgn0034331	FBtr0086728	0.999214	0.0002	0.00258051	yes
NM_140987	Rcd2	FBgn0037012	FBtr0078213	0.999066	5e-05	0.000732878	yes
NM_137372	CG6520	FBgn0034224	FBtr0086953	0.999008	0.0001	0.00137992	yes
NM_136505	CG8713	FBgn0033257	FBtr0088780	0.998648	5e-05	0.000732878	yes
NM_139401	CG13933	FBgn0035270	FBtr0072792	0.998397	5e-05	0.000732878	yes
NM_206465	Rel	FBgn0014018	FBtr0089338	0.996033	0.0009	0.00946987	yes
NM_001275103	Mkp3	FBgn0036844	FBtr0333220	0.995822	0.0053	0.040547	yes
NM_206715	CG5541	FBgn0030603	FBtr0073958	0.994761	5e-05	0.000732878	yes
NM_001104406	CG6982	FBgn0266409	FBtr0344359	0.993895	0.0009	0.00946987	yes
NM_001038868	CG34005	FBgn0054005	FBtr0300216	0.990144	0.00395	0.032305	yes
NM_166279	GstE9	FBgn0063491	FBtr0086677	0.98845	5e-05	0.000732878	yes
NM_133150	out	FBgn0259834	FBtr0344324	0.988347	5e-05	0.000732878	yes
NM_132058	CG5966	FBgn0029831	FBtr0070866	0.98739	5e-05	0.000732878	yes
NM_001258799	CG7206	FBgn0030892	FBtr0308352	0.985547	5e-05	0.000732878	yes
NM_206418	capaR	FBgn0037100	FBtr0078379	0.98188	0.0001	0.00137992	yes
NM_137232	CG8389	FBgn0034063	FBtr0087204	0.981125	0.00115	0.0116599	yes
NM_141971	CG5724	FBgn0038082	FBtr0082657	0.980946	5e-05	0.000732878	yes
NM_166625	CG4797	FBgn0034909	FBtr0072239	0.979011	5e-05	0.000732878	yes
NM_001169862	CG42494	FBgn0260026	FBtr0300583	0.978068	0.001	0.0103345	yes
NM_169777	Lgr1	FBgn0016650	FBtr0083510	0.976774	5e-05	0.000732878	yes
NM_001014604	CG9795	FBgn0037234	FBtr0100617	0.972852	0.00055	0.00623043	yes
NM_136362	Cyp6w1	FBgn0033065	FBtr0085987	0.972775	5e-05	0.000732878	yes
NM_132518	CG9360	FBgn0030332	FBtr0073613	0.970286	5e-05	0.000732878	yes
NM_001260002	CG1172	FBgn0264712	FBtr0333810	0.96992	0.0057	0.0429936	yes
NM_001273244	snRNP-U1-70K	FBgn0016978	FBtr0331375	0.966934	5e-05	0.000732878	yes
NM_001103637	Pvf3	FBgn0085407	FBtr0112611	0.966771	5e-05	0.000732878	yes
NM_167706	GstT3	FBgn0031117	FBtr0340044	0.966696	5e-05	0.000732878	yes
NM_135039	Marcal1	FBgn0031655	FBtr0078992	0.966248	5e-05	0.000732878	yes
NM_001201666	Ranbp16	FBgn0053180	FBtr0303646	0.96544	5e-05	0.000732878	yes
NM_079020	Dro	FBgn0010388	FBtr0087436	0.965361	0.00025	0.00314797	yes
NM_143728	CG14630	FBgn0014903	FBtr0070175	0.965345	0.00015	0.00199294	yes
NM_001258588	tyf	FBgn0026083	FBtr0305179	0.964887	0.0034	0.028682	yes
NM_168261	CG32364	FBgn0052364	FBtr0076720	0.964786	5e-05	0.000732878	yes
NM_165412	CG3262	FBgn0032986	FBtr0334169	0.96377	5e-05	0.000732878	yes
NM_176479	GstD3	FBgn0010039	FBtr0082570	0.961497	5e-05	0.000732878	yes
NM_137297	CG8303	FBgn0034143	FBtr0340064	0.960343	0.0002	0.00258051	yes
NM_141163	CG11226	FBgn0037195	FBtr0078546	0.959718	5e-05	0.000732878	yes
NM_001273388	CG31717	FBgn0051717	FBtr0333409	0.957799	5e-05	0.000732878	yes
NM_170288	Lerp	FBgn0051072	FBtr0085097	0.95664	0.00015	0.00199294	yes
NM_001169367	galectin	FBgn0031213	FBtr0302164	0.955557	0.00415	0.0334936	yes
NM_130651	Pdfr	FBgn0260753	FBtr0070436	0.955296	5e-05	0.000732878	yes
NM_001014455	PNUTS	FBgn0053526	FBtr0091487	0.950313	5e-05	0.000732878	yes
NM_001273693	rtGEF	FBgn0015803	FBtr0336748	0.949374	0.0005	0.00573676	yes
NM_133010	par-6	FBgn0026192	FBtr0074455	0.949225	5e-05	0.000732878	yes
NM_001272762	CG42450	FBgn0259927	FBtr0310343	0.947128	5e-05	0.000732878	yes
NM_165829	Sod3	FBgn0033631	FBtr0089938	0.945544	0.00035	0.00423555	yes
NM_001275446	Mkk4	FBgn0024326	FBtr0334320	0.944655	0.00055	0.00623043	yes
NM_141777	Tpc1	FBgn0037852	FBtr0082334	0.942656	5e-05	0.000732878	yes
NM_080005	Rab18	FBgn0015794	FBtr0070849	0.942281	5e-05	0.000732878	yes
NM_132031	CG3097	FBgn0029804	FBtr0070836	0.942092	0.0038	0.0312691	yes
NM_140363	CG11261	FBgn0036332	FBtr0075899	0.942032	5e-05	0.000732878	yes
NM_001273533	dao	FBgn0028862	FBtr0336859	0.940717	5e-05	0.000732878	yes
NM_001144544	CG1021	FBgn0037443	FBtr0290327	0.940617	5e-05	0.000732878	yes
NM_001042882	CG34134	FBgn0083970	FBtr0110894	0.939627	5e-05	0.000732878	yes
NM_143142	CG5116	FBgn0039339	FBtr0084877	0.93943	5e-05	0.000732878	yes
NM_079204	Tie	FBgn0014073	FBtr0073323	0.939047	5e-05	0.000732878	yes
NM_001169843	CG42554	FBgn0260756	FBtr0301253	0.939017	5e-05	0.000732878	yes
NM_136584	CG13749	FBgn0033353	FBtr0300706	0.937034	0.0037	0.0306461	yes
NM_001202380	Ptp99A	FBgn0004369	FBtr0303454	0.935846	0.00025	0.00314797	yes
NM_001104130	stv	FBgn0086708	FBtr0113425	0.935841	0.0003	0.00369724	yes
NM_176539	CG33110	FBgn0053110	FBtr0084264	0.931935	5e-05	0.000732878	yes
NM_137112	Arc2	FBgn0033928	FBtr0087547	0.931655	5e-05	0.000732878	yes
NM_001170307	CG2246	FBgn0039790	FBtr0302313	0.931501	5e-05	0.000732878	yes
NM_140973	CG5955	FBgn0036997	FBtr0078197	0.930541	5e-05	0.000732878	yes
NM_001038931	obst-H	FBgn0053983	FBtr0100028	0.930423	5e-05	0.000732878	yes
NM_168749	CG32187	FBgn0052187	FBtr0075169	0.928581	5e-05	0.000732878	yes
NM_140244	Bmcp	FBgn0036199	FBtr0076115	0.928491	5e-05	0.000732878	yes
NM_132576	CG15730	FBgn0030395	FBtr0073667	0.927131	0.0044	0.0349328	yes
NM_137640	CG18067	FBgn0034512	FBtr0086216	0.92658	5e-05	0.000732878	yes
NM_001275178	RhoBTB	FBgn0036980	FBtr0078185	0.92518	5e-05	0.000732878	yes
NM_142582	CG17186	FBgn0038741	FBtr0083858	0.925059	5e-05	0.000732878	yes
NM_001201744	Tao	FBgn0031030	FBtr0304000	0.922437	0.00015	0.00199294	yes
NM_132874	dpr18	FBgn0030723	FBtr0074206	0.922226	0.0001	0.00137992	yes
NM_142592	CG4462	FBgn0038752	FBtr0083850	0.921908	5e-05	0.000732878	yes
NM_165390	Cul-2	FBgn0032956	FBtr0085899	0.918707	0.00025	0.00314797	yes
NM_165693	sqa	FBgn0259678	FBtr0299930	0.918518	5e-05	0.000732878	yes
NM_001274871	CG14109	FBgn0036364	FBtr0331532	0.917634	5e-05	0.000732878	yes
NM_001169210	CG14442	FBgn0029893	FBtr0300772	0.916546	0.00015	0.00199294	yes
NM_001259806	CG32111	#N/A		0.915865	0.00105	0.0107888	yes
NM_001038976	hh	FBgn0004644	FBtr0100506	0.913326	5e-05	0.000732878	yes
NM_079448	Rab8	FBgn0262518	FBtr0074921	0.912982	5e-05	0.000732878	yes
NM_168094	CG32243	FBgn0052243	FBtr0073322	0.912379	5e-05	0.000732878	yes
NM_136796	CG9084	FBgn0033582	FBtr0088197	0.912107	5e-05	0.000732878	yes
NM_166032	Rcd1	FBgn0033897	FBtr0087584	0.911456	0.00545	0.0415316	yes
NM_001042817	RhoGAP15B	FBgn0030808	FBtr0110990	0.911187	5e-05	0.000732878	yes
NM_132261	CG12112	FBgn0030048	FBtr0071233	0.910356	5e-05	0.000732878	yes
NM_135474	CG5924	FBgn0032154	FBtr0079911	0.90996	5e-05	0.000732878	yes
NM_057220	grk	FBgn0001137	FBtr0079708	0.909868	5e-05	0.000732878	yes
NM_140577	ClC-c	FBgn0036566	FBtr0075444	0.90975	0.00285	0.0248639	yes
NM_079796	Rb97D	FBgn0004903	FBtr0085093	0.908426	0.0009	0.00946987	yes
NM_169286	GstZ2	FBgn0037697	FBtr0082041	0.907819	0.00025	0.00314797	yes
NM_142224	CG5399	FBgn0038353	FBtr0083164	0.906382	5e-05	0.000732878	yes
NM_140735	Edc3	FBgn0036735	FBtr0075208	0.904852	5e-05	0.000732878	yes
NM_079965	Mkrn1	FBgn0029152	FBtr0078383	0.903234	0.0001	0.00137992	yes
NM_141962	CG6753	FBgn0038070	FBtr0301150	0.903222	0.0043	0.0342913	yes
NM_137858	CG42565	FBgn0260767	FBtr0301269	0.902586	5e-05	0.000732878	yes
NM_001273809	koi	FBgn0265003	FBtr0335512	0.902255	0.00045	0.00523024	yes
NM_001169420	CG9171	FBgn0031738	FBtr0301235	0.901639	5e-05	0.000732878	yes
NM_142327	Irc	FBgn0038465	FBtr0337060	0.90137	5e-05	0.000732878	yes
NM_001273741	CG8671	FBgn0032938	FBtr0330679	0.900646	0.0057	0.0429936	yes
NM_132997	CG8408	FBgn0030850	FBtr0074487	0.900135	5e-05	0.000732878	yes
NM_001169645	Spn47C	FBgn0033574	FBtr0345584	0.898829	5e-05	0.000732878	yes
NM_165386	CG2201	FBgn0032955	FBtr0345685	0.898651	5e-05	0.000732878	yes
NM_001169740	par-1	FBgn0260934	FBtr0301506	0.89865	0.0048	0.037484	yes
NM_135696	Plzf	FBgn0032401	FBtr0342594	0.898254	5e-05	0.000732878	yes
NM_057279	Mal-A1	FBgn0002570	FBtr0088759	0.898085	5e-05	0.000732878	yes
NM_141363	Osi24	FBgn0037409	FBtr0078591	0.897838	5e-05	0.000732878	yes
NM_137957	CG13559	FBgn0034870	FBtr0072057	0.897726	0.0011	0.0112272	yes
NM_136552	CG8642	FBgn0033312	FBtr0310502	0.897501	0.0007	0.00765857	yes
NM_165521	Eaf	FBgn0033166	FBtr0089009	0.897071	0.0007	0.00765857	yes
NM_001274320	CG9153	FBgn0035207	FBtr0310555	0.895148	0.00345	0.0289897	yes
NM_138183	RhoGEF3	FBgn0264707	FBtr0333952	0.895048	0.00405	0.0329095	yes
NM_176283	slow	FBgn0035539	FBtr0073292	0.893631	5e-05	0.000732878	yes
NM_078794	Try29F	FBgn0015316	FBtr0301665	0.893181	0.0013	0.0128823	yes
NM_057893	dve	FBgn0020307	FBtr0071776	0.893146	0.0056	0.0423436	yes
NM_143583	CG11317	FBgn0039816	FBtr0085741	0.892664	0.0004	0.00474163	yes
NM_142917	CG10300	FBgn0039107	FBtr0084445	0.892315	5e-05	0.000732878	yes
NM_137351	CG11395	FBgn0034200	FBtr0345519	0.89217	5e-05	0.000732878	yes
NM_079435	Shal	FBgn0005564	FBtr0074973	0.892067	5e-05	0.000732878	yes
NM_165585	CG12769	FBgn0033252	FBtr0088827	0.890174	0.0029	0.025218	yes
NM_132572	Rab40	FBgn0030391	FBtr0073668	0.889743	0.0039	0.0319448	yes
NM_001273749	step	FBgn0086779	FBtr0332471	0.889523	5e-05	0.000732878	yes
NM_132804	CG9203	FBgn0030646	FBtr0074074	0.888593	0.00235	0.021272	yes
NM_001103599	CG34394	FBgn0085423	FBtr0112639	0.886999	0.0035	0.0292951	yes
NM_133011	CG8173	FBgn0030864	FBtr0074475	0.886589	5e-05	0.000732878	yes
NM_135421	CG9555	FBgn0032085	FBtr0345450	0.886303	5e-05	0.000732878	yes
NM_001274948	gdl	FBgn0001099	FBtr0334082	0.883558	0.006	0.0449246	yes
NM_134499	et	FBgn0031055	FBtr0308570	0.883303	0.002	0.0185823	yes
NM_143121	CG13659	FBgn0039319	FBtr0084828	0.883154	5e-05	0.000732878	yes
NM_143223	CG14238	FBgn0039429	FBtr0085014	0.883102	0.00585	0.0439395	yes
NM_001259766	CG4080	FBgn0035983	FBtr0309506	0.881422	0.0022	0.0201438	yes
NM_001169614	Asap1	FBgn0050372	FBtr0300954	0.878931	5e-05	0.000732878	yes
NM_136618	shrb	FBgn0086656	FBtr0088623	0.878598	5e-05	0.000732878	yes
NM_206093	Syx6	FBgn0037084	FBtr0088103	0.878115	5e-05	0.000732878	yes
NM_138259	l(3)02640	FBgn0010786	FBtr0072679	0.877809	5e-05	0.000732878	yes
NM_140824	CG11619	FBgn0036836	FBtr0075046	0.877698	0.00045	0.00523024	yes
NM_001275140	Deaf1	FBgn0013799	FBtr0332153	0.876664	0.0011	0.0112272	yes
NM_140727	CG7589	FBgn0036727	FBtr0075221	0.876057	0.0049	0.0379746	yes
NM_001272151	toy	FBgn0019650	FBtr0339509	0.875276	0.0001	0.00137992	yes
NM_001103793	CG30015	FBgn0050015	FBtr0113357	0.875131	0.0021	0.0193521	yes
NM_135923	Ku80	FBgn0041627	FBtr0080763	0.87507	5e-05	0.000732878	yes
NM_135707	Phae2	FBgn0263235	FBtr0302854	0.874971	5e-05	0.000732878	yes
NM_138092	Start1	FBgn0035028	FBtr0089868	0.874096	0.0013	0.0128823	yes
NM_136509	CG18316	FBgn0033261	FBtr0088782	0.873852	5e-05	0.000732878	yes
NM_167127	CG32726	FBgn0052726	FBtr0071059	0.873224	0.00235	0.021272	yes
NM_141481	CG3014	FBgn0037519	FBtr0344624	0.872941	0.0001	0.00137992	yes
NM_141158	CG7369	FBgn0037188	FBtr0078530	0.87247	5e-05	0.000732878	yes
NM_001259531	qkr58E-3	FBgn0022984	FBtr0339538	0.871102	5e-05	0.000732878	yes
NM_168655	l(3)72Dp	FBgn0263607	FBtr0075459	0.870817	5e-05	0.000732878	yes
NM_001260348	Rab7	FBgn0015795	FBtr0308612	0.870763	0.0013	0.0128823	yes
NM_001272494	CG1628	FBgn0030218	FBtr0310444	0.869959	0.0006	0.00670125	yes
NM_134687	CG2789	FBgn0031263	FBtr0078066	0.868585	5e-05	0.000732878	yes
NM_130518	CG3703	FBgn0040348	FBtr0070187	0.867723	0.00045	0.00523024	yes
NM_164751	CG5973	FBgn0031914	FBtr0079447	0.867235	0.002	0.0185823	yes
NM_144269	schlank	FBgn0040918	FBtr0070938	0.866758	5e-05	0.000732878	yes
NM_144299	Rapgap1	FBgn0264895	FBtr0334846	0.865375	0.00595	0.0446281	yes
NM_138140	CG15861	FBgn0035084	FBtr0343512	0.865184	5e-05	0.000732878	yes
NM_142039	CG9759	FBgn0038160	FBtr0082861	0.863539	5e-05	0.000732878	yes
NM_001260173	Afti	FBgn0038223	FBtr0310001	0.863053	0.0027	0.0238267	yes
NM_166144	spin	FBgn0086676	FBtr0089591	0.863033	5e-05	0.000732878	yes
NM_168493	Adk1	FBgn0022709	FBtr0076018	0.86242	0.0012	0.0120641	yes
NR_048352	CR43301	FBgn0262993		0.862347	0.0003	0.00369724	yes
NM_166815	Zyx	FBgn0011642	FBtr0089214	0.862314	0.00015	0.00199294	yes
NM_141134	laza	FBgn0037163	FBtr0078508	0.86131	5e-05	0.000732878	yes
NM_001260353	CG6364	FBgn0263398	FBtr0309097	0.860366	0.00015	0.00199294	yes
NM_001042977	Stlk	FBgn0046692	FBtr0111111	0.859343	5e-05	0.000732878	yes
NM_141921	MBD-R2	FBgn0038016		0.857946	0.001	0.0103345	yes
NM_078935	Socs44A	FBgn0033266	FBtr0088784	0.857761	5e-05	0.000732878	yes
NM_001169731	CG10062	FBgn0034439	FBtr0334006	0.857541	5e-05	0.000732878	yes
NM_078803	Cyp4e3	FBgn0015035	FBtr0079925	0.857043	5e-05	0.000732878	yes
NM_206306	PGRP-LA	FBgn0035975	FBtr0076433	0.856111	0.0006	0.00670125	yes
NM_136964	nemy	FBgn0261673	FBtr0087868	0.853748	0.0022	0.0201438	yes
NM_165877	CG30203	FBgn0050203	FBtr0273303	0.852347	0.0014	0.013696	yes
NM_136771	Lsm10	FBgn0033554	FBtr0088248	0.851516	0.001	0.0103345	yes
NM_001260408	CG43139	FBgn0262613	FBtr0305290	0.851206	5e-05	0.000732878	yes
NM_135201	osm-6	FBgn0031829	FBtr0079333	0.850024	0.00285	0.0248639	yes
NM_001144373	CG42238	FBgn0250867	FBtr0290305	0.848809	5e-05	0.000732878	yes
NM_142238	CG4576	FBgn0038366	FBtr0083180	0.846798	5e-05	0.000732878	yes
NM_168950	Csp	FBgn0004179	FBtr0078495	0.84639	0.0001	0.00137992	yes
NM_001274189	CG30389	FBgn0050389	FBtr0310423	0.845573	0.00175	0.0165536	yes
NM_138148	CG3829	FBgn0035091	FBtr0072396	0.845041	5e-05	0.000732878	yes
NM_206060	CG8083	FBgn0025709	FBtr0088561	0.844817	0.0029	0.025218	yes
NM_001273985	CG8854	FBgn0033702	FBtr0331944	0.842968	5e-05	0.000732878	yes
NM_001275120	CG9449	FBgn0036875	FBtr0290044	0.841371	0.00035	0.00423555	yes
NM_079412	W	FBgn0003997	FBtr0075133	0.840829	5e-05	0.000732878	yes
NM_130504	CG16989	FBgn0025621	FBtr0343325	0.83996	5e-05	0.000732878	yes
NM_141778	CG14696	FBgn0037853	FBtr0082332	0.839814	5e-05	0.000732878	yes
NM_142086	CG9649	FBgn0038211	FBtr0082902	0.839606	0.0012	0.0120641	yes
NM_168314	Tequila	FBgn0023479	FBtr0076525	0.839408	0.00515	0.0396114	yes
NM_001144476	CG32138	FBgn0267795	FBtr0114573	0.839367	0.00465	0.0365925	yes
NM_167245	Atg8a	FBgn0052672	FBtr0071498	0.838586	5e-05	0.000732878	yes
NM_167384	CG32626	FBgn0052626	FBtr0301044	0.83833	0.00415	0.0334936	yes
NM_138169	Kaz1-ORFB	FBgn0063923	FBtr0072493	0.837213	5e-05	0.000732878	yes
NM_001258847	Nep3	FBgn0031081	FBtr0307555	0.837068	0.00025	0.00314797	yes
NM_170077	CG10175	FBgn0039084	FBtr0344701	0.836232	0.0013	0.0128823	yes
NM_166477	HmgZ	FBgn0010228	FBtr0071673	0.835367	5e-05	0.000732878	yes
NM_001144372	CG31678	FBgn0051678	FBtr0290060	0.834673	0.00555	0.0420694	yes
NM_169902	CG5191	FBgn0038803	FBtr0083908	0.834417	0.00205	0.0189729	yes
NM_133101	CG7101	FBgn0030963	FBtr0074639	0.833417	5e-05	0.000732878	yes
NM_137339	CG9646	FBgn0034184	FBtr0086974	0.831102	5e-05	0.000732878	yes
NM_057692	oaf	FBgn0011818	FBtr0077777	0.830351	0.0003	0.00369724	yes
NM_139754	CG6462	FBgn0035663	FBtr0077039	0.830108	0.0004	0.00474163	yes
NM_001275352	CG14669	FBgn0037326	FBtr0334742	0.827341	5e-05	0.000732878	yes
NM_001260174	NK7.1	FBgn0024321	FBtr0306742	0.826882	0.0005	0.00573676	yes
NM_134847	CG9883	FBgn0031435	FBtr0077693	0.825686	0.00175	0.0165536	yes
NM_133137	Muc18B	FBgn0031000	FBtr0346019	0.823962	5e-05	0.000732878	yes
NM_141667	CG8358	FBgn0037727	FBtr0082081	0.823651	5e-05	0.000732878	yes
NM_001274521	S6k	FBgn0015806	FBtr0333264	0.823171	5e-05	0.000732878	yes
NM_078910	Tsp42Eh	FBgn0033129	FBtr0089026	0.823116	5e-05	0.000732878	yes
NM_078570	nod	FBgn0002948	FBtr0073516	0.821632	5e-05	0.000732878	yes
NM_168026	PHGPx	FBgn0035438	FBtr0073067	0.820748	5e-05	0.000732878	yes
NM_138211	CG13895	FBgn0035158	FBtr0072605	0.820282	5e-05	0.000732878	yes
NM_141583	CG9836	FBgn0037637	FBtr0081930	0.820256	5e-05	0.000732878	yes
NM_136670	sqa	FBgn0259678	FBtr0299929	0.819772	5e-05	0.000732878	yes
NM_080131	fbl	FBgn0011205	FBtr0078187	0.815682	0.0013	0.0128823	yes
NM_001260387	CG43117	FBgn0262577	FBtr0305048	0.815452	5e-05	0.000732878	yes
NM_001274112	CG30456	FBgn0050456	FBtr0333550	0.81475	0.0007	0.00765857	yes
NM_135963	LSm7	FBgn0261068	FBtr0080934	0.813798	0.0001	0.00137992	yes
NM_079661	CREG	FBgn0025456	FBtr0089896	0.81204	0.0009	0.00946987	yes
NM_139501	FR	FBgn0035385	FBtr0072980	0.811605	5e-05	0.000732878	yes
NM_079768	ssh	FBgn0029157	FBtr0084799	0.811114	0.0012	0.0120641	yes
NM_079046	EDTP	FBgn0027506	FBtr0086958	0.80925	5e-05	0.000732878	yes
NM_001272770	CG33253	FBgn0030992	FBtr0331155	0.807643	5e-05	0.000732878	yes
NM_143070	CG11791	FBgn0039266	FBtr0084763	0.80758	5e-05	0.000732878	yes
NM_134609	CG10918	FBgn0031178	FBtr0077218	0.805	5e-05	0.000732878	yes
NM_079212	DnaJ-1	FBgn0263106	FBtr0077123	0.803923	5e-05	0.000732878	yes
NM_001201818	tai	FBgn0041092	FBtr0303872	0.801367	0.00045	0.00523024	yes
NM_132535	SelG	FBgn0030350	FBtr0073570	0.800946	5e-05	0.000732878	yes
NM_001170060	CG1021	FBgn0037443	FBtr0300261	0.800876	0.0007	0.00765857	yes
NM_141913	Cyp313a3	FBgn0038007	FBtr0082617	0.799575	5e-05	0.000732878	yes
NM_143725	KaiRIA	FBgn0028422	FBtr0083938	0.799293	0.00085	0.00903241	yes
NM_134954	CG3513	FBgn0031559	FBtr0077549	0.798234	5e-05	0.000732878	yes
NM_167865	CG32333	FBgn0052333	FBtr0072662	0.797237	0.0049	0.0379746	yes
NM_139715	bc10	FBgn0040239	FBtr0077084	0.795087	5e-05	0.000732878	yes
NM_079575	MtnA	FBgn0002868	FBtr0334686	0.794853	5e-05	0.000732878	yes
NM_164381	Ent1	FBgn0031250	FBtr0078094	0.793354	5e-05	0.000732878	yes
NM_136862	Sln	FBgn0033657	FBtr0088032	0.792585	0.0002	0.00258051	yes
NM_136989	CG13324	FBgn0033789	FBtr0087796	0.791416	5e-05	0.000732878	yes
NM_143062	beta4GalT7	FBgn0039258	FBtr0084755	0.788708	0.0002	0.00258051	yes
NM_167952	CG16758	FBgn0035348	FBtr0072964	0.787237	5e-05	0.000732878	yes
NM_001014736	HDAC4	FBgn0041210	FBtr0301299	0.786673	0.00375	0.0309407	yes
NM_169506	CG8795	FBgn0038139	FBtr0082774	0.785717	5e-05	0.000732878	yes
NM_143043	CG13640	FBgn0039237	FBtr0084730	0.784989	5e-05	0.000732878	yes
NM_001276084	dsd	FBgn0039528	FBtr0335247	0.781569	0.0027	0.0238267	yes
NM_206431	CG2519	FBgn0037336	FBtr0078762	0.780449	5e-05	0.000732878	yes
NM_001110877	CG41257	#N/A		0.780292	0.0052	0.0399101	yes
NM_140967	CG5872	FBgn0036991	FBtr0078194	0.77706	0.00385	0.0316198	yes
NM_140922	obst-J	FBgn0036940	FBtr0074866	0.776842	5e-05	0.000732878	yes
NM_166934	CG3191	FBgn0023525	FBtr0070417	0.776642	5e-05	0.000732878	yes
NM_057939	Nup154	FBgn0021761	FBtr0340225	0.77598	0.00155	0.014905	yes
NM_134737	CG5118	FBgn0031317	FBtr0077979	0.775158	5e-05	0.000732878	yes
NM_138093	CG4681	FBgn0069913	FBtr0301624	0.774533	0.00015	0.00199294	yes
NM_001272466	CG15309	FBgn0030183	FBtr0332899	0.773105	0.0008	0.00858189	yes
NM_135758	CG9928	FBgn0032472	FBtr0345616	0.772921	5e-05	0.000732878	yes
NM_176060	CG33116	FBgn0053116	FBtr0081249	0.772639	5e-05	0.000732878	yes
NM_136876	CG8321	FBgn0033677	FBtr0087975	0.772402	5e-05	0.000732878	yes
NM_001272478	flw	FBgn0000711	FBtr0333305	0.771837	0.0012	0.0120641	yes
NM_135293	CG13794	FBgn0031936	FBtr0079507	0.771777	0.00055	0.00623043	yes
NM_166788	myo	FBgn0026199	FBtr0089095	0.767827	0.00325	0.0276121	yes
NM_141317	Rab23	FBgn0037364	FBtr0078727	0.766323	5e-05	0.000732878	yes
NM_135034	hoe2	FBgn0031649	FBtr0077394	0.765157	5e-05	0.000732878	yes
NM_136482	CG1882	FBgn0033226	FBtr0088834	0.764857	5e-05	0.000732878	yes
NM_166263	stau	FBgn0003520	FBtr0086784	0.764751	0.0016	0.0153171	yes
NM_001042801	CG34104	FBgn0083940	FBtr0110783	0.764011	5e-05	0.000732878	yes
NM_132288	CG15365	FBgn0030077	FBtr0071357	0.763725	5e-05	0.000732878	yes
NM_206310	Naa60	FBgn0036039	FBtr0089411	0.761493	0.002	0.0185823	yes
NM_057311	nub	FBgn0085424	FBtr0112643	0.761235	5e-05	0.000732878	yes
NM_165833	Drip	FBgn0015872	FBtr0088141	0.761222	5e-05	0.000732878	yes
NM_057967	rnh1	FBgn0023171	FBtr0088883	0.761096	5e-05	0.000732878	yes
NM_058034	BubR1	FBgn0263855	FBtr0086032	0.760678	5e-05	0.000732878	yes
NM_142594	CG4783	FBgn0038756	FBtr0083823	0.75992	0.00425	0.0340317	yes
NM_169977	CG31431	FBgn0051431	FBtr0084137	0.757306	5e-05	0.000732878	yes
NM_144346	Best1	FBgn0040238	FBtr0082183	0.756106	5e-05	0.000732878	yes
NM_001272131	Thd1	FBgn0026869	FBtr0345197	0.755706	0.00555	0.0420694	yes
NM_001169365	CG11023	FBgn0031208	FBtr0300689	0.754637	5e-05	0.000732878	yes
NM_144321	CG6115	FBgn0040985	FBtr0080959	0.754022	5e-05	0.000732878	yes
NM_137535	CG15098	FBgn0034398	FBtr0086629	0.753068	5e-05	0.000732878	yes
NM_135532	CG5385	FBgn0267365	FBtr0080062	0.753047	5e-05	0.000732878	yes
NM_141294	CG12746	FBgn0037341	FBtr0290215	0.752763	0.00045	0.00523024	yes
NM_001144171	metro	FBgn0050021	FBtr0114570	0.751557	0.00615	0.0458396	yes
NM_001144507	CG8786	FBgn0036897	FBtr0331862	0.750548	0.00015	0.00199294	yes
NM_132547	regucalcin	FBgn0030362	FBtr0073576	0.750228	0.0003	0.00369724	yes
NM_141772	CG6574	FBgn0037846	FBtr0082297	0.748987	5e-05	0.000732878	yes
NM_142250	CG14877	FBgn0038380	FBtr0083249	0.748569	0.00055	0.00623043	yes
NM_166196	CG5522	FBgn0034158	FBtr0087027	0.747492	5e-05	0.000732878	yes
NM_057863	Ric	FBgn0265605	FBtr0087254	0.746652	5e-05	0.000732878	yes
NM_168743	Ndfip	FBgn0052177	FBtr0075210	0.746186	5e-05	0.000732878	yes
NM_135599	CG6443	FBgn0032290	FBtr0080110	0.746102	5e-05	0.000732878	yes
NM_001274052	NaPi-T	FBgn0016684	FBtr0087463	0.745925	5e-05	0.000732878	yes
NM_138164	mri	FBgn0035107	FBtr0072480	0.745848	0.0027	0.0238267	yes
NM_143011	ana1	FBgn0262167	FBtr0334335	0.745458	0.0012	0.0120641	yes
NM_141237	CG14655	FBgn0037275	FBtr0078881	0.74413	5e-05	0.000732878	yes
NM_001274544	CG10226	FBgn0035695	FBtr0332068	0.742473	0.00125	0.0124907	yes
NM_079891	pho	FBgn0002521	FBtr0089204	0.741975	0.0051	0.0393114	yes
NM_142943	CG13603	FBgn0039135	FBtr0084510	0.740585	5e-05	0.000732878	yes
NM_001275369	plx	FBgn0261261	FBtr0334948	0.73855	0.0006	0.00670125	yes
NM_001276022	CG31102	FBgn0051102	FBtr0335234	0.737567	5e-05	0.000732878	yes
NM_001103925	Rgk3	FBgn0085426	FBtr0342883	0.737388	5e-05	0.000732878	yes
NM_132026	CG4078	FBgn0029798	FBtr0332398	0.736676	5e-05	0.000732878	yes
NR_002069	Hsromega	FBgn0001234		0.735262	0.0017	0.0161519	yes
NM_176098	debcl	FBgn0029131	FBtr0086108	0.733996	5e-05	0.000732878	yes
NM_206228	trio	FBgn0024277	FBtr0072647	0.733439	0.00425	0.0340317	yes
NM_001273217	Nhe3	FBgn0028703	FBtr0333347	0.733366	0.00115	0.0116599	yes
NM_001014475	nrv2	FBgn0015777	FBtr0100382	0.732472	0.00265	0.0234821	yes
NM_001272657	tay	FBgn0260938	FBtr0310066	0.732277	0.00025	0.00314797	yes
NM_080053	Tre1	FBgn0046687	FBtr0070848	0.730513	0.00085	0.00903241	yes
NM_136211	ns4	FBgn0032882	FBtr0081409	0.72999	5e-05	0.000732878	yes
NM_136988	CG13323	FBgn0033788	FBtr0087797	0.729708	5e-05	0.000732878	yes
NM_078878	Top3alpha	FBgn0040268	FBtr0081246	0.729662	5e-05	0.000732878	yes
NM_139994	Pex7	FBgn0035922	FBtr0076568	0.729523	0.00025	0.00314797	yes
NM_140699	rogdi	FBgn0036697	FBtr0075283	0.72839	0.0001	0.00137992	yes
NM_166946	egh	FBgn0001404	FBtr0070440	0.728075	5e-05	0.000732878	yes
NM_135186	CG16947	FBgn0031816	FBtr0079271	0.727834	0.00015	0.00199294	yes
NM_001043074	CG17760	FBgn0033756	FBtr0110824	0.727773	0.0015	0.0145482	yes
NM_143370	CG9989	FBgn0039593	FBtr0085307	0.726075	0.0023	0.0208988	yes
NM_137046	CG6191	FBgn0027581	FBtr0087678	0.724633	5e-05	0.000732878	yes
NM_001144244	CG10737	FBgn0034420	FBtr0290317	0.723985	0.00115	0.0116599	yes
NM_140036	CG4476	FBgn0035969	FBtr0076429	0.72184	0.00405	0.0329095	yes
NM_170203	CG31510	FBgn0051510	FBtr0084783	0.720375	0.00035	0.00423555	yes
NM_139458	CG1317	FBgn0035333	FBtr0072901	0.719298	0.0068	0.0499039	yes
NM_139556	CG12012	FBgn0035444	FBtr0073076	0.718392	5e-05	0.000732878	yes
NM_079694	H	FBgn0001169	FBtr0083917	0.716749	0.00045	0.00523024	yes
NM_137177	CG11808	FBgn0034000	FBtr0087366	0.716316	0.00095	0.00993746	yes
NM_001274984	mib1	FBgn0263601	FBtr0333578	0.715449	0.0011	0.0112272	yes
NM_001258729	g	FBgn0001087		0.714987	0.00425	0.0340317	yes
NM_144369	Ugt86Da	FBgn0040259	FBtr0082338	0.714946	5e-05	0.000732878	yes
NM_141137	CG11426	FBgn0037166	FBtr0078506	0.714619	5e-05	0.000732878	yes
NM_140194	Plod	FBgn0036147	FBtr0076187	0.714173	0.0021	0.0193521	yes
NM_142317	CG14907	FBgn0038455	FBtr0083354	0.713693	5e-05	0.000732878	yes
NM_135540	CG5022	FBgn0032225	FBtr0079999	0.713614	0.0024	0.021597	yes
NM_142304	CG14903	FBgn0038446	FBtr0083303	0.713461	5e-05	0.000732878	yes
NM_130490	CG17778	FBgn0023534	FBtr0070080	0.713346	0.00325	0.0276121	yes
NM_168395	CG32054	FBgn0052054	FBtr0076314	0.71329	0.00575	0.0433098	yes
NM_079058	slim	FBgn0261477	FBtr0086693	0.713064	0.0005	0.00573676	yes
NM_166218	CG15611	FBgn0034194	FBtr0086981	0.712966	0.00175	0.0165536	yes
NM_166478	CG30403	FBgn0050403	FBtr0114523	0.712236	0.00025	0.00314797	yes
NM_078640	eas	FBgn0000536	FBtr0074212	0.711201	5e-05	0.000732878	yes
NM_001042938	CG40439	FBgn0058439	FBtr0111233	0.710839	5e-05	0.000732878	yes
NM_143574	CG15546	FBgn0039807	FBtr0085718	0.710115	5e-05	0.000732878	yes
NM_167907	metl	FBgn0035247	FBtr0072813	0.708058	0.00015	0.00199294	yes
NM_058046	Ate1	FBgn0025720	FBtr0086317	0.707903	5e-05	0.000732878	yes
NM_001103715	rtGEF	FBgn0015803	FBtr0112885	0.707177	0.00145	0.0141207	yes
NM_001259046	Reps	FBgn0032341	FBtr0306139	0.706915	0.0047	0.0368912	yes
NM_137345	CG15611	FBgn0034194	FBtr0086982	0.706838	0.0002	0.00258051	yes
NM_137859	CG4250	FBgn0034761	FBtr0071865	0.70628	5e-05	0.000732878	yes
NM_135917	CG18480	FBgn0028518	FBtr0343716	0.706271	5e-05	0.000732878	yes
NM_140590	CG5027	FBgn0036579	FBtr0075457	0.705394	0.00085	0.00903241	yes
NM_140770	CG13698	FBgn0036773	FBtr0075137	0.70277	0.0002	0.00258051	yes
NM_140516	CG7945	FBgn0036505	FBtr0075599	0.702406	0.0014	0.013696	yes
NM_135027	CG3008	FBgn0031643	FBtr0077389	0.701968	5e-05	0.000732878	yes
NM_079356	Tak1	FBgn0026323	FBtr0077319	0.701178	5e-05	0.000732878	yes
NM_135387	fu12	FBgn0026718	FBtr0079703	0.700882	5e-05	0.000732878	yes
NM_142825	Cyp6d4	FBgn0039006	FBtr0084304	0.700801	5e-05	0.000732878	yes
NM_137619	CG11055	FBgn0034491	FBtr0086270	0.700639	5e-05	0.000732878	yes
NM_170151	CG13624	FBgn0039209	FBtr0084672	0.700043	0.00345	0.0289897	yes
NM_170246	Lnk	FBgn0028717	FBtr0084937	0.699161	0.0014	0.013696	yes
NM_001042800	CG32699	FBgn0052699	FBtr0110850	0.698793	5e-05	0.000732878	yes
NM_141479	CG10086	FBgn0037517	FBtr0081744	0.698576	5e-05	0.000732878	yes
NM_170043	Nha2	FBgn0263390	FBtr0309100	0.698233	5e-05	0.000732878	yes
NM_079808	Klp98A	FBgn0004387	FBtr0085211	0.69814	5e-05	0.000732878	yes
NM_001104098	nudE	FBgn0036059	FBtr0113158	0.695046	5e-05	0.000732878	yes
NM_132859	MSBP	FBgn0030703	FBtr0074166	0.692987	0.0027	0.0238267	yes
NM_078683	Pvf1	FBgn0030964	FBtr0074640	0.692693	5e-05	0.000732878	yes
NM_132381	CG15309	FBgn0030183	FBtr0071487	0.692498	0.0067	0.0493219	yes
NM_134621	CG12576	FBgn0031190	FBtr0077365	0.69073	0.0003	0.00369724	yes
NM_134617	CG14614	FBgn0266848	FBtr0077368	0.690238	5e-05	0.000732878	yes
NM_141774	CG4596	FBgn0037849	FBtr0082289	0.689941	0.0006	0.00670125	yes
NM_166878	CG11412	FBgn0024362	FBtr0070209	0.689451	5e-05	0.000732878	yes
NM_143529	CG18404	FBgn0039761	FBtr0085618	0.688044	0.001	0.0103345	yes
NM_001275718	CG10326	FBgn0038453	FBtr0333728	0.687431	5e-05	0.000732878	yes
NM_001274766	SuUR	FBgn0025355		0.686139	5e-05	0.000732878	yes
NM_168563	CG32137	FBgn0052137	FBtr0075758	0.685231	0.00095	0.00993746	yes
NM_142908	CG13822	FBgn0039098	FBtr0084434	0.68512	5e-05	0.000732878	yes
NM_137576	cer	FBgn0034443	FBtr0086551	0.684469	5e-05	0.000732878	yes
NM_001259897	CG14074	FBgn0036818	FBtr0308812	0.682913	0.00315	0.0269118	yes
NM_136008	CG6870	FBgn0032652	FBtr0080989	0.682763	5e-05	0.000732878	yes
NM_137236	casp	FBgn0034068	FBtr0087259	0.682673	0.0003	0.00369724	yes
NM_137240	CG8414	FBgn0034073	FBtr0087255	0.682015	0.00015	0.00199294	yes
NM_058144	png	FBgn0000826	FBtr0070234	0.681206	0.0028	0.0245375	yes
NM_168741	Eip74EF	FBgn0000567	FBtr0075204	0.680223	5e-05	0.000732878	yes
NM_001144336	pes	FBgn0031969	FBtr0114550	0.679655	0.00445	0.0352776	yes
NM_135497	Spn31A	FBgn0032178	FBtr0079938	0.679142	5e-05	0.000732878	yes
NM_001103606	CG34176	FBgn0085205	FBtr0112367	0.679116	5e-05	0.000732878	yes
NM_135973	CG6012	FBgn0032615	FBtr0080923	0.678748	0.00085	0.00903241	yes
NM_176223	GEFmeso	FBgn0050115	FBtr0300421	0.678478	0.0028	0.0245375	yes
NM_131995	CG15784	FBgn0029766	FBtr0070777	0.678312	5e-05	0.000732878	yes
NM_176518	MtnD	FBgn0053192	FBtr0308064	0.678251	0.00035	0.00423555	yes
NM_139948	BI-1	FBgn0035871	FBtr0076711	0.677122	5e-05	0.000732878	yes
NM_166827	pho	FBgn0002521	FBtr0089205	0.67599	0.00015	0.00199294	yes
NM_137825	Mes4	FBgn0034726	FBtr0301243	0.675831	0.00425	0.0340317	yes
NM_137853	CG3746	FBgn0034755	FBtr0071929	0.67489	5e-05	0.000732878	yes
NM_143123	CG10550	FBgn0039321	FBtr0305953	0.674862	0.00165	0.0157396	yes
NM_001169621	babo	FBgn0011300	FBtr0300599	0.674696	0.00245	0.0219548	yes
NM_166476	HmgZ	FBgn0010228	FBtr0071674	0.673652	0.00225	0.0205228	yes
NM_079621	Adgf-D	FBgn0038172	FBtr0082845	0.673587	0.0002	0.00258051	yes
NM_134803	CG11723	FBgn0031391	FBtr0077852	0.672717	5e-05	0.000732878	yes
NM_001202181	mex1	FBgn0004228	FBtr0303786	0.672185	0.0004	0.00474163	yes
NM_142202	CG5073	FBgn0038331	FBtr0083094	0.670271	5e-05	0.000732878	yes
NM_001273246	CG13784	FBgn0031897	FBtr0330198	0.670104	0.0003	0.00369724	yes
NM_001260471	krz	FBgn0040206	FBtr0305268	0.669873	0.00045	0.00523024	yes
NM_142248	CG31183	FBgn0051183	FBtr0346151	0.668783	5e-05	0.000732878	yes
NM_001274603	frac	FBgn0035798	FBtr0331840	0.668756	0.0001	0.00137992	yes
NM_166466	CG10082	FBgn0034644	FBtr0071661	0.668717	5e-05	0.000732878	yes
NM_079166	dos	FBgn0016794	FBtr0072926	0.667916	5e-05	0.000732878	yes
NM_134890	CG17265	FBgn0031488	FBtr0077646	0.667776	5e-05	0.000732878	yes
NM_143325	ALiX	FBgn0086346	FBtr0085241	0.667157	5e-05	0.000732878	yes
NM_001272561	Tis11	FBgn0011837	FBtr0333756	0.666989	0.0003	0.00369724	yes
NM_134957	CG3604	FBgn0031562	FBtr0077545	0.666713	5e-05	0.000732878	yes
NM_001275023	mbf1	FBgn0262732	FBtr0305570	0.66664	5e-05	0.000732878	yes
NM_143519	CG1983	FBgn0039751	FBtr0085574	0.666342	5e-05	0.000732878	yes
NM_143209	CG6142	FBgn0039415	FBtr0084987	0.666282	0.00045	0.00523024	yes
NM_142823	Nup133	FBgn0039004	FBtr0084302	0.665172	5e-05	0.000732878	yes
NM_169018	CG44098	FBgn0264907	FBtr0334964	0.664856	0.00225	0.0205228	yes
NM_057906	pug	FBgn0020385	FBtr0082265	0.66471	5e-05	0.000732878	yes
NM_001273767	cta	FBgn0000384	FBtr0334157	0.664372	5e-05	0.000732878	yes
NM_142827	CG6972	FBgn0039008	FBtr0084305	0.662589	5e-05	0.000732878	yes
NM_134573	Npc1b	FBgn0261675	FBtr0077239	0.662255	5e-05	0.000732878	yes
NM_001201786	CG8552	FBgn0031990	FBtr0344863	0.658798	0.0018	0.0169816	yes
NM_137717	Lapsyn	FBgn0034602	FBtr0071583	0.658663	5e-05	0.000732878	yes
NM_140927	Ssk	FBgn0036945	FBtr0074821	0.657344	0.003	0.0258777	yes
NM_132520	Karl	FBgn0030334	FBtr0346276	0.65662	0.00645	0.0477603	yes
NM_167205	CG32695	FBgn0052695	FBtr0071398	0.655789	5e-05	0.000732878	yes
NM_140215	Fuca	FBgn0036169	FBtr0100588	0.65525	5e-05	0.000732878	yes
NM_079246	Rab19	FBgn0015793	FBtr0076705	0.65476	0.00045	0.00523024	yes
NM_135726	Oatp33Eb	FBgn0032435	FBtr0080370	0.654639	5e-05	0.000732878	yes
NM_134817	CG4267	FBgn0264979	FBtr0077751	0.654241	5e-05	0.000732878	yes
NM_139957	CG17352	FBgn0035880	FBtr0076676	0.65364	0.00325	0.0276121	yes
NM_143634	Smvt	FBgn0039873	FBtr0085860	0.65317	5e-05	0.000732878	yes
NM_134659	Tbc1d15-17	FBgn0031233	FBtr0332339	0.653069	0.0005	0.00573676	yes
NM_001258687	Imp	FBgn0262735	FBtr0305150	0.653016	0.001	0.0103345	yes
NM_142706	CG3308	FBgn0038877	FBtr0084102	0.65299	5e-05	0.000732878	yes
NM_079418	GNBP1	FBgn0040323	FBtr0075050	0.652238	5e-05	0.000732878	yes
NM_132420	CG32676	FBgn0052676	FBtr0333017	0.650004	0.00065	0.00721086	yes
NM_142296	Der-2	FBgn0038438	FBtr0083307	0.64998	5e-05	0.000732878	yes
NM_136299	CG3262	FBgn0032986	FBtr0334168	0.648633	0.00495	0.0382929	yes
NM_139995	CG6511	FBgn0035923	FBtr0333887	0.648321	0.0018	0.0169816	yes
NM_001258982	Tsp26A	FBgn0031760	FBtr0307300	0.64832	0.0064	0.0474228	yes
NM_001201655	prtp	FBgn0030329	FBtr0303335	0.647935	0.0001	0.00137992	yes
NM_142502	CG14292	FBgn0038658	FBtr0083725	0.646617	5e-05	0.000732878	yes
NM_132421	BTBD9	FBgn0030228	FBtr0071497	0.645901	5e-05	0.000732878	yes
NM_079514	exba	FBgn0250753	FBtr0078745	0.645572	0.00025	0.00314797	yes
NM_168611	CG12316	FBgn0036483	FBtr0075652	0.645486	0.00015	0.00199294	yes
NM_136066	CG17323	FBgn0032713	FBtr0081104	0.644344	0.0006	0.00670125	yes
NM_001276000	Ude	FBgn0039226	FBtr0345210	0.643786	5e-05	0.000732878	yes
NM_132154	CG4615	FBgn0029935	FBtr0071020	0.64282	5e-05	0.000732878	yes
NM_001275502	CG9444	FBgn0037730	FBtr0333194	0.64148	0.0007	0.00765857	yes
NM_132053	CG6041	FBgn0029826	FBtr0070861	0.641082	5e-05	0.000732878	yes
NM_133069	psh	FBgn0030926	FBtr0074629	0.640826	5e-05	0.000732878	yes
NM_164890	CG4839	FBgn0032187	FBtr0079943	0.640582	0.0003	0.00369724	yes
NM_165856	CG8290	FBgn0026573	FBtr0088042	0.640085	5e-05	0.000732878	yes
NM_141113	CG7442	FBgn0037140	FBtr0078471	0.639109	0.00075	0.00810635	yes
NM_132052	CG12728	FBgn0029825	FBtr0343052	0.638884	0.00025	0.00314797	yes
NM_143298	CG3368	FBgn0039508	FBtr0085163	0.637012	5e-05	0.000732878	yes
NM_134946	CG8852	FBgn0031548	FBtr0089937	0.63582	0.0001	0.00137992	yes
NM_135185	frj	FBgn0031815	FBtr0079258	0.633656	5e-05	0.000732878	yes
NM_078711	mst	FBgn0020272	FBtr0346380	0.633651	0.0003	0.00369724	yes
NM_136770	dgo	FBgn0086898	FBtr0088249	0.632812	5e-05	0.000732878	yes
NM_142619	CG4362	FBgn0038784	FBtr0083900	0.631774	0.0001	0.00137992	yes
NM_140794	Chmp1	FBgn0036805	FBtr0075092	0.63171	5e-05	0.000732878	yes
NM_132116	CG14441	FBgn0029895	FBtr0070959	0.631572	0.00075	0.00810635	yes
NM_136447	CG1602	FBgn0033186	FBtr0088960	0.631533	0.0012	0.0120641	yes
NM_001169433	cdc14	FBgn0031952	FBtr0301330	0.630537	0.00315	0.0269118	yes
NM_078904	Cyp6a2	FBgn0000473	FBtr0086133	0.630526	5e-05	0.000732878	yes
NM_001275782	CG31122	FBgn0051122	FBtr0333831	0.630375	0.0011	0.0112272	yes
NM_001274171	CG9864	FBgn0034490	FBtr0336635	0.6301	0.00285	0.0248639	yes
NM_139376	CG13926	FBgn0035243	FBtr0072823	0.629684	0.0001	0.00137992	yes
NM_001169592	CG3409	FBgn0266525	FBtr0344561	0.6295	0.001	0.0103345	yes
NM_166162	CG30096	FBgn0050096	FBtr0289994	0.629454	0.00545	0.0415316	yes
NM_136783	CG30020	FBgn0050020	FBtr0088235	0.627428	0.0013	0.0128823	yes
NM_001275389	CG9727	FBgn0037445	FBtr0330193	0.626364	5e-05	0.000732878	yes
NM_132107	CG3224	FBgn0029885	FBtr0070992	0.624459	5e-05	0.000732878	yes
NM_143789	CG11899	FBgn0014427	FBtr0085390	0.62389	0.00325	0.0276121	yes
NM_057277	Mal-A2	FBgn0002569	FBtr0088747	0.623318	5e-05	0.000732878	yes
NM_079270	Hsp67Bc	FBgn0001229	FBtr0076497	0.62314	0.003	0.0258777	yes
NM_001169292	UBL3	FBgn0026076	FBtr0300787	0.622088	0.0028	0.0245375	yes
NR_037750	CR32207	FBgn0052207		0.621831	0.00045	0.00523024	yes
NM_176739	CG43672	FBgn0263747	FBtr0310394	0.621134	0.0031	0.0266012	yes
NM_169382	CG31441	FBgn0051441	FBtr0082355	0.620816	0.00205	0.0189729	yes
NM_140014	CG5026	FBgn0035945	FBtr0076516	0.620608	0.0026	0.0231154	yes
NM_164836	raw	FBgn0003209	FBtr0079746	0.620024	0.00025	0.00314797	yes
NM_164442	CG31664	FBgn0051664	FBtr0303377	0.619304	0.00165	0.0157396	yes
NM_141832	wkd	FBgn0037917	FBtr0082413	0.619191	5e-05	0.000732878	yes
NM_001275205	skd	FBgn0003415	FBtr0333284	0.618961	0.0011	0.0112272	yes
NM_001169496	CG9934	FBgn0032467	FBtr0301247	0.618183	5e-05	0.000732878	yes
NM_168276	Cbl	FBgn0020224	FBtr0076614	0.617083	0.00015	0.00199294	yes
NM_079934	Sras	FBgn0029121	FBtr0077083	0.61604	5e-05	0.000732878	yes
NM_136052	CG10383	FBgn0032699	FBtr0343117	0.615958	5e-05	0.000732878	yes
NM_001273492	spict	FBgn0032451	FBtr0329924	0.614588	5e-05	0.000732878	yes
NM_132683	CG12177	FBgn0030510	FBtr0073846	0.614469	5e-05	0.000732878	yes
NM_134812	mio	FBgn0031399	FBtr0077835	0.614259	5e-05	0.000732878	yes
NM_136806	Listericin	FBgn0033593	FBtr0088191	0.614197	5e-05	0.000732878	yes
NM_136555	beta3GalTII	FBgn0033315	FBtr0088728	0.614098	0.00205	0.0189729	yes
NM_142483	CG7702	FBgn0038638	FBtr0083664	0.613268	0.00035	0.00423555	yes
NM_079122	SerT	FBgn0010414	FBtr0072362	0.613143	0.0065	0.0480807	yes
NM_137294	CG8317	FBgn0034140	FBtr0087122	0.611774	0.00015	0.00199294	yes
NM_139977	GstO3	FBgn0035904	FBtr0076622	0.611709	0.0001	0.00137992	yes
NM_139692	CG4611	FBgn0035591	FBtr0077165	0.611147	0.00145	0.0141207	yes
NM_141193	MP1	FBgn0027930	FBtr0078903	0.609109	0.0042	0.0337701	yes
NM_133124	RhoGAP18B	FBgn0261461	FBtr0299623	0.606853	0.0003	0.00369724	yes
NM_078916	Tsp42En	FBgn0033135	FBtr0329936	0.603835	0.00055	0.00623043	yes
NM_130564	CG14780	FBgn0025383	FBtr0070257	0.602996	0.00115	0.0116599	yes
NM_134956	CG16712	FBgn0031561	FBtr0077546	0.60257	0.0002	0.00258051	yes
NM_137564	Tab2	FBgn0086358	FBtr0086516	0.602499	0.0004	0.00474163	yes
NM_142704	AP-2sigma	FBgn0043012	FBtr0084103	0.601519	5e-05	0.000732878	yes
NM_168251	nmo	FBgn0011817	FBtr0076754	0.601486	0.00455	0.0359507	yes
NM_001103734	CG34215	FBgn0085244	FBtr0112408	0.600839	0.0002	0.00258051	yes
NM_057809	Cnx99A	FBgn0015622	FBtr0085438	0.600357	0.0012	0.0120641	yes
NM_080515	modSP	FBgn0051217	FBtr0083353	0.600247	5e-05	0.000732878	yes
NM_132000	CG12730	FBgn0029771	FBtr0345785	0.598757	5e-05	0.000732878	yes
NM_170457	Axn	FBgn0026597	FBtr0085553	0.598688	0.0056	0.0423436	yes
NM_176317	Mocs1	FBgn0263241	FBtr0076204	0.597596	0.00625	0.0465203	yes
NM_140933	CG7017	FBgn0036951	FBtr0074856	0.597292	0.00015	0.00199294	yes
NM_135695	CG6770	FBgn0032400	FBtr0080306	0.596529	0.00085	0.00903241	yes
NM_145874	CG30154	FBgn0050154	FBtr0086215	0.59627	0.0003	0.00369724	yes
NM_079242	RNaseX25	FBgn0010406	FBtr0076752	0.595591	0.00265	0.0234821	yes
NM_167464	CG32581	FBgn0052581	FBtr0074184	0.594057	5e-05	0.000732878	yes
NM_001276237	CG40228	FBgn0063670	FBtr0333870	0.592985	0.00075	0.00810635	yes
NM_141771	CG14694	FBgn0037845	FBtr0082298	0.591499	5e-05	0.000732878	yes
NM_144101	CG5011	FBgn0040723	FBtr0077973	0.590647	5e-05	0.000732878	yes
NM_136365	Ptr	FBgn0262867	FBtr0307500	0.590223	0.0053	0.040547	yes
NM_135086	cl	FBgn0000318	FBtr0079095	0.58932	5e-05	0.000732878	yes
NM_142785	pinta	FBgn0038966	FBtr0084297	0.588918	5e-05	0.000732878	yes
NM_001202002	Inr-a	FBgn0264962	FBtr0345528	0.588913	0.00055	0.00623043	yes
NM_001202402	CG2187	FBgn0017448	FBtr0303376	0.58858	5e-05	0.000732878	yes
NM_137440	CG14495	FBgn0034293	FBtr0086810	0.587915	0.0041	0.03319	yes
NM_140269	CG5883	FBgn0036225	FBtr0076067	0.586176	5e-05	0.000732878	yes
NM_137612	CG11044	FBgn0034484	FBtr0086313	0.585093	0.00045	0.00523024	yes
NM_134907	Hydr2	FBgn0014906	FBtr0308315	0.581283	5e-05	0.000732878	yes
NM_133136	Mur18B	FBgn0030999	FBtr0074672	0.579417	5e-05	0.000732878	yes
NM_170424	CG7609	FBgn0027518	FBtr0330297	0.579405	0.0004	0.00474163	yes
NM_135520	Mob3	FBgn0259482	FBtr0079983	0.578816	0.0001	0.00137992	yes
NM_166536	Vps20	FBgn0034744	FBtr0071856	0.578143	0.00045	0.00523024	yes
NM_001042992	CG17082	FBgn0039994	FBtr0111285	0.577042	0.00355	0.0296211	yes
NM_001169268	CG1998	FBgn0030485	FBtr0301560	0.576866	0.00415	0.0334936	yes
NM_135971	CG13283	FBgn0032613	FBtr0080928	0.57666	0.00105	0.0107888	yes
NM_141264	CG12163	FBgn0260462	FBtr0078822	0.575182	5e-05	0.000732878	yes
NM_141090	CG7158	FBgn0037116	FBtr0078462	0.575112	5e-05	0.000732878	yes
NM_137441	Muc55B	FBgn0034294	FBtr0340280	0.574597	0.0009	0.00946987	yes
NM_057378	sl	FBgn0003416	FBtr0074230	0.574023	5e-05	0.000732878	yes
NM_001258910	chinmo	FBgn0086758	FBtr0307047	0.573936	0.00025	0.00314797	yes
NM_143995	CG13631	FBgn0040600	FBtr0084693	0.573439	0.0006	0.00670125	yes
NM_078905	Tsp42Ec	FBgn0033124	FBtr0086179	0.573038	5e-05	0.000732878	yes
NM_137906	CG9890	FBgn0034814	FBtr0071984	0.57152	0.00015	0.00199294	yes
NM_165548	CG30495	FBgn0050495	FBtr0088920	0.57126	0.00145	0.0141207	yes
NM_135606	CG17124	FBgn0032297	FBtr0080117	0.56988	0.00135	0.0132978	yes
NM_136332	l(2)NC136	FBgn0033029	FBtr0086062	0.569604	0.0029	0.025218	yes
NM_001259068	CG14946	FBgn0032405	FBtr0305265	0.56938	0.0003	0.00369724	yes
NM_078979	Damm	FBgn0033659	FBtr0088061	0.569037	0.0001	0.00137992	yes
NM_001258906	CG43349	FBgn0263081	FBtr0335381	0.568915	5e-05	0.000732878	yes
NM_141946	CG18549	FBgn0038053	FBtr0082632	0.567475	0.0001	0.00137992	yes
NM_136021	CG15152	FBgn0032665	FBtr0081034	0.567167	5e-05	0.000732878	yes
NM_132766	opm	FBgn0264389	FBtr0340429	0.566696	0.00035	0.00423555	yes
NM_143131	CG10669	FBgn0039329	FBtr0084848	0.566599	0.00135	0.0132978	yes
NM_136962	CG8632	FBgn0033762	FBtr0087845	0.566174	0.0053	0.040547	yes
NM_001104082	CG34426	FBgn0085455	FBtr0112727	0.565994	0.0001	0.00137992	yes
NM_058093	CHIP	FBgn0027052	FBtr0080027	0.56409	5e-05	0.000732878	yes
NM_142952	Atg6	FBgn0264325	FBtr0084590	0.563595	5e-05	0.000732878	yes
NM_001144601	moi	FBgn0261019	FBtr0299938	0.563148	0.0002	0.00258051	yes
NM_001259929	CG42337	FBgn0259239	FBtr0305981	0.561737	0.0068	0.0499039	yes
NM_137015	CG10799	FBgn0033821	FBtr0087748	0.560716	5e-05	0.000732878	yes
NM_136861	S2P	FBgn0033656	FBtr0088063	0.560683	5e-05	0.000732878	yes
NM_132864	Rrp47	FBgn0030711	FBtr0342745	0.560428	0.00075	0.00810635	yes
NM_078775	Pvf2	FBgn0031888	FBtr0079423	0.559351	0.0066	0.0486526	yes
NM_001272477	Psf3	FBgn0030196	FBtr0346350	0.556463	5e-05	0.000732878	yes
NM_142047	flfl	FBgn0024555	FBtr0114604	0.556336	0.0012	0.0120641	yes
NM_058088	drosha	FBgn0026722	FBtr0088850	0.556302	5e-05	0.000732878	yes
NM_170076	Irk2	FBgn0039081	FBtr0084426	0.556007	0.0001	0.00137992	yes
NM_143818	Cyp6a22	FBgn0013773	FBtr0087450	0.55577	5e-05	0.000732878	yes
NM_176214	mthl4	FBgn0034219	FBtr0086957	0.555103	0.0002	0.00258051	yes
NM_136473	CG1941	FBgn0033214	FBtr0088927	0.555069	0.0001	0.00137992	yes
NM_001272918	kraken	FBgn0020545	FBtr0078016	0.554597	5e-05	0.000732878	yes
NM_142962	Npc2f	FBgn0039154	FBtr0084548	0.55433	5e-05	0.000732878	yes
NM_142405	CG18012	FBgn0038552	FBtr0083523	0.55399	5e-05	0.000732878	yes
NM_137486	GstE8	FBgn0063492	FBtr0086676	0.553677	0.0003	0.00369724	yes
NM_142672	CG5630	FBgn0038842	FBtr0083979	0.55347	0.00425	0.0340317	yes
NM_140295	RhoGAP68F	FBgn0036257	FBtr0075997	0.553396	0.0002	0.00258051	yes
NM_140390	CG10725	FBgn0036362	FBtr0089323	0.552689	0.0003	0.00369724	yes
NM_001144339	CG13124	FBgn0032156	FBtr0290197	0.552292	0.0058	0.0436404	yes
NM_135423	CG9568	FBgn0032087	FBtr0079765	0.552242	5e-05	0.000732878	yes
NM_137750	CG10321	FBgn0034643	FBtr0071660	0.551563	5e-05	0.000732878	yes
NM_176221	pen-2	FBgn0053198	FBtr0340331	0.5515	0.00155	0.014905	yes
NM_141601	Prosbeta3	FBgn0026380	FBtr0082010	0.551128	0.00035	0.00423555	yes
NM_139720	CG5150	FBgn0035620	FBtr0077086	0.550757	0.0002	0.00258051	yes
NM_141190	CG1092	FBgn0037228	FBtr0336480	0.550423	5e-05	0.000732878	yes
NM_001275986	CG6454	FBgn0039187	FBtr0273324	0.550217	0.00175	0.0165536	yes
NM_078751	Sgs1	FBgn0003372	FBtr0077393	-8.22217	5e-05	0.000732878	yes
NM_001260378	CG31091	FBgn0051091	FBtr0309041	-6.66025	5e-05	0.000732878	yes
NM_001272450	CG12057	FBgn0030098	FBtr0332623	-6.03033	5e-05	0.000732878	yes
NM_166564	CG30272	FBgn0050272	FBtr0071890	-5.86856	5e-05	0.000732878	yes
NM_136539	Mal-A7	FBgn0033296	FBtr0345489	-5.77234	5e-05	0.000732878	yes
NM_132306	CG12057	FBgn0030098	FBtr0071304	-5.32347	5e-05	0.000732878	yes
NM_135407	CG9465	FBgn0032067	FBtr0302992	-4.98043	5e-05	0.000732878	yes
NM_135299	CG7203	FBgn0031942	FBtr0290272	-4.75563	5e-05	0.000732878	yes
NM_141423	Ccp84Ad	FBgn0004780	FBtr0081690	-4.67021	5e-05	0.000732878	yes
NM_142702	CG5892	FBgn0038873	FBtr0339193	-4.54763	5e-05	0.000732878	yes
NM_137562	CG18607	FBgn0034429	FBtr0086514	-4.54385	5e-05	0.000732878	yes
NM_136540	Mal-A8	FBgn0033297	FBtr0088752	-4.53052	5e-05	0.000732878	yes
NM_138069	CG4563	FBgn0035006	FBtr0072355	-4.50093	5e-05	0.000732878	yes
NM_078969	thetaTry	FBgn0011555	FBtr0088162	-4.32437	5e-05	0.000732878	yes
NM_141172	CG11131	FBgn0037204	FBtr0078558	-4.30409	5e-05	0.000732878	yes
NM_134746	CG42329	FBgn0259229	FBtr0299796	-4.09662	5e-05	0.000732878	yes
NM_079300	Sgs3	FBgn0003373	FBtr0076096	-4.08555	5e-05	0.000732878	yes
NM_079195	mas	FBgn0011653	FBtr0073260	-3.9053	5e-05	0.000732878	yes
NM_079237	Cyp4d8	FBgn0015033	FBtr0076832	-3.86566	5e-05	0.000732878	yes
NM_135409	CG9468	FBgn0032069	FBtr0079741	-3.74668	5e-05	0.000732878	yes
NM_135161	CG9486	FBgn0031791	FBtr0340167	-3.67643	5e-05	0.000732878	yes
NM_141043	Cpr78Cc	FBgn0037069	FBtr0078338	-3.64622	5e-05	0.000732878	yes
NM_132974	CG5162	FBgn0030828	FBtr0074393	-3.61823	5e-05	0.000732878	yes
NM_057273	Lcp3	FBgn0002534	FBtr0088743	-3.5961	5e-05	0.000732878	yes
NM_176290	Lcp65Ae	FBgn0020640	FBtr0077056	-3.5748	5e-05	0.000732878	yes
NM_079130	Lcp9	FBgn0025578	FBtr0072430	-3.53362	5e-05	0.000732878	yes
NM_168213	CG32379	FBgn0052379	FBtr0273419	-3.44428	5e-05	0.000732878	yes
NM_079225	Prat2	FBgn0041194	FBtr0076945	-3.43538	5e-05	0.000732878	yes
NM_206650	Gclc	FBgn0040319	FBtr0071108	-3.41634	5e-05	0.000732878	yes
NM_141533	Ctr1B	FBgn0062412	FBtr0081835	-3.41378	5e-05	0.000732878	yes
NM_144289	CG15308	FBgn0040941	FBtr0300073	-3.40778	0.00325	0.0276121	yes
NM_143535	CG15534	FBgn0039769	FBtr0085644	-3.40029	5e-05	0.000732878	yes
NM_137878	CG12490	FBgn0034782	FBtr0302717	-3.3207	5e-05	0.000732878	yes
NM_079657	Scp2	FBgn0020907	FBtr0083361	-3.30303	5e-05	0.000732878	yes
NM_206410	asparagine-synthetase	FBgn0041607	FBtr0089463	-3.27129	5e-05	0.000732878	yes
NM_001259844	CG43084	FBgn0262530	FBtr0304970	-3.22103	5e-05	0.000732878	yes
NM_206324	CG33267	FBgn0053267	FBtr0305649	-3.12309	5e-05	0.000732878	yes
NM_135596	CG7300	FBgn0032286	FBtr0080125	-3.11417	5e-05	0.000732878	yes
NM_206503	CG33333	FBgn0053333	FBtr0083441	-3.10789	5e-05	0.000732878	yes
NM_057925	Lcp65Ag1	FBgn0020638	FBtr0077058	-3.10495	5e-05	0.000732878	yes
NM_057924	Lcp65Ag2	FBgn0020637	FBtr0077059	-2.97784	5e-05	0.000732878	yes
NM_001031865	trol	FBgn0261451	FBtr0342807	-2.95101	5e-05	0.000732878	yes
NM_057934	Acp65Aa	FBgn0020765	FBtr0077021	-2.94078	5e-05	0.000732878	yes
NM_168725	CG13731	FBgn0036717	FBtr0306800	-2.92543	5e-05	0.000732878	yes
NM_141425	Ccp84Ab	FBgn0004782	FBtr0081692	-2.90388	5e-05	0.000732878	yes
NM_137057	Cpr50Cb	FBgn0033869	FBtr0087630	-2.88494	0.00135	0.0132978	yes
NM_140003	CG13312	FBgn0035931	FBtr0076587	-2.85995	0.0001	0.00137992	yes
NM_057743	Act87E	FBgn0000046	FBtr0346242	-2.85859	5e-05	0.000732878	yes
NM_078547	Yp2	FBgn0005391	FBtr0071424	-2.85583	5e-05	0.000732878	yes
NM_139872	Cyp316a1	FBgn0035790	FBtr0332140	-2.82548	5e-05	0.000732878	yes
NM_144131	CG13230	FBgn0040764	FBtr0088204	-2.80162	0.0003	0.00369724	yes
NM_057930	Lcp65Ad	FBgn0020641	FBtr0333581	-2.79735	0.0033	0.0279483	yes
NM_143542	Jon99Fii	FBgn0039777	FBtr0085690	-2.79105	5e-05	0.000732878	yes
NM_143543	Jon99Fi	FBgn0039778	FBtr0085652	-2.74228	5e-05	0.000732878	yes
NM_143115	CG11892	FBgn0039313	FBtr0089644	-2.73626	5e-05	0.000732878	yes
NM_143368	CG9988	FBgn0039591	FBtr0085305	-2.71032	5e-05	0.000732878	yes
NM_001170189	CG33934	FBgn0064119	FBtr0301700	-2.70994	0.00625	0.0465203	yes
NM_001169505_2	CG31775	FBgn0028537		-2.70802	5e-05	0.000732878	yes
NM_057932	Lcp65Aa	FBgn0020645	FBtr0076995	-2.66215	5e-05	0.000732878	yes
NM_141151	CG11370	FBgn0037181	FBtr0078522	-2.65531	5e-05	0.000732878	yes
NM_141101	CG14566	FBgn0037127	FBtr0078453	-2.64533	5e-05	0.000732878	yes
NM_057370	Sgs7	FBgn0003377	FBtr0076095	-2.63835	5e-05	0.000732878	yes
NM_001259825	CG43120	FBgn0262580	FBtr0304959	-2.62055	5e-05	0.000732878	yes
NM_143114	CG10514	FBgn0039312	FBtr0084864	-2.61972	5e-05	0.000732878	yes
NM_001169895	CG8628	FBgn0250836	FBtr0301218	-2.61082	5e-05	0.000732878	yes
NM_135590	CG17105	FBgn0032280	FBtr0345612	-2.60102	5e-05	0.000732878	yes
NM_143656	CG1674	FBgn0039897	FBtr0089116	-2.57924	5e-05	0.000732878	yes
NM_135406	CG9463	FBgn0032066	FBtr0079744	-2.5672	5e-05	0.000732878	yes
NM_143113	CG10513	FBgn0039311	FBtr0114505	-2.56523	5e-05	0.000732878	yes
NM_166053	Obp50d	FBgn0050074	FBtr0087554	-2.56386	0.0004	0.00474163	yes
NM_140161	Cpr67Fa1	FBgn0036108	FBtr0076191	-2.54457	5e-05	0.000732878	yes
NM_141058	CG5656	FBgn0037083	FBtr0078396	-2.53309	5e-05	0.000732878	yes
NM_166746	CG1674	FBgn0039897	FBtr0300799	-2.53139	5e-05	0.000732878	yes
NM_001104328	CG34316	FBgn0085345	FBtr0112514	-2.52423	5e-05	0.000732878	yes
NM_136912	SIP2	FBgn0061197	FBtr0089669	-2.52315	0.00225	0.0205228	yes
NM_001104174	Cpr76Bc	FBgn0036880	FBtr0332754	-2.51695	5e-05	0.000732878	yes
NM_168529	CG32115	FBgn0052115	FBtr0075904	-2.51238	5e-05	0.000732878	yes
NM_132386	Ipod	FBgn0030187	FBtr0346336	-2.5017	5e-05	0.000732878	yes
NM_057371	Sgs8	FBgn0003378	FBtr0076160	-2.50113	5e-05	0.000732878	yes
NM_169900	Stat92E	FBgn0016917	FBtr0089484	-2.48904	0.00555	0.0420694	yes
NM_001103559	CG34330	FBgn0085359	FBtr0112532	-2.48212	5e-05	0.000732878	yes
NM_140162	Cpr67Fa2	FBgn0036109	FBtr0076192	-2.46875	5e-05	0.000732878	yes
NM_141420	Ccp84Ag	FBgn0004777	FBtr0081689	-2.468	5e-05	0.000732878	yes
NM_001170129	Ace	FBgn0000024	FBtr0300486	-2.4671	5e-05	0.000732878	yes
NM_165237	ninaD	FBgn0002939	FBtr0081031	-2.44543	5e-05	0.000732878	yes
NM_001202343	CG16732	FBgn0039086	FBtr0303507	-2.43199	5e-05	0.000732878	yes
NM_137769	CG4363	FBgn0034663	FBtr0071740	-2.43061	5e-05	0.000732878	yes
NM_001259786	CG42671	FBgn0261553	FBtr0304933	-2.42131	0.00425	0.0340317	yes
NM_079368	Eig71Ee	FBgn0004592	FBtr0075585	-2.39112	5e-05	0.000732878	yes
NM_078604	hiw	FBgn0030600	FBtr0073970	-2.38895	0.00295	0.0256009	yes
NM_206501	Pxd	FBgn0004577	FBtr0089287	-2.3817	5e-05	0.000732878	yes
NM_143118	CG11893	FBgn0039316	FBtr0084827	-2.38032	5e-05	0.000732878	yes
NM_142364	CG17283	FBgn0038505	FBtr0083437	-2.37384	5e-05	0.000732878	yes
NM_166019	shot	FBgn0013733	FBtr0087621	-2.37282	0.00485	0.0377371	yes
NM_137839	CG4269	FBgn0034741	FBtr0343001	-2.37026	5e-05	0.000732878	yes
NM_057271	Lcp1	FBgn0002531	FBtr0333557	-2.36888	5e-05	0.000732878	yes
NM_132552	Cyp311a1	FBgn0030367	FBtr0073640	-2.36064	5e-05	0.000732878	yes
NM_001104277	cu	FBgn0261808	FBtr0113220	-2.35374	5e-05	0.000732878	yes
NM_144405	Lcp65Ag3	FBgn0086611	FBtr0077061	-2.34733	5e-05	0.000732878	yes
NM_167839	CG32483	FBgn0052483	FBtr0072608	-2.34634	5e-05	0.000732878	yes
NM_078679	Cyp18a1	FBgn0010383	FBtr0074610	-2.34225	5e-05	0.000732878	yes
NM_136813	Cpr47Ec	FBgn0033600	FBtr0088189	-2.33379	5e-05	0.000732878	yes
NM_078593	Yp3	FBgn0004047	FBtr0346090	-2.32384	5e-05	0.000732878	yes
NM_136563	PGRP-SC1a	FBgn0043576	FBtr0088707	-2.3	5e-05	0.000732878	yes
NR_002098	roX1	FBgn0019661		-2.29791	0.00055	0.00623043	yes
NM_139998	CG5804	FBgn0035926	FBtr0076591	-2.29299	5e-05	0.000732878	yes
NM_057233	ImpL3	FBgn0001258	FBtr0077008	-2.28774	5e-05	0.000732878	yes
NM_137879	CG9825	FBgn0034783	FBtr0071893	-2.28114	5e-05	0.000732878	yes
NM_170249	CG31089	FBgn0051089	FBtr0084942	-2.26696	5e-05	0.000732878	yes
NM_079862	Aph-4	FBgn0016123	FBtr0085733	-2.25843	5e-05	0.000732878	yes
NM_001144364	CG17325	FBgn0040993	FBtr0299685	-2.24423	5e-05	0.000732878	yes
NM_001273729	CG9259	FBgn0032913	FBtr0332034	-2.23937	5e-05	0.000732878	yes
NM_079474	Edg78E	FBgn0000551	FBtr0078408	-2.23575	5e-05	0.000732878	yes
NM_001275099	CG18135	FBgn0036837	FBtr0332651	-2.23342	5e-05	0.000732878	yes
NM_141718	Npc2d	FBgn0037782	FBtr0082202	-2.22223	5e-05	0.000732878	yes
NM_137624	CG9090	FBgn0034497	FBtr0086303	-2.21396	5e-05	0.000732878	yes
NM_001258849	obst-A	FBgn0031097	FBtr0077334	-2.20967	5e-05	0.000732878	yes
NM_001104371	CG4562	FBgn0038740	FBtr0113250	-2.20368	5e-05	0.000732878	yes
NM_132384	CG2962	FBgn0030186	FBtr0071486	-2.20158	5e-05	0.000732878	yes
NM_135845	CG16885	FBgn0032538	FBtr0080558	-2.18093	5e-05	0.000732878	yes
NM_001275286	CG11370	FBgn0037181	FBtr0330172	-2.16915	5e-05	0.000732878	yes
NM_137809	CG3292	FBgn0034710	FBtr0071783	-2.16526	5e-05	0.000732878	yes
NM_139952	Cpr66Cb	FBgn0035875	FBtr0076601	-2.13883	0.0015	0.0145482	yes
NM_001259682	CG14989	FBgn0035495	FBtr0308363	-2.13878	0.00105	0.0107888	yes
NM_136992	CG13325	FBgn0033792	FBtr0087722	-2.12708	5e-05	0.000732878	yes
NM_137919	CG13545	FBgn0034828	FBtr0306080	-2.11913	5e-05	0.000732878	yes
NM_132811	CG7860	FBgn0030653	FBtr0074045	-2.11886	5e-05	0.000732878	yes
NM_001103762	CG14744	FBgn0033324	FBtr0307024	-2.11607	5e-05	0.000732878	yes
NM_139960	Jon66Cii	FBgn0035887	FBtr0076666	-2.11531	5e-05	0.000732878	yes
NM_001258737	mud	FBgn0002873	FBtr0308329	-2.11238	5e-05	0.000732878	yes
NM_001104201	CG34305	FBgn0085334	FBtr0112501	-2.10981	5e-05	0.000732878	yes
NM_170121	CG5991	FBgn0026576	FBtr0084537	-2.09112	5e-05	0.000732878	yes
NM_140586	CG5157	FBgn0036575	FBtr0075490	-2.08752	5e-05	0.000732878	yes
NM_078974	E(Pc)	FBgn0000581	FBtr0330623	-2.07911	5e-05	0.000732878	yes
NM_001169386	CG42460	FBgn0259950	FBtr0300294	-2.07497	5e-05	0.000732878	yes
NM_136160	CG13962	FBgn0032824	FBtr0081314	-2.04778	0.00045	0.00523024	yes
NM_137880	CG9826	FBgn0034784	FBtr0343181	-2.03454	5e-05	0.000732878	yes
NM_001275818	CG4562	FBgn0038740	FBtr0330036	-2.02917	5e-05	0.000732878	yes
NM_001275073	CG44006	FBgn0264748	FBtr0334132	-2.01498	0.0027	0.0238267	yes
NM_132523	CG15741	FBgn0030338	FBtr0073606	-2.01418	5e-05	0.000732878	yes
NM_132579	Cpr11B	FBgn0030398	FBtr0073653	-2.01413	5e-05	0.000732878	yes
NM_168441	CG32071	FBgn0052071	FBtr0076231	-2.00213	5e-05	0.000732878	yes
NM_144004	CG3348	FBgn0040609	FBtr0085172	-1.99463	0.00015	0.00199294	yes
NM_135183	CG9527	FBgn0031813	FBtr0329952	-1.99031	5e-05	0.000732878	yes
NM_170250	CG42235	FBgn0250757	FBtr0290137	-1.98364	0.00345	0.0289897	yes
NM_137910	CG9877	FBgn0034819	FBtr0071980	-1.98123	5e-05	0.000732878	yes
NM_166955	CG3588	FBgn0025643	FBtr0301059	-1.97772	5e-05	0.000732878	yes
NM_142572	CG11659	FBgn0038731	FBtr0083797	-1.96786	5e-05	0.000732878	yes
NM_166638	Ca-P60A	FBgn0263006	FBtr0072211	-1.96345	5e-05	0.000732878	yes
NM_001014493	CG33510	FBgn0053510	FBtr0300360	-1.96178	5e-05	0.000732878	yes
NM_001273112	dp	FBgn0053196	FBtr0332354	-1.95083	5e-05	0.000732878	yes
NM_135914	CG15253	FBgn0028948	FBtr0080782	-1.94526	5e-05	0.000732878	yes
NM_140408	CG8745	FBgn0036381	FBtr0075801	-1.94163	5e-05	0.000732878	yes
NM_057272	Lcp2	FBgn0002533	FBtr0333556	-1.94125	5e-05	0.000732878	yes
NM_137944	yellow-d2	FBgn0034856	FBtr0072012	-1.92466	0.001	0.0103345	yes
NM_206392	CG13028	FBgn0036676	FBtr0075261	-1.9243	0.00305	0.0262351	yes
NM_168157	l(3)mbn	FBgn0002440	FBtr0077062	-1.91907	5e-05	0.000732878	yes
NM_141375	CG15597	FBgn0037420	FBtr0302305	-1.91148	5e-05	0.000732878	yes
NM_168370	CG8177	FBgn0036043	FBtr0076320	-1.91128	5e-05	0.000732878	yes
NM_132349	CG3106	FBgn0030148	FBtr0071403	-1.90245	5e-05	0.000732878	yes
NM_167411	CG9413	FBgn0030574	FBtr0073944	-1.90054	5e-05	0.000732878	yes
NM_135997	CG18563	FBgn0032639	FBtr0300902	-1.90035	5e-05	0.000732878	yes
NM_168299	Tsp66E	FBgn0035936	FBtr0076508	-1.89372	0.0001	0.00137992	yes
NM_168442	CG32073	FBgn0052073	FBtr0076230	-1.87679	5e-05	0.000732878	yes
NM_176408	CG42724	FBgn0261641	FBtr0303014	-1.87043	0.0019	0.0177609	yes
NM_132904	CG9903	FBgn0030756	FBtr0074297	-1.86397	5e-05	0.000732878	yes
NM_079831	Jon99Ci	FBgn0003358	FBtr0085511	-1.86245	5e-05	0.000732878	yes
NM_079666	Edg91	FBgn0004554	FBtr0083502	-1.8602	5e-05	0.000732878	yes
NM_001274827	Ncc69	FBgn0036279	FBtr0333838	-1.85861	0.00455	0.0359507	yes
NM_141102	CG14572	FBgn0037128	FBtr0078434	-1.85182	5e-05	0.000732878	yes
NM_001103586	CG33124	FBgn0053124	FBtr0307522	-1.84591	5e-05	0.000732878	yes
NM_080268	Ugt37c1	FBgn0026754	FBtr0087076	-1.84206	5e-05	0.000732878	yes
NM_169225	CG31259	FBgn0051259	FBtr0344341	-1.83164	5e-05	0.000732878	yes
NM_140271	CG17826	FBgn0036227	FBtr0076042	-1.81898	5e-05	0.000732878	yes
NM_079060	Pepck	FBgn0003067	FBtr0086701	-1.81368	5e-05	0.000732878	yes
NM_137465	CG14500	FBgn0034318	FBtr0086752	-1.81018	5e-05	0.000732878	yes
NM_168978	slif	FBgn0037203	FBtr0078557	-1.8093	5e-05	0.000732878	yes
NM_135846	CG16884	FBgn0028544	FBtr0080557	-1.80728	5e-05	0.000732878	yes
NM_080517	TotA	FBgn0028396	FBtr0083971	-1.80411	5e-05	0.000732878	yes
NM_140825	CG18135	FBgn0036837	FBtr0075042	-1.80367	5e-05	0.000732878	yes
NM_137813	Oatp58Da	FBgn0050277	FBtr0071779	-1.79405	5e-05	0.000732878	yes
NM_079583	Rbp1	FBgn0260944	FBtr0082275	-1.79312	0.00585	0.0439395	yes
NM_142833	Takl2	FBgn0039015	FBtr0302204	-1.78844	0.0042	0.0337701	yes
NM_168829	CG7433	FBgn0036927	FBtr0074908	-1.78421	5e-05	0.000732878	yes
NM_135408	CG9466	FBgn0032068	FBtr0079742	-1.78056	5e-05	0.000732878	yes
NM_168158	Cpr65Av	FBgn0052405	FBtr0077024	-1.77132	5e-05	0.000732878	yes
NM_141424	Ccp84Ac	FBgn0004781	FBtr0081693	-1.76532	0.0009	0.00946987	yes
NM_140610	CG13044	FBgn0036599	FBtr0075470	-1.76285	5e-05	0.000732878	yes
NM_057550	ple	FBgn0005626	FBtr0345585	-1.76084	5e-05	0.000732878	yes
NM_142310	CG17560	FBgn0038450	FBtr0083330	-1.7596	5e-05	0.000732878	yes
NM_205956	Cpr31A	FBgn0053302	FBtr0079936	-1.75365	5e-05	0.000732878	yes
NM_001274364	Cpr62Bc	FBgn0035281	FBtr0072869	-1.75323	5e-05	0.000732878	yes
NM_001259714	Cpr65Aw	FBgn0052404	FBtr0307048	-1.74025	5e-05	0.000732878	yes
NM_166636	Ca-P60A	FBgn0263006	FBtr0072212	-1.73863	5e-05	0.000732878	yes
NM_080505	E(spl)m7-HLH	FBgn0002633	FBtr0084960	-1.71866	5e-05	0.000732878	yes
NM_139769	CG10467	FBgn0035679	FBtr0077063	-1.7173	5e-05	0.000732878	yes
NM_164929	LM408	FBgn0027611	FBtr0080031	-1.71702	5e-05	0.000732878	yes
NM_079852	CecC	FBgn0000279	FBtr0085616	-1.71644	5e-05	0.000732878	yes
NM_078528	ND75	FBgn0017566	FBtr0071180	-1.71162	0.0052	0.0399101	yes
NM_206529	Mvl	FBgn0011672	FBtr0306350	-1.70809	0.0002	0.00258051	yes
NM_206121	CG33461	FBgn0053461	FBtr0302528	-1.69962	0.00015	0.00199294	yes
NM_057465	porin	FBgn0004363	FBtr0332029	-1.69792	0.00045	0.00523024	yes
NM_057931	Lcp65Ac	FBgn0020642	FBtr0076991	-1.69379	5e-05	0.000732878	yes
NM_141698	CG8534	FBgn0037761	FBtr0082143	-1.69142	5e-05	0.000732878	yes
NM_080079	sens	FBgn0002573	FBtr0075862	-1.68478	5e-05	0.000732878	yes
NM_170386	CG11876	FBgn0039635	FBtr0085366	-1.67716	0.0009	0.00946987	yes
NR_048358	CR43459	FBgn0263413		-1.67648	5e-05	0.000732878	yes
NM_132666	CG15754	FBgn0030492	FBtr0073782	-1.66565	5e-05	0.000732878	yes
NM_165892	Cpr49Ac	FBgn0033725	FBtr0087916	-1.66088	5e-05	0.000732878	yes
NM_001038784	Jon25Bi	FBgn0020906	FBtr0100432	-1.65885	5e-05	0.000732878	yes
NM_141041	Cpr78Ca	FBgn0037067	FBtr0078409	-1.65329	5e-05	0.000732878	yes
NM_135913	CG15254	FBgn0028949	FBtr0343718	-1.65024	5e-05	0.000732878	yes
NM_001110920	uex	FBgn0262124	FBtr0302227	-1.64682	5e-05	0.000732878	yes
NM_140885	verm	FBgn0261341		-1.64229	5e-05	0.000732878	yes
NM_132711	CG1368	FBgn0030539	FBtr0073891	-1.64096	5e-05	0.000732878	yes
NM_080349	up	FBgn0004169	FBtr0073851	-1.63792	5e-05	0.000732878	yes
NM_168088	CG32249	FBgn0052249	FBtr0303003	-1.63692	5e-05	0.000732878	yes
NM_134877	CG18557	FBgn0031470	FBtr0077689	-1.63369	5e-05	0.000732878	yes
NM_001260297	CG5793	FBgn0038858	FBtr0304713	-1.63353	5e-05	0.000732878	yes
NM_001103384	CG17636	FBgn0025837	FBtr0112921	-1.62741	5e-05	0.000732878	yes
NM_176551	CG33108	FBgn0053108	FBtr0084504	-1.62616	0.0034	0.028682	yes
NM_001259523	CG13488	FBgn0034670	FBtr0308748	-1.62497	5e-05	0.000732878	yes
NM_136599	proPO45	FBgn0033367	FBtr0088663	-1.62064	5e-05	0.000732878	yes
NM_166343	SdhA	FBgn0261439	FBtr0086552	-1.62063	0.0042	0.0337701	yes
NM_143534	CG15533	FBgn0039768	FBtr0085626	-1.61498	5e-05	0.000732878	yes
NM_001170117	sals	FBgn0051374	FBtr0300812	-1.61127	0.00445	0.0352776	yes
NM_134613	Cyp6t1	FBgn0031182	FBtr0077212	-1.60384	5e-05	0.000732878	yes
NM_139645	CG15021	FBgn0035544	FBtr0073301	-1.60335	5e-05	0.000732878	yes
NM_001104240	CG34301	FBgn0085330	FBtr0112497	-1.60064	5e-05	0.000732878	yes
NM_140393	CG10732	FBgn0036365	FBtr0075852	-1.59883	5e-05	0.000732878	yes
NM_132314	CG15369	FBgn0030105	FBtr0346164	-1.59403	5e-05	0.000732878	yes
NM_142648	Cpr92F	FBgn0038819	FBtr0083919	-1.58404	5e-05	0.000732878	yes
NM_170487	aralar1	FBgn0028646	FBtr0085693	-1.57172	0.00055	0.00623043	yes
NM_001110990	spok	FBgn0086917	FBtr0300207	-1.5704	5e-05	0.000732878	yes
NM_164562	CG3964	FBgn0031574	FBtr0077501	-1.56872	5e-05	0.000732878	yes
NM_001032099	Adh	FBgn0000055	FBtr0100593	-1.56722	5e-05	0.000732878	yes
NM_143450	Obp99a	FBgn0039678	FBtr0085450	-1.56392	5e-05	0.000732878	yes
NM_001169858	CG42669	FBgn0266696	FBtr0345093	-1.56164	0.00365	0.0303022	yes
NM_141786	CG4757	FBgn0027584	FBtr0335216	-1.5585	0.0016	0.0153171	yes
NM_139756	Jon65Aiii	FBgn0035665	FBtr0077041	-1.55787	5e-05	0.000732878	yes
NM_001202158	CG42832	FBgn0262021	FBtr0303851	-1.55701	0.0018	0.0169816	yes
NM_001273875	Lcp4	FBgn0002535	FBtr0088744	-1.55622	5e-05	0.000732878	yes
NM_140972	mag	FBgn0036996	FBtr0078196	-1.55532	5e-05	0.000732878	yes
NM_001170381	Ucrh	FBgn0260008	FBtr0301783	-1.55402	5e-05	0.000732878	yes
NM_134479	CG14205	FBgn0031034	FBtr0074730	-1.55268	5e-05	0.000732878	yes
NM_168271	Jon66Ci	FBgn0035886	FBtr0076608	-1.5465	5e-05	0.000732878	yes
NM_143117	CG13658	FBgn0039315	FBtr0273361	-1.54514	5e-05	0.000732878	yes
NM_080257	bor	FBgn0040237	FBtr0083276	-1.54033	5e-05	0.000732878	yes
NM_079115	Dat	FBgn0019643	FBtr0072254	-1.53656	5e-05	0.000732878	yes
NR_073648	CR43908	FBgn0264509		-1.5303	5e-05	0.000732878	yes
NM_169215	CG31463	FBgn0051463	FBtr0081831	-1.52952	5e-05	0.000732878	yes
NM_001104083	CG34427	FBgn0085456	FBtr0303231	-1.52749	5e-05	0.000732878	yes
NM_135289	CG7025	FBgn0031930	FBtr0079515	-1.52741	5e-05	0.000732878	yes
NM_079033	Asph	FBgn0034075	FBtr0087219	-1.52693	0.0022	0.0201438	yes
NM_142904	CG10184	FBgn0039094	FBtr0084481	-1.52555	5e-05	0.000732878	yes
NM_169362	fau	FBgn0266448	FBtr0344445	-1.52541	0.0041	0.03319	yes
NM_169965	CG31233	FBgn0051233	FBtr0346732	-1.5241	5e-05	0.000732878	yes
NM_136863	TwdlBeta	FBgn0033658	FBtr0088062	-1.52253	5e-05	0.000732878	yes
NM_001260164	CG43291	FBgn0262983	FBtr0306819	-1.52138	5e-05	0.000732878	yes
NM_001260365	CG43273	FBgn0262962	FBtr0306717	-1.51551	0.0001	0.00137992	yes
NM_142703	ETHR	FBgn0038874	FBtr0084054	-1.51147	5e-05	0.000732878	yes
NM_001274046	CG30479	FBgn0050479	FBtr0332468	-1.51113	5e-05	0.000732878	yes
NM_140391	CG10140	FBgn0036363	FBtr0075853	-1.50911	5e-05	0.000732878	yes
NM_001259520	CG10440	FBgn0034636	FBtr0308642	-1.50647	0.00115	0.0116599	yes
NM_141999	CG7966	FBgn0038115	FBtr0082715	-1.5024	5e-05	0.000732878	yes
NM_140611	CG13043	FBgn0036600	FBtr0075434	-1.50029	5e-05	0.000732878	yes
NM_001276236	CG40160	FBgn0058160	FBtr0333380	-1.49603	5e-05	0.000732878	yes
NM_132360	CG9691	FBgn0030160	FBtr0071391	-1.49585	5e-05	0.000732878	yes
NM_130627	CG3630	FBgn0023540	FBtr0070385	-1.49523	5e-05	0.000732878	yes
NM_140661	CG9701	FBgn0036659	FBtr0075321	-1.49477	5e-05	0.000732878	yes
NM_176155	CG33012	FBgn0053012	FBtr0332249	-1.49471	5e-05	0.000732878	yes
NM_143112	CG11878	FBgn0039310	FBtr0084821	-1.49045	5e-05	0.000732878	yes
NM_140353	CG14120	FBgn0036321	FBtr0075868	-1.48936	5e-05	0.000732878	yes
NM_167182	su(r)	FBgn0086450	FBtr0071338	-1.47466	5e-05	0.000732878	yes
NM_144095	Nplp4	FBgn0040717	FBtr0334759	-1.46747	5e-05	0.000732878	yes
NM_130733	CG6414	FBgn0029690	FBtr0070624	-1.46729	5e-05	0.000732878	yes
NM_078967	zetaTry	FBgn0011556	FBtr0088164	-1.46475	5e-05	0.000732878	yes
NM_135652	CG6287	FBgn0032350	FBtr0080222	-1.4639	5e-05	0.000732878	yes
NM_166613	CG4019	FBgn0034885	FBtr0072105	-1.46295	0.0038	0.0312691	yes
NM_133118	CG14191	FBgn0030981	FBtr0074665	-1.46054	5e-05	0.000732878	yes
NM_078591	dmrt11E	FBgn0030477	FBtr0073768	-1.45765	0.0044	0.0349328	yes
NM_144384	lectin-24Db	FBgn0040102	FBtr0077469	-1.45639	5e-05	0.000732878	yes
NM_206422	CG32447	FBgn0052447	FBtr0078461	-1.45485	5e-05	0.000732878	yes
NM_132482	CG11752	FBgn0030292	FBtr0073452	-1.45418	5e-05	0.000732878	yes
NR_073942	CR43727	FBgn0263975		-1.45149	0.0013	0.0128823	yes
NM_001275026	CG4169	FBgn0250814	FBtr0331557	-1.45129	5e-05	0.000732878	yes
NM_057767	Acp1	FBgn0014454	FBtr0079500	-1.45124	5e-05	0.000732878	yes
NM_001201596	br	FBgn0000210	FBtr0303562	-1.44976	0.0002	0.00258051	yes
NM_168087	CG32241	FBgn0052241	FBtr0303006	-1.44837	5e-05	0.000732878	yes
NM_142344	CG4053	FBgn0038482	FBtr0303413	-1.44821	5e-05	0.000732878	yes
NM_144328	CG10570	FBgn0040992	FBtr0081122	-1.44684	5e-05	0.000732878	yes
NM_078976	en	FBgn0000577	FBtr0088096	-1.44593	5e-05	0.000732878	yes
NM_001272764	CG7322	FBgn0030968	FBtr0310441	-1.44568	5e-05	0.000732878	yes
NM_001275087	CG13380	FBgn0036799	FBtr0332869	-1.44265	0.0005	0.00573676	yes
NM_142794	Pebp1	FBgn0038973	FBtr0084255	-1.43978	5e-05	0.000732878	yes
NM_169126	Obp83g	FBgn0046875	FBtr0078617	-1.43903	5e-05	0.000732878	yes
NR_073978	CR44134	FBgn0264983		-1.43756	5e-05	0.000732878	yes
NM_167394	CG32603	FBgn0052603	FBtr0073894	-1.43674	5e-05	0.000732878	yes
NM_001274469	Chd64	FBgn0035499	FBtr0310531	-1.43664	0.0004	0.00474163	yes
NM_057464	proPO-A1	FBgn0261362	FBtr0302291	-1.43581	5e-05	0.000732878	yes
NM_165238	CG31741	FBgn0051741	FBtr0081032	-1.43391	5e-05	0.000732878	yes
NM_136047	Cyp310a1	FBgn0032693	FBtr0081077	-1.4323	5e-05	0.000732878	yes
NM_132091	kdn	FBgn0261955	FBtr0070907	-1.42967	5e-05	0.000732878	yes
NM_135593	CG7296	FBgn0032283	FBtr0080129	-1.42913	5e-05	0.000732878	yes
NM_141613	St2	FBgn0037665	FBtr0081974	-1.42733	0.0003	0.00369724	yes
NM_135288	CG18585	FBgn0031929	FBtr0079516	-1.42598	5e-05	0.000732878	yes
NM_001259843	CG43083	FBgn0262529	FBtr0304969	-1.42307	5e-05	0.000732878	yes
NM_142208	CG6125	FBgn0038337	FBtr0346109	-1.42178	0.00115	0.0116599	yes
NM_140819	CG6839	FBgn0036831	FBtr0075069	-1.41872	5e-05	0.000732878	yes
NM_079620	yellow-e	FBgn0041711	FBtr0082757	-1.4183	5e-05	0.000732878	yes
NM_001201829	jp	FBgn0032129	FBtr0304057	-1.41642	0.00165	0.0157396	yes
NM_135592	CG7299	FBgn0032282	FBtr0080130	-1.41308	5e-05	0.000732878	yes
NM_078548	Yp1	FBgn0004045	FBtr0071419	-1.40588	0.00105	0.0107888	yes
NM_136550	CG8736	FBgn0033308	FBtr0290280	-1.4003	5e-05	0.000732878	yes
NM_001103928	CG30288	FBgn0050288	FBtr0113367	-1.40009	5e-05	0.000732878	yes
NM_057926	Lcp65Af	FBgn0020639	FBtr0077057	-1.3995	5e-05	0.000732878	yes
NM_141465	CG14598	FBgn0037503	FBtr0081534	-1.3951	5e-05	0.000732878	yes
NM_144278	CG15345	FBgn0040928	FBtr0071176	-1.39486	0.0007	0.00765857	yes
NM_001170367	CG42596	FBgn0260995	FBtr0334939	-1.39359	0.00015	0.00199294	yes
NM_079766	Esp	FBgn0013953	FBtr0084703	-1.39123	5e-05	0.000732878	yes
NM_165450	CG7882	FBgn0033047	FBtr0085966	-1.3912	5e-05	0.000732878	yes
NM_078850	nht	FBgn0041103	FBtr0300021	-1.38928	5e-05	0.000732878	yes
NM_135038	Jon25Bii	FBgn0031654	FBtr0079055	-1.38679	5e-05	0.000732878	yes
NM_168159	Cpr65Aw	FBgn0052404	FBtr0077023	-1.38152	5e-05	0.000732878	yes
NM_141990	yellow-f2	FBgn0038105	FBtr0082722	-1.3805	5e-05	0.000732878	yes
NM_144187	CG13306	FBgn0040828	FBtr0076592	-1.37975	0.00145	0.0141207	yes
NM_136039	CG10211	FBgn0032685	FBtr0081069	-1.37845	5e-05	0.000732878	yes
NM_169715	CG17931	FBgn0038421	FBtr0345208	-1.37818	5e-05	0.000732878	yes
NM_132493	Cyp4g15	FBgn0030304	FBtr0073503	-1.3724	5e-05	0.000732878	yes
NM_165270	CG31792	FBgn0051792	FBtr0321311	-1.37136	5e-05	0.000732878	yes
NM_136384	CG3270	FBgn0033093	FBtr0086123	-1.36876	5e-05	0.000732878	yes
NM_136565	PGRP-SC1b	FBgn0033327	FBtr0339336	-1.36476	5e-05	0.000732878	yes
NM_136485	CG30377	FBgn0050377	FBtr0088844	-1.36408	5e-05	0.000732878	yes
NM_079779	E(spl)mdelta-HLH	FBgn0002734	FBtr0084954	-1.36404	5e-05	0.000732878	yes
NM_057333	Arr1	FBgn0000120	FBtr0307350	-1.36354	5e-05	0.000732878	yes
NM_135466	CG17633	FBgn0032144	FBtr0079868	-1.36295	5e-05	0.000732878	yes
NM_134932	CG2772	FBgn0031533	FBtr0077516	-1.35587	5e-05	0.000732878	yes
NM_141212	Spargel	FBgn0037248	FBtr0336458	-1.35556	0.0006	0.00670125	yes
NM_168600	mnd	FBgn0002778	FBtr0114529	-1.35519	0.00515	0.0396114	yes
NM_142649	CG4000	FBgn0038820	FBtr0083935	-1.35176	5e-05	0.000732878	yes
NM_144096	CG15353	FBgn0040718	FBtr0077863	-1.34797	5e-05	0.000732878	yes
NM_164384	cbt	FBgn0043364	FBtr0078083	-1.34773	5e-05	0.000732878	yes
NM_164699	CG31636	FBgn0051636	FBtr0343865	-1.34707	5e-05	0.000732878	yes
NM_001258658	CG7766	FBgn0030087	FBtr0309250	-1.3453	0.00495	0.0382929	yes
NM_001038971	CG42821	FBgn0262003	FBtr0303828	-1.34503	5e-05	0.000732878	yes
NM_001202112	kst	FBgn0004167	FBtr0303857	-1.34385	5e-05	0.000732878	yes
NM_144024	CG4186	FBgn0040634	FBtr0345810	-1.34226	5e-05	0.000732878	yes
NM_001272142	bt	FBgn0005666	FBtr0334482	-1.34171	5e-05	0.000732878	yes
NM_142282	CG10317	FBgn0038423	FBtr0300678	-1.33662	0.00355	0.0296211	yes
NM_166396	CG30151	FBgn0050151	FBtr0086269	-1.33651	5e-05	0.000732878	yes
NM_001043170	CG40470	FBgn0058470	FBtr0111152	-1.33521	5e-05	0.000732878	yes
NM_143189	CG42235	FBgn0250757	FBtr0290139	-1.3346	0.00025	0.00314797	yes
NM_206496	CG14869	FBgn0038341	FBtr0083160	-1.33436	0.00165	0.0157396	yes
NM_170304	CG31075	FBgn0051075	FBtr0085080	-1.33191	5e-05	0.000732878	yes
NM_132775	Cyp4s3	FBgn0030615	FBtr0074028	-1.33181	5e-05	0.000732878	yes
NM_167468	sun	FBgn0014391	FBtr0074177	-1.3276	5e-05	0.000732878	yes
NM_001202388	CG42740	FBgn0027544	FBtr0303200	-1.32717	0.00225	0.0205228	yes
NM_135171	CG9498	FBgn0031801	FBtr0079282	-1.32473	5e-05	0.000732878	yes
NM_079253	h	FBgn0001168	FBtr0076569	-1.32459	5e-05	0.000732878	yes
NM_134824	CG16995	FBgn0031412	FBtr0077758	-1.32111	5e-05	0.000732878	yes
NM_141022	CG10581	FBgn0037046	FBtr0078326	-1.32103	0.0008	0.00858189	yes
NM_079371	comm	FBgn0010105	FBtr0333023	-1.31729	5e-05	0.000732878	yes
NM_139971	CG43163	FBgn0262719	FBtr0305700	-1.31567	0.00455	0.0359507	yes
NM_206377	CG6244	FBgn0036531	FBtr0075502	-1.30955	0.0039	0.0319448	yes
NM_142764	CG5391	FBgn0038943	FBtr0084242	-1.30734	5e-05	0.000732878	yes
NM_136943	CG8550	FBgn0033742	FBtr0087935	-1.30707	5e-05	0.000732878	yes
NM_168942	P5CDh1	FBgn0037138	FBtr0078445	-1.30672	5e-05	0.000732878	yes
NM_132054	CG6048	FBgn0029827	FBtr0070863	-1.30509	5e-05	0.000732878	yes
NM_001104429	CG34290	FBgn0085319	FBtr0299531	-1.30484	0.00475	0.0371884	yes
NM_001015164	CG40198	FBgn0058198	FBtr0301809	-1.30335	5e-05	0.000732878	yes
NM_001104200	nvd	FBgn0259697	FBtr0113473	-1.30334	5e-05	0.000732878	yes
NM_079361	Eip71CD	FBgn0000565	FBtr0330177	-1.30158	5e-05	0.000732878	yes
NM_169665	CG18519	FBgn0038348	FBtr0345258	-1.29871	5e-05	0.000732878	yes
NM_142559	CG17751	FBgn0038717	FBtr0273217	-1.29857	0.00015	0.00199294	yes
NM_141922	CG4115	FBgn0038017	FBtr0082568	-1.29828	5e-05	0.000732878	yes
NM_135275	CG5958	FBgn0031913	FBtr0079466	-1.29804	5e-05	0.000732878	yes
NM_140954	CG5618	FBgn0036975	FBtr0078179	-1.29773	0.00205	0.0189729	yes
NM_001259589	CG43106	FBgn0262566	FBtr0304889	-1.29547	0.0022	0.0201438	yes
NM_001274365	CG13936	FBgn0035282	FBtr0332672	-1.29417	5e-05	0.000732878	yes
NM_079857	tll	FBgn0003720	FBtr0085709	-1.29285	0.0006	0.00670125	yes
NM_078568	Gs2	FBgn0001145	FBtr0073495	-1.29118	5e-05	0.000732878	yes
NR_002493	snRNA:7SK	FBgn0065099		-1.29034	5e-05	0.000732878	yes
NM_079707	e	FBgn0000527	FBtr0084106	-1.29002	0.0002	0.00258051	yes
NM_001274613	Hn	FBgn0001208	FBtr0076811	-1.28914	5e-05	0.000732878	yes
NM_001014545	Unc-89	FBgn0053519	FBtr0343283	-1.28872	5e-05	0.000732878	yes
NM_139643	DOR	FBgn0035542	FBtr0073296	-1.28765	0.0004	0.00474163	yes
NM_137618	CG9864	FBgn0034490	FBtr0086320	-1.2845	5e-05	0.000732878	yes
NM_130628	CG3621	FBgn0025839	FBtr0070386	-1.2839	5e-05	0.000732878	yes
NM_078694	Peritrophin-A	FBgn0022770	FBtr0077335	-1.28163	5e-05	0.000732878	yes
NM_136536	Cyp4ad1	FBgn0033292	FBtr0088760	-1.28046	5e-05	0.000732878	yes
NM_167798	Vdup1	FBgn0035103	FBtr0072535	-1.27968	0.0001	0.00137992	yes
NM_080088	can	FBgn0011569	FBtr0076299	-1.27593	5e-05	0.000732878	yes
NM_168121	CG10625	FBgn0035612	FBtr0077139	-1.27519	0.0052	0.0399101	yes
NM_142258	CG5516	FBgn0038389	FBtr0083212	-1.27011	0.001	0.0103345	yes
NM_132886	CG9914	FBgn0030737	FBtr0346059	-1.26999	5e-05	0.000732878	yes
NM_001259859	CG43295	FBgn0262987	FBtr0306825	-1.2654	0.00045	0.00523024	yes
NM_134940	CG15414	FBgn0031542	FBtr0077568	-1.2647	5e-05	0.000732878	yes
NM_132370	Cht6	FBgn0263132	FBtr0307374	-1.26368	0.00075	0.00810635	yes
NM_057612	CycE	FBgn0010382	FBtr0080777	-1.26364	0.0024	0.021597	yes
NM_132754	CG9512	FBgn0030593	FBtr0073979	-1.26354	5e-05	0.000732878	yes
NM_206805	slgA	FBgn0003423	FBtr0077208	-1.26344	0.0002	0.00258051	yes
NM_001103407	ec	FBgn0000542	FBtr0112802	-1.26139	5e-05	0.000732878	yes
NM_137504	CG5493	FBgn0034364	FBtr0086713	-1.2608	0.0001	0.00137992	yes
NM_001275825	CG5023	FBgn0038774		-1.26047	0.0016	0.0153171	yes
NM_138060	CG3376	FBgn0034997	FBtr0072266	-1.26046	5e-05	0.000732878	yes
NM_136899	Cyp6g1	FBgn0025454	FBtr0087992	-1.25909	5e-05	0.000732878	yes
NR_002547	pncr016:2R	FBgn0062961		-1.2565	5e-05	0.000732878	yes
NM_001274211	jbug	FBgn0028371	FBtr0330234	-1.25227	5e-05	0.000732878	yes
NM_143222	CG14237	FBgn0039428	FBtr0330153	-1.25166	5e-05	0.000732878	yes
NM_166274	Dgp-1	FBgn0027836	FBtr0086773	-1.25023	5e-05	0.000732878	yes
NM_135071	TpnC25D	FBgn0031692	FBtr0079063	-1.24036	5e-05	0.000732878	yes
NM_140451	CG9238	FBgn0036428	FBtr0075724	-1.2394	5e-05	0.000732878	yes
NM_143272	Cpr97Ea	FBgn0039480	FBtr0085136	-1.23709	5e-05	0.000732878	yes
NM_139582	CG12766	FBgn0035476	FBtr0073172	-1.23665	5e-05	0.000732878	yes
NM_166184	Cdk4	FBgn0016131	FBtr0087103	-1.2337	5e-05	0.000732878	yes
NM_137727	CG10505	FBgn0034612	FBtr0071619	-1.23148	5e-05	0.000732878	yes
NM_079772	fd96Cb	FBgn0004898	FBtr0084771	-1.23127	5e-05	0.000732878	yes
NM_001170287	Moca-cyp	FBgn0039581	FBtr0300346	-1.22962	0.0057	0.0429936	yes
NM_001259708	CG4769	FBgn0035600	FBtr0077144	-1.22572	5e-05	0.000732878	yes
NM_141903	CG4830	FBgn0037996	FBtr0082625	-1.22572	5e-05	0.000732878	yes
NM_001144577	tal-AA	FBgn0259731	FBtr0299998	-1.22459	5e-05	0.000732878	yes
NM_143631	CG1910	FBgn0022349	FBtr0085839	-1.22202	5e-05	0.000732878	yes
NM_001274527	CG32407	FBgn0052407	FBtr0330118	-1.20967	5e-05	0.000732878	yes
NM_167248	sesB	FBgn0003360	FBtr0073423	-1.20791	5e-05	0.000732878	yes
NM_001038895	CG33966	FBgn0053966	FBtr0100007	-1.20496	5e-05	0.000732878	yes
NM_137598	Obp56a	FBgn0034468	FBtr0086476	-1.20057	5e-05	0.000732878	yes
NM_001275979	Orct	FBgn0019952	FBtr0334870	-1.20004	5e-05	0.000732878	yes
NR_001661	pncr003:2L	#N/A		-1.19928	0.00045	0.00523024	yes
NM_137355	CG10953	FBgn0034204	FBtr0329878	-1.19925	5e-05	0.000732878	yes
NM_143127	CG10560	FBgn0039325	FBtr0084852	-1.19842	5e-05	0.000732878	yes
NM_176685	CG33080	FBgn0053080	FBtr0070844	-1.19836	5e-05	0.000732878	yes
NM_165028	Pect	FBgn0032482	FBtr0080439	-1.19598	0.0068	0.0499039	yes
NM_139653	CG11350	FBgn0035552	FBtr0331399	-1.19439	5e-05	0.000732878	yes
NM_176498	CG9297	FBgn0038181	FBtr0082827	-1.19378	5e-05	0.000732878	yes
NM_143769	l(2)01289	FBgn0010482	FBtr0086136	-1.19244	5e-05	0.000732878	yes
NM_001144416	CG10625	FBgn0035612	FBtr0273232	-1.19163	0.00295	0.0256009	yes
NM_139647	CG11345	FBgn0035546	FBtr0073334	-1.1909	5e-05	0.000732878	yes
NM_137497	CG10924	FBgn0034356	FBtr0086699	-1.19024	5e-05	0.000732878	yes
NM_132253	CG12116	FBgn0030041	FBtr0071240	-1.18983	5e-05	0.000732878	yes
NM_137827	CG10344	FBgn0034729	FBtr0071841	-1.18857	0.0008	0.00858189	yes
NM_166038	CG8468	FBgn0033913	FBtr0087533	-1.18833	5e-05	0.000732878	yes
NM_132241	CG15343	FBgn0030029	FBtr0071178	-1.18821	0.001	0.0103345	yes
NR_002097	roX1	FBgn0019661		-1.18814	5e-05	0.000732878	yes
NM_144362	Ugt86Dj	FBgn0040250	FBtr0082373	-1.18809	5e-05	0.000732878	yes
NM_142687	CG5793	FBgn0038858	FBtr0333929	-1.18804	0.00135	0.0132978	yes
NM_137354	CG30457	FBgn0050457	FBtr0086998	-1.18779	5e-05	0.000732878	yes
NM_080269	Ugt37b1	FBgn0026755	FBtr0079242	-1.18247	5e-05	0.000732878	yes
NM_001259917	Toll-9	FBgn0036978	FBtr0308648	-1.17764	5e-05	0.000732878	yes
NM_079969	Acon	FBgn0010100	FBtr0343871	-1.17656	5e-05	0.000732878	yes
NM_001043010	l(2)01289	FBgn0010482	FBtr0308840	-1.17605	0.0039	0.0319448	yes
NM_001259686	CG32250	FBgn0052250	FBtr0306092	-1.17263	0.00035	0.00423555	yes
NM_001202287	CCHa2	FBgn0038147	FBtr0303262	-1.17124	5e-05	0.000732878	yes
NM_001274012	CG33138	#N/A		-1.16888	5e-05	0.000732878	yes
NM_205916	CG9596	FBgn0031832	FBtr0343162	-1.16698	5e-05	0.000732878	yes
NM_079277	aay	FBgn0023129	FBtr0076457	-1.16675	0.0004	0.00474163	yes
NM_142763	CG13862	FBgn0038942	FBtr0084204	-1.1665	0.0065	0.0480807	yes
NM_141156	CG11241	FBgn0037186	FBtr0078536	-1.16621	5e-05	0.000732878	yes
NM_001170279	Men-b	FBgn0029155	FBtr0301708	-1.16532	5e-05	0.000732878	yes
NM_134497	CG14223	FBgn0031053	FBtr0074758	-1.16466	0.002	0.0185823	yes
NM_143644	CG11576	FBgn0039882	FBtr0085852	-1.16296	5e-05	0.000732878	yes
NM_001103962	CG34424	FBgn0085453	FBtr0112725	-1.16276	5e-05	0.000732878	yes
NM_139803	CG14820	FBgn0035718	FBtr0076894	-1.16246	5e-05	0.000732878	yes
NM_136097	CG17572	FBgn0032753	FBtr0081173	-1.16202	0.00035	0.00423555	yes
NM_142610	CG5023	FBgn0038774	FBtr0083866	-1.16086	5e-05	0.000732878	yes
NM_139397	CG18173	FBgn0035265	FBtr0072796	-1.16083	5e-05	0.000732878	yes
NM_057828	Cyt-c-p	FBgn0000409	FBtr0080889	-1.16042	5e-05	0.000732878	yes
NM_176295	mthl6	FBgn0035789	FBtr0076789	-1.15776	5e-05	0.000732878	yes
NM_168660	CG4753	FBgn0036622	FBtr0075422	-1.1546	5e-05	0.000732878	yes
NM_166679	Cpr60D	FBgn0050163	FBtr0072334	-1.15428	5e-05	0.000732878	yes
NM_137077	Ctf4	FBgn0033890	FBtr0087606	-1.15406	5e-05	0.000732878	yes
NM_140645	CG13033	FBgn0036638	FBtr0075400	-1.15218	0.0048	0.037484	yes
NM_141268	Hph	FBgn0264785	FBtr0334275	-1.15076	5e-05	0.000732878	yes
NM_138198	CG13893	FBgn0035146	FBtr0072562	-1.15038	5e-05	0.000732878	yes
NM_140757	CG5577	FBgn0036759	FBtr0075162	-1.14987	5e-05	0.000732878	yes
NM_140627	Cpr72Ec	FBgn0036619	FBtr0075424	-1.14981	0.001	0.0103345	yes
NM_139681	CG13705	FBgn0035582	FBtr0073352	-1.14733	5e-05	0.000732878	yes
NM_078798	Fbp2	FBgn0000640	FBtr0343428	-1.14606	5e-05	0.000732878	yes
NM_137020	CG4734	FBgn0033826	FBtr0087754	-1.14475	5e-05	0.000732878	yes
NM_132668	Cpr12A	FBgn0030494	FBtr0073784	-1.14461	5e-05	0.000732878	yes
NM_143321	CG5590	FBgn0039537	FBtr0085215	-1.14259	5e-05	0.000732878	yes
NM_143676	Slip1	FBgn0024728	FBtr0089090	-1.14114	0.00015	0.00199294	yes
NM_139694	CG4603	FBgn0035593	FBtr0330151	-1.14092	5e-05	0.000732878	yes
NM_132844	CG8952	FBgn0030688	FBtr0074193	-1.13889	5e-05	0.000732878	yes
NM_165168	CG42389	FBgn0259735	FBtr0300005	-1.13598	0.0001	0.00137992	yes
NM_130520	CG3690	FBgn0040350	FBtr0070185	-1.13572	5e-05	0.000732878	yes
NM_142738	dnd	FBgn0038916	FBtr0084151	-1.13207	0.00485	0.0377371	yes
NM_001259995	CG43131	FBgn0262605	FBtr0305279	-1.12713	5e-05	0.000732878	yes
NM_169768	alt	FBgn0038535	FBtr0089415	-1.12638	0.00535	0.0408712	yes
NM_143746	Tom40	FBgn0016041	FBtr0333748	-1.12484	5e-05	0.000732878	yes
NM_137450	CG17680	FBgn0062440	FBtr0086781	-1.12203	5e-05	0.000732878	yes
NM_143200	Sld5	FBgn0039403	FBtr0084975	-1.12131	5e-05	0.000732878	yes
NM_001273663	CG13077	FBgn0032810	FBtr0336619	-1.11808	5e-05	0.000732878	yes
NM_134697	CG12506	FBgn0031276	FBtr0078003	-1.11571	5e-05	0.000732878	yes
NM_057911	Elf	FBgn0020443	FBtr0080369	-1.11551	0.0014	0.013696	yes
NM_057327	CG9757	FBgn0003060	FBtr0334496	-1.11344	5e-05	0.000732878	yes
NM_142346	CG5246	FBgn0038484	FBtr0083405	-1.11333	5e-05	0.000732878	yes
NM_078879	Tep4	FBgn0041180	FBtr0081254	-1.11115	5e-05	0.000732878	yes
NM_130566	mei-38	FBgn0260986	FBtr0070258	-1.11079	5e-05	0.000732878	yes
NM_057466	18w	FBgn0004364	FBtr0086309	-1.11049	5e-05	0.000732878	yes
NM_142963	Kal1	FBgn0039155	FBtr0084549	-1.1099	0.0001	0.00137992	yes
NM_165563	CG30383	FBgn0050383	FBtr0088897	-1.10857	0.005	0.0386378	yes
NM_001202291	CG42761	#N/A		-1.10847	0.0007	0.00765857	yes
NM_001144639	CG42235	FBgn0250757	FBtr0290140	-1.10841	5e-05	0.000732878	yes
NM_170516	PH4alphaPV	FBgn0051015	FBtr0085670	-1.10784	5e-05	0.000732878	yes
NM_170426	ATPsyn-gamma	FBgn0020235	FBtr0085541	-1.10516	0.0057	0.0429936	yes
NM_001259152	ham	FBgn0045852	FBtr0305620	-1.10379	0.00195	0.0181808	yes
NM_164956	dUTPase	FBgn0250837	FBtr0080156	-1.10198	0.0026	0.0231154	yes
NM_136174	CG10659	FBgn0032839	FBtr0081350	-1.10183	5e-05	0.000732878	yes
NM_139599	CG14990	FBgn0035496	FBtr0073208	-1.10164	5e-05	0.000732878	yes
NM_139356	v(2)k05816	FBgn0042627	FBtr0077657	-1.09745	5e-05	0.000732878	yes
NM_132339	l(1)G0320	FBgn0028327	FBtr0071372	-1.09678	5e-05	0.000732878	yes
NM_134528	CG9572	FBgn0031089	FBtr0070006	-1.09338	5e-05	0.000732878	yes
NM_001274587	CG8560	FBgn0035781	FBtr0332725	-1.08977	5e-05	0.000732878	yes
NM_137418	CG5002	FBgn0034275	FBtr0089546	-1.08921	5e-05	0.000732878	yes
NM_079350	mnd	FBgn0002778	FBtr0075627	-1.08876	5e-05	0.000732878	yes
NR_048218	CR43626	FBgn0263617		-1.08787	0.00175	0.0165536	yes
NM_136929	Cpr49Ad	FBgn0033726	FBtr0087955	-1.08758	0.00045	0.00523024	yes
NM_143264	CG6295	FBgn0039471	FBtr0085077	-1.08705	0.00585	0.0439395	yes
NM_079349	Tom	FBgn0026320	FBtr0075620	-1.08533	5e-05	0.000732878	yes
NM_136449	CG1600	FBgn0033188	FBtr0088957	-1.08518	5e-05	0.000732878	yes
NM_001169793	CG30414	FBgn0050414	FBtr0302316	-1.08369	5e-05	0.000732878	yes
NM_001259994	corto	FBgn0010313	FBtr0308120	-1.08329	5e-05	0.000732878	yes
NM_058159	Sema-2a	FBgn0011260	FBtr0087090	-1.08303	5e-05	0.000732878	yes
NM_079181	Scsalpha	FBgn0004888	FBtr0073151	-1.08185	0.0005	0.00573676	yes
NM_001169545	CG10186	FBgn0032797	FBtr0302107	-1.08086	0.0055	0.0418086	yes
NM_135916	CG7631	FBgn0028945	FBtr0080754	-1.08031	5e-05	0.000732878	yes
NM_134955	CG16713	FBgn0031560	FBtr0077547	-1.08021	5e-05	0.000732878	yes
NM_138015	Fmo-1	FBgn0034943	FBtr0072150	-1.07339	5e-05	0.000732878	yes
NM_058056	wrapper	FBgn0025878	FBtr0071821	-1.07324	5e-05	0.000732878	yes
NM_142795	CG5377	FBgn0038974	FBtr0084293	-1.07134	5e-05	0.000732878	yes
NM_168077	Hexo1	FBgn0041630	FBtr0300774	-1.07016	0.00355	0.0296211	yes
NM_130666	CG2681	FBgn0024997	FBtr0070480	-1.0684	5e-05	0.000732878	yes
NM_175947	CG33128	FBgn0053128	FBtr0077930	-1.06698	5e-05	0.000732878	yes
NM_141629	CG8129	FBgn0037684	FBtr0082026	-1.0661	5e-05	0.000732878	yes
NM_136263	CG8665	FBgn0032945	FBtr0081517	-1.06519	5e-05	0.000732878	yes
NM_142895	CG10170	FBgn0039085	FBtr0084420	-1.06401	5e-05	0.000732878	yes
NM_137186	CG8157	FBgn0034010	FBtr0087390	-1.06208	5e-05	0.000732878	yes
NM_141758	fau	FBgn0266446	FBtr0344442	-1.06193	0.00195	0.0181808	yes
NM_135706	Phae1	FBgn0263234	FBtr0345717	-1.06186	5e-05	0.000732878	yes
NM_135759	Pk34A	FBgn0028410	FBtr0080432	-1.06177	0.00025	0.00314797	yes
NM_143613	mey	FBgn0039851	FBtr0085790	-1.06148	0.0008	0.00858189	yes
NM_001274631	CG13676	FBgn0035844	FBtr0332761	-1.06131	5e-05	0.000732878	yes
NM_001038763	CG8188	FBgn0030863	FBtr0340633	-1.06	0.00015	0.00199294	yes
NM_138199	Reg-2	FBgn0016715	FBtr0072561	-1.0595	5e-05	0.000732878	yes
NM_142558	CG7342	FBgn0038716	FBtr0083777	-1.0593	0.00285	0.0248639	yes
NM_001258527	TRAM	FBgn0040340	FBtr0332589	-1.05913	5e-05	0.000732878	yes
NM_206551	Gdh	FBgn0001098	FBtr0089497	-1.05892	5e-05	0.000732878	yes
NM_137704	CG9394	FBgn0034588	FBtr0071567	-1.05839	5e-05	0.000732878	yes
NM_140445	CG3868	FBgn0036422	FBtr0075729	-1.05439	5e-05	0.000732878	yes
NM_142674	CG10827	FBgn0038845	FBtr0084048	-1.0542	5e-05	0.000732878	yes
NM_132305	CG12115	FBgn0030097	FBtr0071341	-1.05392	5e-05	0.000732878	yes
NR_037728	CR42874	FBgn0262148		-1.05349	0.0003	0.00369724	yes
NM_170488	CDase	FBgn0039774	FBtr0085645	-1.05311	0.0001	0.00137992	yes
NM_169213	ato	FBgn0010433	FBtr0081828	-1.05041	0.0004	0.00474163	yes
NM_132119	CG14439	FBgn0029898	FBtr0070960	-1.04949	5e-05	0.000732878	yes
NM_001258606	CG15773	FBgn0029795	FBtr0308572	-1.04888	0.0004	0.00474163	yes
NM_001144708	CG7766	FBgn0030087	FBtr0114595	-1.0438	0.0068	0.0499039	yes
NM_169634	Tm1	FBgn0003721	FBtr0301959	-1.04327	5e-05	0.000732878	yes
NM_001042957	Cht3	FBgn0250907	FBtr0111127	-1.0429	5e-05	0.000732878	yes
NM_138177	Tudor-SN	FBgn0035121	FBtr0072519	-1.03908	0.0004	0.00474163	yes
NM_136651	CG1888	FBgn0033421	FBtr0310032	-1.03612	5e-05	0.000732878	yes
NM_140097	CG6749	FBgn0036040	FBtr0076410	-1.0347	5e-05	0.000732878	yes
NM_139366	CG12099	FBgn0035232	FBtr0072828	-1.03227	5e-05	0.000732878	yes
NM_143274	CG14258	FBgn0039482	FBtr0085103	-1.03222	5e-05	0.000732878	yes
NM_001169669	AQP	FBgn0033807	FBtr0300286	-1.02876	5e-05	0.000732878	yes
NM_137147	CG10200	FBgn0033968	FBtr0087444	-1.02761	5e-05	0.000732878	yes
NM_136869	CG13183	FBgn0033667	FBtr0088054	-1.02319	5e-05	0.000732878	yes
NM_167516	CG4239	FBgn0030745	FBtr0074270	-1.02277	5e-05	0.000732878	yes
NM_135781	CG5867	FBgn0027586	FBtr0080449	-1.02216	5e-05	0.000732878	yes
NM_135297	CG7214	FBgn0031940	FBtr0079499	-1.02122	5e-05	0.000732878	yes
NM_136169	CoIV	FBgn0032833	FBtr0081300	-1.02073	5e-05	0.000732878	yes
NM_001144264	CG42380	FBgn0259725	FBtr0299990	-1.01808	0.0036	0.0299916	yes
NM_001202215	Pka-R1	FBgn0259243	FBtr0302638	-1.01506	5e-05	0.000732878	yes
NM_140821	CG3819	FBgn0036833	FBtr0075048	-1.01214	5e-05	0.000732878	yes
NM_169560	ems	FBgn0000576	FBtr0082863	-1.01198	5e-05	0.000732878	yes
NM_137601	Obp56e	FBgn0034471	FBtr0086327	-1.01187	5e-05	0.000732878	yes
NM_135597	CG6415	FBgn0032287	FBtr0080108	-1.01161	5e-05	0.000732878	yes
NM_079586	Fdh	FBgn0011768	FBtr0082290	-1.00946	5e-05	0.000732878	yes
NM_133018	Ucp4A	FBgn0030872	FBtr0074464	-1.00874	0.0042	0.0337701	yes
NM_205955	CG33301	FBgn0053301	FBtr0343742	-1.00581	5e-05	0.000732878	yes
NM_001272246	Pgd	FBgn0004654	FBtr0070384	-1.00556	5e-05	0.000732878	yes
NM_137374	NT5E-2	FBgn0050104	FBtr0086928	-1.00509	0.003	0.0258777	yes
NM_079773	to	FBgn0039298	FBtr0339258	-1.00471	5e-05	0.000732878	yes
NM_136050	CG31751	FBgn0086909	FBtr0081093	-1.00294	5e-05	0.000732878	yes
NM_057525	C15	FBgn0004863	FBtr0084111	-1.00184	0.0021	0.0193521	yes
NM_001144701	CG42246	FBgn0259098	FBtr0299508	-1.00019	0.00075	0.00810635	yes
NM_169294	CG9399	FBgn0037715	FBtr0082109	-0.997812	5e-05	0.000732878	yes
NM_139680	CG17150	FBgn0035581	FBtr0289982	-0.997616	5e-05	0.000732878	yes
NM_137764	LBR	FBgn0034657	FBtr0071712	-0.997091	5e-05	0.000732878	yes
NM_168930	CG32444	FBgn0043783	FBtr0078424	-0.996679	5e-05	0.000732878	yes
NM_001038847	Gapdh1	FBgn0001091	FBtr0088903	-0.996112	5e-05	0.000732878	yes
NM_058000	Sodh-1	FBgn0024289	FBtr0081627	-0.99512	5e-05	0.000732878	yes
NM_137700	CG10527	FBgn0034583	FBtr0071541	-0.994783	5e-05	0.000732878	yes
NM_166058	CG30197	FBgn0050197	FBtr0087494	-0.993789	5e-05	0.000732878	yes
NM_137087	O-fut1	FBgn0033901	FBtr0087520	-0.993404	5e-05	0.000732878	yes
NM_079542	alpha-Est4	FBgn0015572	FBtr0081546	-0.993284	5e-05	0.000732878	yes
NM_170214	CG31097	FBgn0051097	FBtr0290052	-0.990827	5e-05	0.000732878	yes
NM_079789	E(spl)m8-HLH	FBgn0000591	FBtr0084961	-0.989793	5e-05	0.000732878	yes
NM_137673	CG17999	FBgn0034552	FBtr0071561	-0.989758	0.0001	0.00137992	yes
NM_001273943	CG12935	FBgn0033547	FBtr0088221	-0.985361	0.00165	0.0157396	yes
NM_058073	Eno	FBgn0000579	FBtr0077907	-0.984908	5e-05	0.000732878	yes
NM_136930	Cpr49Ae	FBgn0033728	FBtr0087920	-0.984341	5e-05	0.000732878	yes
NM_132111	l(1)G0255	FBgn0028336	FBtr0070953	-0.983688	5e-05	0.000732878	yes
NM_141807	CG5214	FBgn0037891	FBtr0082358	-0.983336	5e-05	0.000732878	yes
NM_132656	CG1673	FBgn0030482	FBtr0073777	-0.982532	5e-05	0.000732878	yes
NM_143103	CG11875	FBgn0039301	FBtr0084812	-0.982295	0.0001	0.00137992	yes
NM_139758	Jon65Ai	FBgn0035667	FBtr0077067	-0.982107	5e-05	0.000732878	yes
NM_165320	nesd	FBgn0032848	FBtr0081335	-0.981071	5e-05	0.000732878	yes
NM_135921	l(2)35Di	FBgn0001989	FBtr0343722	-0.979984	5e-05	0.000732878	yes
NM_141967	Cyp313a4	FBgn0038076	FBtr0082667	-0.979763	0.00025	0.00314797	yes
NM_141799	CG17187	FBgn0037882	FBtr0082365	-0.979492	0.0001	0.00137992	yes
NM_131953	l(1)G0334	FBgn0028325	FBtr0070708	-0.978891	0.0005	0.00573676	yes
NM_175973	Rtnl1	FBgn0053113	FBtr0079042	-0.977603	0.00375	0.0309407	yes
NM_001272384	Tom40	FBgn0016041	FBtr0333748	-0.977527	0.0006	0.00670125	yes
NM_141797	CG17726	FBgn0037880	FBtr0082352	-0.976949	0.00335	0.028327	yes
NM_057595	cact	FBgn0000250	FBtr0080846	-0.976808	0.0014	0.013696	yes
NM_001274146	GEFmeso	FBgn0050115	FBtr0310055	-0.976634	5e-05	0.000732878	yes
NM_142884	CG4408	FBgn0039073	FBtr0084431	-0.975865	5e-05	0.000732878	yes
NM_001275559	CoVa	FBgn0019624	FBtr0334890	-0.975798	5e-05	0.000732878	yes
NM_058032	Fpps	FBgn0025373	FBtr0088170	-0.974785	5e-05	0.000732878	yes
NM_165874	SIP2	FBgn0061197	FBtr0089671	-0.974185	0.00275	0.0242081	yes
NM_140239	CG11652	FBgn0036194	FBtr0076130	-0.973301	0.0037	0.0306461	yes
NM_001032048	GlyP	FBgn0004507	FBtr0077828	-0.973088	5e-05	0.000732878	yes
NM_078577	Hsc70-3	FBgn0001218	FBtr0073608	-0.973008	0.0043	0.0342913	yes
NM_140491	CG13458	FBgn0036479	FBtr0075637	-0.972852	0.0002	0.00258051	yes
NM_136028	CG7180	FBgn0267486	FBtr0081061	-0.97147	5e-05	0.000732878	yes
NM_133116	CG14190	FBgn0030979	FBtr0074663	-0.968887	0.00015	0.00199294	yes
NM_142983	CG6356	FBgn0039178	FBtr0084601	-0.965788	5e-05	0.000732878	yes
NM_142669	CG10830	FBgn0038839	FBtr0083986	-0.96551	5e-05	0.000732878	yes
NM_001144387	CG6845	FBgn0035099	FBtr0273353	-0.964851	5e-05	0.000732878	yes
NM_079264	Argk	FBgn0000116	FBtr0076545	-0.962353	5e-05	0.000732878	yes
NM_001014737	up	FBgn0004169	FBtr0100563	-0.961748	0.0013	0.0128823	yes
NM_140299	CG6910	FBgn0036262	FBtr0290130	-0.961419	5e-05	0.000732878	yes
NM_001259584	CG3760	FBgn0022343	FBtr0309242	-0.961374	0.00235	0.021272	yes
NM_132441	Myo10A	FBgn0263705	FBtr0310333	-0.960278	5e-05	0.000732878	yes
NM_142126	CG3509	FBgn0038252	FBtr0082969	-0.960229	0.0002	0.00258051	yes
NM_001272582	CG15743	FBgn0030465	FBtr0333330	-0.959765	0.0004	0.00474163	yes
NM_078493	Mcm3	FBgn0024332	FBtr0070762	-0.959148	5e-05	0.000732878	yes
NM_137635	CG11192	FBgn0034507	FBtr0290122	-0.958556	5e-05	0.000732878	yes
NM_142367	CG5866	FBgn0038508	FBtr0303755	-0.958027	0.0011	0.0112272	yes
NM_001259889	CG43085	FBgn0262531	FBtr0333122	-0.957968	5e-05	0.000732878	yes
NM_132896	CG9981	FBgn0030746	FBtr0074304	-0.957459	5e-05	0.000732878	yes
NM_001273686	CG43861	FBgn0264443	FBtr0332566	-0.957328	0.0013	0.0128823	yes
NM_206430	kkv	FBgn0001311	FBtr0078800	-0.956855	0.00185	0.0174074	yes
NM_001032266	CG43164	FBgn0262720	FBtr0305701	-0.954822	0.0001	0.00137992	yes
NM_001170246	ssh	FBgn0029157	FBtr0301613	-0.954513	0.0017	0.0161519	yes
NM_144377	CG3706	FBgn0040342	FBtr0070189	-0.953974	5e-05	0.000732878	yes
NM_057575	dpn	FBgn0010109	FBtr0088803	-0.953817	0.00025	0.00314797	yes
NM_143273	Cpr97Eb	FBgn0039481	FBtr0085135	-0.95172	5e-05	0.000732878	yes
NM_164426	RFeSP	FBgn0021906	FBtr0077915	-0.951653	5e-05	0.000732878	yes
NM_166045	SelD	FBgn0261270	FBtr0087565	-0.951142	5e-05	0.000732878	yes
NM_142439	Mdh2	FBgn0262559	FBtr0083563	-0.950502	5e-05	0.000732878	yes
NM_176185	Asph	FBgn0034075	FBtr0300575	-0.949838	0.00095	0.00993746	yes
NM_079220	yip7	FBgn0040060	FBtr0077038	-0.949726	5e-05	0.000732878	yes
NM_057976	Dr	FBgn0000492	FBtr0085441	-0.948946	5e-05	0.000732878	yes
NM_142338	kuk	FBgn0038476	FBtr0083397	-0.948415	5e-05	0.000732878	yes
NM_164549	CG31778	FBgn0051778	FBtr0077543	-0.948238	5e-05	0.000732878	yes
NM_132909	CG9782	FBgn0030763	FBtr0074288	-0.948136	5e-05	0.000732878	yes
NM_141912	Cyp313a2	FBgn0038006	FBtr0308561	-0.947789	5e-05	0.000732878	yes
NM_140766	CG7402	FBgn0036768	FBtr0075143	-0.947692	5e-05	0.000732878	yes
NM_001104299	CG31157	FBgn0051157	FBtr0334518	-0.947208	0.0001	0.00137992	yes
NM_001038853	CG34021	FBgn0054021	FBtr0100076	-0.947139	0.0043	0.0342913	yes
NM_167539	TwdlX	FBgn0052571	FBtr0074325	-0.945772	5e-05	0.000732878	yes
NM_001201812	CG34398	FBgn0085427	FBtr0303893	-0.943724	0.0031	0.0266012	yes
NM_134534	obst-A	FBgn0031097	FBtr0077334	-0.94293	0.00015	0.00199294	yes
NM_001104444	CG31103	FBgn0051103	FBtr0113389	-0.941935	5e-05	0.000732878	yes
NM_136068	CG17597	FBgn0032715	FBtr0344795	-0.941891	5e-05	0.000732878	yes
NM_001169171	deltaCOP	FBgn0028969	FBtr0301926	-0.940784	0.00065	0.00721086	yes
NM_001170126	Vha55	FBgn0005671	FBtr0301661	-0.939387	5e-05	0.000732878	yes
NM_166487	CG13492	FBgn0034662	FBtr0302446	-0.93902	5e-05	0.000732878	yes
NM_134553	CG1812	FBgn0031119	FBtr0077312	-0.938697	0.0008	0.00858189	yes
NM_206196	CG33225	FBgn0053225	FBtr0300405	-0.938329	5e-05	0.000732878	yes
NM_079950	Ag5r2	FBgn0020508	FBtr0073938	-0.936861	5e-05	0.000732878	yes
NM_080049	nkd	FBgn0002945	FBtr0075039	-0.936237	5e-05	0.000732878	yes
NM_165747	Pfk	FBgn0003071	FBtr0088421	-0.934933	5e-05	0.000732878	yes
NM_136817	Cpr47Eg	FBgn0086519	FBtr0088183	-0.934859	5e-05	0.000732878	yes
NM_132983	CG8664	FBgn0030836	FBtr0339779	-0.934774	5e-05	0.000732878	yes
NM_206294	CG33275	FBgn0035802	FBtr0089850	-0.934394	0.00515	0.0396114	yes
NM_170207	CG31106	FBgn0051106	FBtr0301022	-0.932611	5e-05	0.000732878	yes
NM_140574	CG13075	FBgn0036563	FBtr0301031	-0.932147	5e-05	0.000732878	yes
NM_138066	CG15873	FBgn0035003	FBtr0072357	-0.929744	0.00245	0.0219548	yes
NM_001038986	Pglym78	FBgn0014869	FBtr0100483	-0.926952	0.001	0.0103345	yes
NM_170495	PH4alphaNE1	FBgn0039780	FBtr0085688	-0.926716	0.00015	0.00199294	yes
NM_139402	CG12018	FBgn0027903	FBtr0072775	-0.92625	0.0005	0.00573676	yes
NM_139652	CG7465	FBgn0035551	FBtr0073306	-0.92564	5e-05	0.000732878	yes
NM_135202	CoVb	FBgn0031830	FBtr0079288	-0.924748	5e-05	0.000732878	yes
NM_001169792	CG34423	FBgn0085452	FBtr0301854	-0.924273	0.00235	0.021272	yes
NM_001272588	CG32633	FBgn0052633	FBtr0073800	-0.92129	5e-05	0.000732878	yes
NM_140992	CG4074	FBgn0037017	FBtr0345811	-0.917293	5e-05	0.000732878	yes
NM_142745	CG6028	FBgn0038924	FBtr0084186	-0.915041	5e-05	0.000732878	yes
NM_134688	CG11835	FBgn0031264	FBtr0078076	-0.914939	5e-05	0.000732878	yes
NM_079355	Pdi	FBgn0014002	FBtr0346644	-0.913712	5e-05	0.000732878	yes
NM_167788	Cda4	FBgn0052499	FBtr0077362	-0.913619	5e-05	0.000732878	yes
NM_001259150	CG10178	FBgn0032684	FBtr0305619	-0.911706	5e-05	0.000732878	yes
NM_001273384	bib	FBgn0000180	FBtr0079929	-0.909782	5e-05	0.000732878	yes
NM_165328	CG10947	FBgn0032857	FBtr0081369	-0.909344	0.00105	0.0107888	yes
NM_169480	CG31345	FBgn0051345	FBtr0082689	-0.909023	0.00135	0.0132978	yes
NM_141252	CG1124	FBgn0037290	FBtr0078841	-0.908643	5e-05	0.000732878	yes
NM_078722	ds	FBgn0000497	FBtr0078045	-0.905443	5e-05	0.000732878	yes
NM_167607	wupA	FBgn0004028	FBtr0074520	-0.904706	5e-05	0.000732878	yes
NM_001275309	CG43968	FBgn0264699	FBtr0333915	-0.904567	0.0002	0.00258051	yes
NM_139516	CG12082	FBgn0035402	FBtr0073114	-0.903287	0.00345	0.0289897	yes
NM_079079	Acox57D-d	FBgn0034629	FBtr0071607	-0.900258	5e-05	0.000732878	yes
NM_206215	CG3419	#N/A		-0.89978	5e-05	0.000732878	yes
NM_079675	dnk	FBgn0022338	FBtr0083707	-0.899723	0.0041	0.03319	yes
NM_133139	CG14196	FBgn0031002	FBtr0074691	-0.899431	5e-05	0.000732878	yes
NM_001014492	CG33511	FBgn0053511		-0.899247	0.00125	0.0124907	yes
NM_001201800	d	FBgn0262029	FBtr0303923	-0.897694	5e-05	0.000732878	yes
NM_080013	EfTuM	FBgn0024556	FBtr0087670	-0.896787	5e-05	0.000732878	yes
NM_057511	N	FBgn0004647	FBtr0070507	-0.896349	5e-05	0.000732878	yes
NM_001031858	Caps	FBgn0053653	FBtr0333702	-0.894624	0.0035	0.0292951	yes
NM_001275750	alt	FBgn0038535	FBtr0335027	-0.894496	0.0044	0.0349328	yes
NM_166432	Glycogenin	FBgn0265191	FBtr0339088	-0.893899	0.0031	0.0266012	yes
NM_001169619	Cirl	FBgn0033313	FBtr0301363	-0.893761	0.0001	0.00137992	yes
NM_001042995	CG12547	FBgn0250830	FBtr0111273	-0.892257	5e-05	0.000732878	yes
NM_140827	CG18136	FBgn0036839	FBtr0075040	-0.888876	5e-05	0.000732878	yes
NM_078968	etaTry	FBgn0011554	FBtr0088163	-0.886295	5e-05	0.000732878	yes
NM_141637	GstZ1	FBgn0037696	FBtr0082044	-0.88615	5e-05	0.000732878	yes
NM_175957	mRpL27	FBgn0053002	FBtr0335135	-0.885754	5e-05	0.000732878	yes
NM_079825	dmrt99B	FBgn0039683	FBtr0085454	-0.884185	0.00025	0.00314797	yes
NM_166594	Rpi	FBgn0050410	FBtr0305675	-0.881945	5e-05	0.000732878	yes
NM_001144586	CG43317	FBgn0263022	FBtr0306903	-0.881829	0.0031	0.0266012	yes
NM_001103987	CG34454	FBgn0085483	FBtr0112760	-0.881235	5e-05	0.000732878	yes
NM_079780	E(spl)mgamma-HLH	FBgn0002735	FBtr0084955	-0.879474	0.0002	0.00258051	yes
NM_141550	Cyp313b1	FBgn0037601	FBtr0344337	-0.878916	5e-05	0.000732878	yes
NM_140617	CG13059	FBgn0036607	FBtr0075371	-0.877371	5e-05	0.000732878	yes
NM_139363	CG7852	FBgn0035229	FBtr0072735	-0.876937	0.006	0.0449246	yes
NM_001273004	CG9866	FBgn0031420	FBtr0331438	-0.876813	5e-05	0.000732878	yes
NM_001144596	CG31266	FBgn0051266	FBtr0300060	-0.875224	5e-05	0.000732878	yes
NM_137066	CG6543	FBgn0033879	FBtr0087643	-0.875022	5e-05	0.000732878	yes
NM_001259393	CG43236	FBgn0262881	FBtr0345941	-0.874376	0.00605	0.04522	yes
NM_140606	CG13046	FBgn0036595	FBtr0289963	-0.872942	0.0001	0.00137992	yes
NM_057508	Cys	FBgn0004629	FBtr0082980	-0.871821	5e-05	0.000732878	yes
NM_001275561	CG18347	FBgn0260743	FBtr0334153	-0.871661	5e-05	0.000732878	yes
NM_141970	CG12279	FBgn0038080	FBtr0082656	-0.870434	0.0035	0.0292951	yes
NM_143555	CG9717	FBgn0039789	FBtr0085679	-0.867083	5e-05	0.000732878	yes
NM_138205	CG3386	FBgn0035152	FBtr0333377	-0.867045	0.00125	0.0124907	yes
NM_079001	Psc	FBgn0005624	FBtr0087798	-0.866893	5e-05	0.000732878	yes
NM_144371	Ugt36Bb	FBgn0040261	FBtr0080910	-0.866049	0.00235	0.021272	yes
NM_139473	CG16985	FBgn0035355	FBtr0072929	-0.865925	0.0015	0.0145482	yes
NM_170048	CG6726	FBgn0039049	FBtr0084348	-0.86553	0.00075	0.00810635	yes
NM_140690	Fit2	FBgn0036688	FBtr0075275	-0.865059	5e-05	0.000732878	yes
NM_166808	ATPsyn-beta	FBgn0010217	FBtr0089186	-0.865005	5e-05	0.000732878	yes
NM_080227	PebIII	FBgn0011695	FBtr0072164	-0.864737	5e-05	0.000732878	yes
NM_134702	Pex12	FBgn0031282	FBtr0078010	-0.864604	0.0004	0.00474163	yes
NM_166583	l(2)k09913	FBgn0021979	FBtr0071958	-0.864557	5e-05	0.000732878	yes
NM_168080	Claspin	FBgn0052251	FBtr0073286	-0.864111	5e-05	0.000732878	yes
NM_057655	mtacp1	FBgn0011361	FBtr0072676	-0.863303	5e-05	0.000732878	yes
NM_080523	clt	FBgn0000326	FBtr0071687	-0.862846	5e-05	0.000732878	yes
NR_048504	MRE23	FBgn0262741		-0.862674	0.00025	0.00314797	yes
NM_001032022	CG11779	FBgn0038683	FBtr0083750	-0.862552	0.0011	0.0112272	yes
NM_057462	Wnt2	FBgn0004360	FBtr0088512	-0.862518	0.00045	0.00523024	yes
NM_138096	CG4692	FBgn0035032	FBtr0072339	-0.861831	5e-05	0.000732878	yes
NM_169532	rin	FBgn0015778	FBtr0082799	-0.860565	0.00475	0.0371884	yes
NM_165139	CG4793	FBgn0028514	FBtr0300612	-0.859865	5e-05	0.000732878	yes
NM_136312	CG3107	FBgn0033005	FBtr0086077	-0.859621	0.0004	0.00474163	yes
NM_139757	Jon65Aii	FBgn0035666	FBtr0077042	-0.859313	5e-05	0.000732878	yes
NM_001272236	Actn	FBgn0000667	FBtr0310658	-0.858597	0.001	0.0103345	yes
NM_001258530	CG42259	FBgn0266569	FBtr0305650	-0.8579	0.00475	0.0371884	yes
NM_142176	CG31344	FBgn0051344	FBtr0083136	-0.856741	5e-05	0.000732878	yes
NM_001104348	CG31269	FBgn0051269	FBtr0113401	-0.855548	5e-05	0.000732878	yes
NM_137242	Got1	FBgn0001124	FBtr0087232	-0.855425	5e-05	0.000732878	yes
NM_143373	CG10000	FBgn0039596	FBtr0085315	-0.854654	0.00025	0.00314797	yes
NM_140227	CG6084	FBgn0086254	FBtr0076139	-0.853736	5e-05	0.000732878	yes
NM_136005	CG15144	FBgn0032648	FBtr0303652	-0.850917	0.0005	0.00573676	yes
NM_001032000	Skeletor	FBgn0262717	FBtr0305664	-0.850697	5e-05	0.000732878	yes
NM_057953	zf30C	FBgn0022720	FBtr0079865	-0.84939	5e-05	0.000732878	yes
NM_079637	Tm2	FBgn0004117	FBtr0083078	-0.849148	5e-05	0.000732878	yes
NM_001272888	Pi3K21B	FBgn0020622	FBtr0331208	-0.848662	0.0015	0.0145482	yes
NM_057541	Brd	FBgn0000216	FBtr0075621	-0.848172	0.0003	0.00369724	yes
NM_168522	CG10960	FBgn0036316	FBtr0075943	-0.847553	0.0024	0.021597	yes
NM_130530	CG11378	FBgn0040364	FBtr0310611	-0.846117	5e-05	0.000732878	yes
NM_143045	CG13641	FBgn0039239	FBtr0084729	-0.844006	5e-05	0.000732878	yes
NM_001275071	CG7430	FBgn0036762	FBtr0331810	-0.843888	5e-05	0.000732878	yes
NM_142343	CG17475	FBgn0038481	FBtr0346149	-0.843818	5e-05	0.000732878	yes
NM_078581	fw	FBgn0001083	FBtr0073580	-0.843657	0.0012	0.0120641	yes
NM_167018	l(1)G0334	FBgn0028325	FBtr0070709	-0.843355	0.0044	0.0349328	yes
NM_136157	fbp	FBgn0032820	FBtr0081321	-0.843333	0.0001	0.00137992	yes
NM_132569	Pkcdelta	FBgn0259680	FBtr0340086	-0.842263	0.00155	0.014905	yes
NM_141187	TwdlG	FBgn0037225	FBtr0346145	-0.842177	0.0019	0.0177609	yes
NM_135866	l(2)34Fc	FBgn0261534	FBtr0080640	-0.841817	5e-05	0.000732878	yes
NM_001258840	vfl	FBgn0259789	FBtr0307537	-0.841606	0.00265	0.0234821	yes
NM_001274082	Zasp52	FBgn0265991	FBtr0329912	-0.841333	5e-05	0.000732878	yes
NM_137616	CG11208	FBgn0034488	FBtr0086322	-0.841332	5e-05	0.000732878	yes
NM_132906	CG13014	FBgn0030759	FBtr0074282	-0.840435	5e-05	0.000732878	yes
NM_001275954	Lsd-1	FBgn0039114	FBtr0084456	-0.840072	5e-05	0.000732878	yes
NM_170212	CG31098	FBgn0051098	FBtr0084863	-0.839476	5e-05	0.000732878	yes
NM_001276107	Dhc98D	FBgn0013813	FBtr0337034	-0.839428	0.003	0.0258777	yes
NM_001272461	CG32698	FBgn0052698	FBtr0336923	-0.838642	0.00365	0.0303022	yes
NM_001103778	hebe	FBgn0033448	FBtr0113061	-0.836442	5e-05	0.000732878	yes
NM_001103866	Nox	FBgn0085428	FBtr0112650	-0.836109	5e-05	0.000732878	yes
NM_136526	CG30371	FBgn0050371	FBtr0088798	-0.835836	5e-05	0.000732878	yes
NM_058112	Akap200	FBgn0027932	FBtr0079664	-0.834625	0.00345	0.0289897	yes
NM_136823	CG42336	FBgn0259238	FBtr0299856	-0.834381	0.00325	0.0276121	yes
NM_143338	CG12259	FBgn0039557	FBtr0085270	-0.833588	5e-05	0.000732878	yes
NM_078510	Mcm6	FBgn0025815	FBtr0070952	-0.832504	5e-05	0.000732878	yes
NM_134790	CG15362	FBgn0031378	FBtr0077814	-0.830469	0.00075	0.00810635	yes
NM_079260	Mcm7	FBgn0020633	FBtr0076585	-0.827186	5e-05	0.000732878	yes
NM_167232	PPP4R2r	FBgn0030208	FBtr0071451	-0.826684	5e-05	0.000732878	yes
NM_134813	papi	FBgn0031401	FBtr0077837	-0.826026	5e-05	0.000732878	yes
NM_142087	CG31326	FBgn0051326	FBtr0082901	-0.8254	0.0002	0.00258051	yes
NM_134844	Cyp309a1	FBgn0031432	FBtr0335167	-0.823355	5e-05	0.000732878	yes
NM_079563	sage	FBgn0037672	FBtr0081982	-0.823024	0.0001	0.00137992	yes
NM_168778	Indy	FBgn0036816	FBtr0075081	-0.822853	0.0027	0.0238267	yes
NM_142590	CG4465	FBgn0038750	FBtr0083851	-0.822748	5e-05	0.000732878	yes
NM_136336	scaf	FBgn0033033	FBtr0086060	-0.822693	5e-05	0.000732878	yes
NM_133095	CG6891	FBgn0030955	FBtr0074631	-0.822282	5e-05	0.000732878	yes
NM_143738	Ady43A	FBgn0026602	FBtr0089050	-0.821965	5e-05	0.000732878	yes
NM_141609	Ada	FBgn0037661	FBtr0081971	-0.821288	0.00075	0.00810635	yes
NM_134713	GluRIIC	FBgn0046113	FBtr0336969	-0.820242	5e-05	0.000732878	yes
NM_057253	wor	FBgn0001983	FBtr0080740	-0.819791	0.0005	0.00573676	yes
NM_135068	Cyp28d1	FBgn0031689	FBtr0079062	-0.819592	5e-05	0.000732878	yes
NM_142897	CG10168	FBgn0039087	FBtr0084418	-0.818283	0.00035	0.00423555	yes
NM_140058	CG3529	FBgn0035995	FBtr0076461	-0.818252	0.0003	0.00369724	yes
NM_001274480	ImpL2	FBgn0001257	FBtr0333569	-0.817698	5e-05	0.000732878	yes
NM_001260198	CG43318	FBgn0263023	FBtr0306904	-0.817611	0.0005	0.00573676	yes
NM_057894	dve	FBgn0020307	FBtr0071775	-0.817242	0.0058	0.0436404	yes
NM_139831	CG14826	FBgn0035750	FBtr0076833	-0.817111	0.0016	0.0153171	yes
NM_139496	spz5	FBgn0035379	FBtr0073011	-0.814538	5e-05	0.000732878	yes
NM_132645	CG15745	FBgn0266375	FBtr0346133	-0.813951	5e-05	0.000732878	yes
NM_001259130	fws	FBgn0024689	FBtr0305685	-0.813307	0.0044	0.0349328	yes
NM_001038894	CG33965	FBgn0053965	FBtr0100006	-0.81193	5e-05	0.000732878	yes
NM_176255	Mlp60A	FBgn0259209	FBtr0299696	-0.809929	5e-05	0.000732878	yes
NM_133000	CG5703	FBgn0030853	FBtr0074452	-0.809544	5e-05	0.000732878	yes
NM_136140	CG13082	FBgn0032803	FBtr0081251	-0.808929	0.00465	0.0365925	yes
NM_136288	CG6675	FBgn0032973	FBtr0299905	-0.807315	0.00255	0.0227653	yes
NM_206182	mus209	FBgn0005655	FBtr0086307	-0.806796	5e-05	0.000732878	yes
NM_079747	Aats-glupro	FBgn0005674	FBtr0084511	-0.805979	0.0047	0.0368912	yes
NM_080126	Gel	FBgn0010225	FBtr0078968	-0.805898	0.00105	0.0107888	yes
NM_140842	CG9629	FBgn0036857	FBtr0075017	-0.805492	5e-05	0.000732878	yes
NM_001272828	CG32521	FBgn0052521	FBtr0310652	-0.803828	0.0049	0.0379746	yes
NM_142122	l(3)L1231	FBgn0086686	FBtr0082975	-0.803028	0.003	0.0258777	yes
NM_167679	CoVIb	FBgn0031066	FBtr0074817	-0.802796	0.0024	0.021597	yes
NM_141761	CG14687	FBgn0037835	FBtr0082280	-0.802506	5e-05	0.000732878	yes
NM_140765	CG16775	FBgn0036767	FBtr0290228	-0.801876	5e-05	0.000732878	yes
NM_141655	CG9396	FBgn0037714	FBtr0082111	-0.801032	5e-05	0.000732878	yes
NM_132382	l(1)G0230	FBgn0028342	FBtr0071438	-0.800997	5e-05	0.000732878	yes
NM_058149	ft	FBgn0001075	FBtr0077478	-0.800159	5e-05	0.000732878	yes
NM_168477	CG42255	FBgn0259140	FBtr0332131	-0.799794	5e-05	0.000732878	yes
NM_167680	CoVIb	FBgn0031066	FBtr0074816	-0.79978	5e-05	0.000732878	yes
NM_206687	CG33235	FBgn0030307	FBtr0073545	-0.7997	0.00485	0.0377371	yes
NM_080244	Peritrophin-15a	FBgn0040959	FBtr0079713	-0.799108	5e-05	0.000732878	yes
NM_001170069	alpha-Est3	FBgn0015571	FBtr0300496	-0.799003	0.0015	0.0145482	yes
NM_135510	CG5731	FBgn0032192	FBtr0079959	-0.798755	5e-05	0.000732878	yes
NM_165594	CG8708	FBgn0033271	FBtr0088809	-0.798525	0.0037	0.0306461	yes
NM_138146	Phk-3	FBgn0035089	FBtr0343510	-0.798444	0.0001	0.00137992	yes
NM_079721	ND42	FBgn0019957	FBtr0084172	-0.796211	5e-05	0.000732878	yes
NM_135595	CG17108	FBgn0032285	FBtr0080127	-0.795947	5e-05	0.000732878	yes
NM_132655	CG1662	FBgn0030481	FBtr0073776	-0.795557	5e-05	0.000732878	yes
NM_079895	Rfabg	FBgn0087002	FBtr0334627	-0.794723	0.0008	0.00858189	yes
NM_001014495	ppk13	FBgn0053508	FBtr0091448	-0.794612	0.0023	0.0208988	yes
NM_132952	wus	FBgn0030805	FBtr0074418	-0.794089	0.00035	0.00423555	yes
NM_141756	CG31272	FBgn0051272	FBtr0082312	-0.793091	5e-05	0.000732878	yes
NM_132953	CG13001	FBgn0030806	FBtr0074417	-0.793038	5e-05	0.000732878	yes
NM_136104	Aats-asn	FBgn0086443	FBtr0332578	-0.792939	5e-05	0.000732878	yes
NM_141722	CG3940	FBgn0037788	FBtr0082179	-0.792623	5e-05	0.000732878	yes
NM_140327	sti	FBgn0002466	FBtr0075970	-0.792559	0.0006	0.00670125	yes
NM_132881	Mfe2	FBgn0030731	FBtr0074209	-0.792547	5e-05	0.000732878	yes
NM_143572	Cpr100A	FBgn0039805	FBtr0085710	-0.79128	5e-05	0.000732878	yes
NM_001273199	Cpr	FBgn0015623	FBtr0331223	-0.791107	0.0011	0.0112272	yes
NM_135545	Cand1	FBgn0027568	FBtr0332198	-0.790951	5e-05	0.000732878	yes
NM_141790	SdhC	FBgn0037873	FBtr0335221	-0.790356	5e-05	0.000732878	yes
NM_139398	Gk	FBgn0035266	FBtr0072771	-0.7894	5e-05	0.000732878	yes
NM_001104116	CG14132	FBgn0040817	FBtr0113334	-0.787262	5e-05	0.000732878	yes
NM_079573	alphaTub85E	FBgn0003886	FBtr0082087	-0.784023	5e-05	0.000732878	yes
NM_001274037	CG18327	FBgn0033904	FBtr0087522	-0.783733	0.00185	0.0174074	yes
NM_001104142	CG34451	FBgn0085480	FBtr0345808	-0.782972	0.0003	0.00369724	yes
NM_165971	lat	FBgn0085344	FBtr0300287	-0.78254	0.0028	0.0245375	yes
NM_143780	Sec61beta	FBgn0010638	FBtr0087498	-0.780689	5e-05	0.000732878	yes
NM_001260358	Esyt2	FBgn0266758	FBtr0306024	-0.779794	0.0042	0.0337701	yes
NM_001273652	CG10026	FBgn0032785	FBtr0332317	-0.779405	5e-05	0.000732878	yes
NM_140993	CG4042	FBgn0037018	FBtr0078279	-0.779134	5e-05	0.000732878	yes
NM_141274	hd	FBgn0086695	FBtr0078802	-0.779076	0.0005	0.00573676	yes
NM_138225	CG13907	FBgn0035173	FBtr0072593	-0.778438	0.0003	0.00369724	yes
[truncated: 26,798 more rows]

## Sheet: C) FTR7T vs. S
Table S2: Differentially expressed sequences in larvae of Drosophila melanogaster exposed to CLT and FTR regimes.
							yes	significantly upregulated, log2 fold-change > 0,55
Part C: FTR 7T vs. S
							yes	significantly downregulated, log2 fold-change > -0,55
NCBI sequence	Gene name	FlyBase ID	Transcript ID	log2 fold-change	p value	q value	significant difference
NM_169585	CG8087	FBgn0038241	FBtr0082983	6.99494	5e-05	0.00081537	yes
NM_142382	CG14326	FBgn0038528	FBtr0083467	6.28441	0.0051	0.0408908	yes
NM_079177	Drs	FBgn0010381	FBtr0073073	6.21998	5e-05	0.00081537	yes
NM_001201645	l(1)G0232	FBgn0028341	FBtr0303559	5.73103	0.00565	0.0442939	yes
NM_166277	IM2	FBgn0025583	FBtr0086664	5.51734	0.0027	0.0249895	yes
NM_136807	CG13226	FBgn0033594	FBtr0088108	4.88281	0.0037	0.0320319	yes
NM_144038	IM4	FBgn0040653	FBtr0071559	4.76219	5e-05	0.00081537	yes
NM_137981	CG11300	FBgn0034901	FBtr0072090	4.41105	5e-05	0.00081537	yes
NM_143243	CG14245	FBgn0039452	FBtr0339240	4.28578	5e-05	0.00081537	yes
NM_140381	CG14110	FBgn0036352	FBtr0075844	3.8648	5e-05	0.00081537	yes
NM_143404	CG11841	FBgn0039628	FBtr0085361	3.83686	5e-05	0.00081537	yes
NM_169764	CG7587	FBgn0038523	FBtr0083460	3.79014	5e-05	0.00081537	yes
NM_080173	GstD2	FBgn0010038	FBtr0082569	3.7777	5e-05	0.00081537	yes
NM_137316	CG5550	FBgn0034160	FBtr0087033	3.69999	5e-05	0.00081537	yes
NM_001259344	CG43315	FBgn0263020	FBtr0306900	3.67714	5e-05	0.00081537	yes
NM_078883	Ugt37a1	FBgn0026756	FBtr0081372	3.67368	5e-05	0.00081537	yes
NM_080175	GstD5	FBgn0010041	FBtr0082572	3.58383	5e-05	0.00081537	yes
NM_141924	GstD9	FBgn0038020	FBtr0082608	3.50923	0.00085	0.00976232	yes
NM_079157	LysX	FBgn0004431	FBtr0072637	3.38521	5e-05	0.00081537	yes
NM_057914	Amyrel	FBgn0020506	FBtr0087117	3.34869	5e-05	0.00081537	yes
NM_167372	CG32631	FBgn0052631	FBtr0073799	3.29759	0.0025	0.0234876	yes
NM_001259345	CG43315	FBgn0263020	FBtr0306901	3.18998	5e-05	0.00081537	yes
NM_134912	CG15404	FBgn0031512	FBtr0077578	3.15392	5e-05	0.00081537	yes
NM_137442	CG10911	FBgn0034295	FBtr0086808	3.04958	5e-05	0.00081537	yes
NM_001104431	CG42812	FBgn0261994	FBtr0303822	3.03577	0.0038	0.0326837	yes
NM_165832	CG30026	FBgn0050026	FBtr0300922	2.93026	5e-05	0.00081537	yes
NM_145338	CG18367	FBgn0034460	FBtr0086469	2.84936	5e-05	0.00081537	yes
NM_057419	trk	FBgn0003751	FBtr0080078	2.83387	0.00535	0.0425407	yes
NM_001103675	lectin-33A	FBgn0040096	FBtr0113317	2.83135	5e-05	0.00081537	yes
NM_176222	CG15068	FBgn0040733	FBtr0086727	2.82777	5e-05	0.00081537	yes
NM_176252	Gr59f	FBgn0041234	FBtr0072059	2.7525	0.00165	0.0167911	yes
NM_079598	Fer3	FBgn0037937	FBtr0082435	2.7172	5e-05	0.00081537	yes
NM_001104467	CG14239	FBgn0039424	FBtr0113295	2.71198	0.0027	0.0249895	yes
NM_142726	burs	FBgn0038901	FBtr0084131	2.70583	5e-05	0.00081537	yes
NM_001038873	IM14	FBgn0067905	FBtr0100038	2.68204	0.00575	0.0449779	yes
NM_001275211	CG10508	FBgn0037060		2.67029	0.0047	0.0383815	yes
NM_001275587	yellow-f	FBgn0041710	FBtr0331426	2.67024	0.00315	0.0281928	yes
NM_001144283	Ir60b	FBgn0259185	FBtr0299669	2.65953	0.0004	0.00515326	yes
NM_080174	GstD4	FBgn0010040	FBtr0082571	2.61788	5e-05	0.00081537	yes
NM_132027	CG15772	FBgn0029799	FBtr0070808	2.60117	5e-05	0.00081537	yes
NM_168857	CG11796	FBgn0036992	FBtr0078225	2.59557	5e-05	0.00081537	yes
NM_140419	CG17362	FBgn0036393	FBtr0333024	2.57203	5e-05	0.00081537	yes
NM_001258905	CG43348	FBgn0263080	FBtr0335380	2.56404	5e-05	0.00081537	yes
NM_164529	CG31698	FBgn0051698	FBtr0077612	2.54337	5e-05	0.00081537	yes
NM_001169596	Spn42Dd	FBgn0028988	FBtr0300357	2.52619	5e-05	0.00081537	yes
NM_144368	Ugt86Dc	FBgn0040257	FBtr0082337	2.52314	5e-05	0.00081537	yes
NM_001103620	CG14007	FBgn0031731	FBtr0343392	2.50637	5e-05	0.00081537	yes
NM_001272169	arg	FBgn0023535		2.50595	0.00505	0.040613	yes
NM_001038789	CG34011	FBgn0054011	FBtr0343391	2.48083	0.00085	0.00976232	yes
NM_001275165	CG6996	FBgn0036950	FBtr0332691	2.43636	5e-05	0.00081537	yes
NM_001169309	CG43658	FBgn0263706	FBtr0310338	2.43222	5e-05	0.00081537	yes
NM_001170166	CG7606	FBgn0040565	FBtr0347219	2.42673	5e-05	0.00081537	yes
NM_001274804	CG6938	FBgn0036235	FBtr0330171	2.41987	5e-05	0.00081537	yes
NM_135878	CG4650	FBgn0032549	FBtr0301695	2.37279	0.0052	0.0415039	yes
NR_073761	CR44145	FBgn0264994		2.37158	0.00025	0.00343397	yes
NM_142909	CG10157	FBgn0039099	FBtr0084435	2.36481	5e-05	0.00081537	yes
NM_140546	CG13445	FBgn0036532	FBtr0075503	2.33919	5e-05	0.00081537	yes
NM_079580	Takr86C	FBgn0004841	FBtr0082315	2.33356	5e-05	0.00081537	yes
NM_001272941	CG31926	FBgn0051926	FBtr0334818	2.33308	5e-05	0.00081537	yes
NM_132542	Sclp	FBgn0030357	FBtr0073591	2.32527	5e-05	0.00081537	yes
NM_001110980	CG41099	FBgn0039955	FBtr0344573	2.27881	0.00015	0.00221104	yes
NR_073662	CR43981	FBgn0264713		2.2784	0.00245	0.0231928	yes
NM_143745	Eip93F	FBgn0264490	FBtr0084169	2.2737	5e-05	0.00081537	yes
NM_135265	Wnt10	FBgn0031903	FBtr0303207	2.26322	0.00015	0.00221104	yes
NM_001272921	PNUTS	FBgn0053526	FBtr0332000	2.25447	0.0038	0.0326837	yes
NM_001169948	pallidin	FBgn0036192		2.25257	0.002	0.0195991	yes
NM_142667	Ir93a	FBgn0259215	FBtr0336970	2.23372	0.0003	0.00401905	yes
NM_142680	CG17279	FBgn0038850	FBtr0300816	2.21211	0.0042	0.0353485	yes
NM_143510	CG15528	FBgn0039742	FBtr0303240	2.20115	0.0014	0.0146775	yes
NM_168235	Pdp1	FBgn0016694	FBtr0076776	2.19214	0.00015	0.00221104	yes
NM_139674	CG7509	FBgn0035575	FBtr0073362	2.17187	0.0005	0.00624395	yes
NM_001258909	CG43402	FBgn0263321	FBtr0308745	2.16688	5e-05	0.00081537	yes
NM_001038864	CG4927	FBgn0034139	FBtr0100547	2.15894	5e-05	0.00081537	yes
NM_206559	CG33341	FBgn0053341	FBtr0084613	2.14851	0.00315	0.0281928	yes
NM_079841	Sry-alpha	FBgn0003510	FBtr0085557	2.14287	5e-05	0.00081537	yes
NM_001273245	CG13784	FBgn0031897	FBtr0330197	2.13477	5e-05	0.00081537	yes
NM_001104126	CG12520	FBgn0036324	FBtr0113169	2.13273	0.0044	0.0366528	yes
NM_001103544	upd3	FBgn0053542	FBtr0113465	2.13199	5e-05	0.00081537	yes
NM_001103842	CG34443	FBgn0085472	FBtr0112747	2.12817	5e-05	0.00081537	yes
NM_140968	CG11796	FBgn0036992	FBtr0078226	2.12328	0.00065	0.00776442	yes
NM_057983	Lip3	FBgn0023495	FBtr0082771	2.11556	5e-05	0.00081537	yes
NM_137063	CG6357	FBgn0033875	FBtr0087638	2.09871	5e-05	0.00081537	yes
NM_143843	Fis1	FBgn0039969	FBtr0086073	2.0886	5e-05	0.00081537	yes
NR_073959	CR43943	FBgn0264571		2.06129	5e-05	0.00081537	yes
NM_132745	CG14410	FBgn0030583	FBtr0073948	2.0603	0.00075	0.0087757	yes
NM_001273594	CG13284	FBgn0032614	FBtr0332334	2.04486	5e-05	0.00081537	yes
NM_001169395	CG42467	FBgn0259957	FBtr0300303	2.03705	0.0012	0.0129528	yes
NM_142767	rdhB	FBgn0038946	FBtr0084205	2.03121	0.0002	0.0028355	yes
NM_001259765	Hsp23	FBgn0001224	FBtr0309504	2.02867	5e-05	0.00081537	yes
NM_142768	sar1	FBgn0038947		2.02712	0.0054	0.0428257	yes
NM_079285	alphaTub67C	FBgn0087040	FBtr0076393	2.02411	5e-05	0.00081537	yes
NM_001259016	CG43400	FBgn0263314	FBtr0308708	2.0236	0.00015	0.00221104	yes
NM_001275951	CG31414	FBgn0051414	FBtr0334767	2.017	0.0021	0.0204465	yes
NM_142015	wntD	FBgn0038134	FBtr0082775	1.9891	5e-05	0.00081537	yes
NM_078897	ap	FBgn0000099	FBtr0086059	1.98742	0.00015	0.00221104	yes
NM_080310	gt	FBgn0001150	FBtr0070460	1.98457	0.00025	0.00343397	yes
NM_143245	CG14247	FBgn0039454	FBtr0085043	1.9824	5e-05	0.00081537	yes
NM_168396	CG42825	FBgn0262007	FBtr0303833	1.98045	5e-05	0.00081537	yes
NM_137424	CG6362	FBgn0028740	FBtr0089556	1.96449	0.0001	0.00155183	yes
NM_137350	Gbp	FBgn0034199	FBtr0086986	1.95468	5e-05	0.00081537	yes
NM_144111	IM3	FBgn0040736	FBtr0086665	1.95308	5e-05	0.00081537	yes
NM_001144317	CG43773	FBgn0264295	FBtr0331498	1.92575	5e-05	0.00081537	yes
NM_206019	CG9270	FBgn0032908	FBtr0306031	1.91934	5e-05	0.00081537	yes
NM_142804	CG5315	FBgn0038984	FBtr0084282	1.91666	0.00125	0.0133495	yes
NM_079025	Cyp6a8	FBgn0013772	FBtr0087455	1.91262	5e-05	0.00081537	yes
NM_140380	CG14107	FBgn0036351	FBtr0075866	1.90069	5e-05	0.00081537	yes
NM_132712	CG11581	FBgn0030540	FBtr0073892	1.89435	0.0013	0.0137999	yes
NM_169967	CG42335	FBgn0259237	FBtr0344211	1.89364	5e-05	0.00081537	yes
NM_130657	brv3	FBgn0040333	FBtr0300708	1.89324	5e-05	0.00081537	yes
NM_164354	Cda5	FBgn0051973	FBtr0078164	1.88722	5e-05	0.00081537	yes
NM_176251	Gr59e	FBgn0041233	FBtr0072115	1.87532	0.00375	0.0323325	yes
NM_206578	CG33346	FBgn0053346	FBtr0302527	1.86794	5e-05	0.00081537	yes
NM_168244	CG32368	FBgn0052368	FBtr0076749	1.86732	5e-05	0.00081537	yes
NM_001144731	Dsp1	FBgn0011764	FBtr0289960	1.8572	0.00245	0.0231928	yes
NM_168452	Plod	FBgn0036147	FBtr0076188	1.83965	5e-05	0.00081537	yes
NM_142088	CG9631	FBgn0027563	FBtr0082898	1.82378	0.00015	0.00221104	yes
NM_001103967	Sesn	FBgn0034897	FBtr0113113	1.82316	5e-05	0.00081537	yes
NM_137127	CG12868	FBgn0033945	FBtr0301735	1.81937	5e-05	0.00081537	yes
NM_079570	Fst	FBgn0037724	FBtr0082101	1.81108	5e-05	0.00081537	yes
NM_168767	CG32198	FBgn0052198	FBtr0075099	1.80973	5e-05	0.00081537	yes
NM_141341	CG1208	FBgn0037386	FBtr0113196	1.80669	5e-05	0.00081537	yes
NM_132058	CG5966	FBgn0029831	FBtr0070866	1.80623	5e-05	0.00081537	yes
NM_001272149	CG32016	FBgn0052016	FBtr0334626	1.8014	0.0004	0.00515326	yes
NM_001275149	Mi-2	FBgn0262519	FBtr0332152	1.80072	0.00205	0.0200242	yes
NM_001273086	CG3714	FBgn0031589	FBtr0334791	1.79713	0.00105	0.0116485	yes
NM_001104271	Takr86C	FBgn0004841	FBtr0112789	1.7945	0.00035	0.00458444	yes
NM_166118	Gpo-1	FBgn0022160	FBtr0087309	1.78601	0.0027	0.0249895	yes
NM_167460	CG8944	FBgn0030680		1.78152	5e-05	0.00081537	yes
NM_135401	CG9289	FBgn0032058	FBtr0079751	1.78059	5e-05	0.00081537	yes
NM_142901	CG10182	FBgn0039091	FBtr0084486	1.77937	5e-05	0.00081537	yes
NM_142915	CG31148	FBgn0051148	FBtr0084441	1.76647	5e-05	0.00081537	yes
NM_001202054	CG42867	FBgn0262141	FBtr0304124	1.74813	0.00015	0.00221104	yes
NM_001259713	CG33523	FBgn0053523	FBtr0306383	1.74298	0.00275	0.0252974	yes
NM_206342	Muc68E	FBgn0053265	FBtr0076063	1.7363	5e-05	0.00081537	yes
NM_135826	CG9008	FBgn0028540	FBtr0080576	1.73285	5e-05	0.00081537	yes
NM_135391	Bace	FBgn0032049	FBtr0343427	1.72333	5e-05	0.00081537	yes
NM_164833	Hnf4	FBgn0004914	FBtr0079748	1.72052	0.0027	0.0249895	yes
NM_080421	Amy-p	FBgn0000079	FBtr0087004	1.71939	5e-05	0.00081537	yes
NM_001104289	CG6225	FBgn0038072	FBtr0113225	1.7135	0.00035	0.00458444	yes
NM_136801	CG13228	FBgn0033588	FBtr0088106	1.71331	0.00055	0.00674499	yes
NM_001104280	CG18765	FBgn0042110	FBtr0113346	1.71177	5e-05	0.00081537	yes
NM_143655	yellow-h	FBgn0039896	FBtr0089115	1.70818	5e-05	0.00081537	yes
NM_143291	CG5984	FBgn0039500	FBtr0085181	1.70204	5e-05	0.00081537	yes
NM_001276029	CG33494	FBgn0053494	FBtr0336802	1.69749	0.0008	0.00928377	yes
NM_001169304	CG32573	FBgn0260238	FBtr0300651	1.68669	0.00025	0.00343397	yes
NM_176028	Ance-2	FBgn0032535	FBtr0080554	1.68522	0.0006	0.00725726	yes
NM_137521	CG18609	FBgn0034382	FBtr0086643	1.68354	5e-05	0.00081537	yes
NM_136906	CG13170	FBgn0033703	FBtr0087996	1.68057	0.0002	0.0028355	yes
NM_206574	CcapR	FBgn0039396	FBtr0304043	1.67935	0.00015	0.00221104	yes
NM_001272990	CG4267	FBgn0264979	FBtr0335159	1.66412	0.00235	0.0224774	yes
NM_078816	Lip1	FBgn0023496	FBtr0080124	1.65928	0.0026	0.0242015	yes
NM_165256	CG31789	FBgn0051789	FBtr0081071	1.65368	5e-05	0.00081537	yes
NM_137024	CG10814	FBgn0033830	FBtr0087720	1.64338	5e-05	0.00081537	yes
NM_132610	CG4404	FBgn0030432	FBtr0073694	1.63864	5e-05	0.00081537	yes
NM_167061	CG32751	FBgn0052751	FBtr0070880	1.63593	5e-05	0.00081537	yes
NM_001104365	CG11626	FBgn0038705	FBtr0113247	1.63295	0.00505	0.040613	yes
NM_137163	Lap1	FBgn0033984	FBtr0087407	1.62844	0.00015	0.00221104	yes
NM_142493	Mekk1	FBgn0024329	FBtr0331353	1.62451	5e-05	0.00081537	yes
NM_167093	pod1	FBgn0029903	FBtr0070966	1.62288	0.0055	0.0433427	yes
NM_001274152	CG15099	FBgn0034400	FBtr0330054	1.6193	0.00405	0.0343455	yes
NM_139465	CG16762	FBgn0035343	FBtr0072968	1.61481	5e-05	0.00081537	yes
NM_143370	CG9989	FBgn0039593	FBtr0085307	1.60051	5e-05	0.00081537	yes
NM_079020	Dro	FBgn0010388	FBtr0087436	1.59203	5e-05	0.00081537	yes
NM_001103927	CG34203	FBgn0085232	FBtr0112396	1.59199	0.00465	0.038076	yes
NM_001275678	CG44013	FBgn0264775	FBtr0334151	1.58708	5e-05	0.00081537	yes
NM_168319	bol	FBgn0011206	FBtr0076541	1.5847	0.00045	0.00571052	yes
NM_001272819	Ntf-2	FBgn0031145	FBtr0333760	1.57855	0.0061	0.0472789	yes
NM_001273137	CG34126	FBgn0083962	FBtr0329975	1.576	5e-05	0.00081537	yes
NM_001275693	CG10407	FBgn0038395	FBtr0336487	1.565	0.0001	0.00155183	yes
NM_168134	scny	FBgn0260936	FBtr0077103	1.563	0.0052	0.0415039	yes
NM_001272145	Sox102F	FBgn0039938	FBtr0334489	1.56227	0.0038	0.0326837	yes
NM_142751	CG5778	FBgn0038930	FBtr0084182	1.56162	0.00365	0.0316508	yes
NM_132525	CG15740	FBgn0030340	FBtr0303268	1.56023	0.0001	0.00155183	yes
NM_001144745	CG8408	FBgn0030850	FBtr0290036	1.55841	0.0052	0.0415039	yes
NM_205917	GRHR	FBgn0025595	FBtr0079310	1.55619	5e-05	0.00081537	yes
NM_134579	CG15449	FBgn0031146	FBtr0077266	1.55202	5e-05	0.00081537	yes
NM_141192	CG9780	FBgn0037230	FBtr0078959	1.54694	5e-05	0.00081537	yes
NM_164550	CG31777	FBgn0051777	FBtr0077542	1.54096	5e-05	0.00081537	yes
NM_001274865	Syx13	FBgn0036341	FBtr0332076	1.52259	0.0008	0.00928377	yes
NM_137541	Jheh1	FBgn0010053	FBtr0086625	1.5159	5e-05	0.00081537	yes
NM_001275550	Taf12	FBgn0011290	FBtr0335213	1.51521	0.0002	0.0028355	yes
NM_140598	CG4950	FBgn0036587	FBtr0290260	1.5147	0.0017	0.0171843	yes
NM_001274694	PGRP-LA	FBgn0035975	FBtr0333882	1.51463	5e-05	0.00081537	yes
NM_133130	HP1D3csd	FBgn0030994	FBtr0074670	1.51116	0.00025	0.00343397	yes
NM_165965	CG3884	FBgn0265186	FBtr0339106	1.50571	5e-05	0.00081537	yes
NM_137484	GstE6	FBgn0063494	FBtr0086674	1.50452	5e-05	0.00081537	yes
NM_142040	CG9269	FBgn0038161	FBtr0082794	1.49894	5e-05	0.00081537	yes
NM_140420	CG9040	FBgn0036394	FBtr0075765	1.49788	5e-05	0.00081537	yes
NM_079378	Taf4	FBgn0010280	FBtr0075448	1.49189	0.00165	0.0167911	yes
NM_001104330	CG6499	FBgn0038309	FBtr0113238	1.48222	0.0048	0.0389726	yes
NM_169139	CG10277	FBgn0037442	FBtr0081721	1.47972	0.0013	0.0137999	yes
NM_136800	CG13218	FBgn0033587	FBtr0088195	1.47814	0.00035	0.00458444	yes
NM_001103487	CG15221	FBgn0030331	FBtr0112979	1.47807	5e-05	0.00081537	yes
NM_169841	Xrp1	FBgn0261113	FBtr0083703	1.4769	0.0053	0.0421748	yes
NM_001103951	CG42566	FBgn0260768	FBtr0301270	1.47428	5e-05	0.00081537	yes
NM_176479	GstD3	FBgn0010039	FBtr0082570	1.47255	5e-05	0.00081537	yes
NM_133072	CG15043	FBgn0030929	FBtr0343047	1.46217	5e-05	0.00081537	yes
NM_166502	Snp	FBgn0265192	FBtr0339100	1.46098	0.00035	0.00458444	yes
NM_136362	Cyp6w1	FBgn0033065	FBtr0085987	1.46065	5e-05	0.00081537	yes
NM_001260106	CG42394	FBgn0259740	FBtr0304667	1.45459	5e-05	0.00081537	yes
NM_137737	CG9822	FBgn0034623	FBtr0071612	1.45181	0.002	0.0195991	yes
NM_001274895	CG32138	FBgn0267795	FBtr0334053	1.44846	5e-05	0.00081537	yes
NM_137608	CG16898	FBgn0034480	FBtr0086325	1.44352	5e-05	0.00081537	yes
NM_175946	NLaz	FBgn0053126	FBtr0343844	1.44277	5e-05	0.00081537	yes
NM_135180	CG42369	FBgn0259715	FBtr0299968	1.44148	5e-05	0.00081537	yes
NM_167356	HDAC4	FBgn0041210	FBtr0073798	1.44066	0.0002	0.0028355	yes
NM_080176	GstD6	FBgn0010042	FBtr0082573	1.43856	5e-05	0.00081537	yes
NM_136805	CG13215	FBgn0033592	FBtr0088192	1.43735	0.0063	0.0485977	yes
NM_134609	CG10918	FBgn0031178	FBtr0077218	1.43402	5e-05	0.00081537	yes
NM_001201883	CG42681	FBgn0261567	FBtr0302803	1.43339	0.0013	0.0137999	yes
NR_073998	CR44135	FBgn0264984		1.4329	0.00105	0.0116485	yes
NM_168242	pbl	FBgn0003041	FBtr0076773	1.42871	0.00025	0.00343397	yes
NM_141351	CG11459	FBgn0037396	FBtr0344315	1.42254	5e-05	0.00081537	yes
NM_135123	CG9021	FBgn0031747	FBtr0345750	1.40118	5e-05	0.00081537	yes
NM_140273	CG7248	FBgn0036229	FBtr0076043	1.39988	5e-05	0.00081537	yes
NM_206338	CG11658	FBgn0036196	FBtr0076126	1.39985	5e-05	0.00081537	yes
NM_141368	Osi6	FBgn0027527	FBtr0346344	1.39725	0.00255	0.0238304	yes
NM_057652	babo	FBgn0011300	FBtr0088659	1.39714	5e-05	0.00081537	yes
NM_137485	GstE7	FBgn0063493	FBtr0086675	1.39691	5e-05	0.00081537	yes
NM_001014491	ref(2)P	FBgn0003231	FBtr0100289	1.39174	5e-05	0.00081537	yes
NM_079082	lox2	FBgn0034660	FBtr0071745	1.37912	5e-05	0.00081537	yes
NM_141100	CG14567	FBgn0037126	FBtr0078454	1.37563	5e-05	0.00081537	yes
NM_206572	CG33494	FBgn0053494	FBtr0336802	1.37438	5e-05	0.00081537	yes
NM_136371	jing	FBgn0086655	FBtr0332950	1.37432	5e-05	0.00081537	yes
NM_001043274	SNF4Agamma	FBgn0264357	FBtr0110937	1.37211	0.00165	0.0167911	yes
NM_136466	CG2064	FBgn0033205	FBtr0088923	1.36833	5e-05	0.00081537	yes
NM_168024	PHGPx	FBgn0035438	FBtr0073066	1.36731	0.0035	0.0305882	yes
NM_001043142	CG7255	FBgn0036493	FBtr0110881	1.36674	0.00075	0.0087757	yes
NM_001169722	CG15067	FBgn0034331	FBtr0086728	1.36649	0.0001	0.00155183	yes
NM_001273626	mib2	FBgn0086442	FBtr0336841	1.35812	0.0002	0.0028355	yes
NM_079140	gol	FBgn0004919	FBtr0300178	1.35107	0.0002	0.0028355	yes
NM_168749	CG32187	FBgn0052187	FBtr0075169	1.34913	5e-05	0.00081537	yes
NM_001104457	LpR2	FBgn0051092	FBtr0113385	1.3491	0.00295	0.0267191	yes
NM_164701	Nhe3	FBgn0028703	FBtr0273247	1.34659	0.0001	0.00155183	yes
NM_141144	CG14457	FBgn0037174	FBtr0078517	1.34103	5e-05	0.00081537	yes
NM_168402	CG32055	FBgn0052055	FBtr0076304	1.34062	0.00015	0.00221104	yes
NM_140846	CG14089	FBgn0036861	FBtr0075015	1.33931	5e-05	0.00081537	yes
NM_166109	fus	FBgn0023441	FBtr0087347	1.33853	0.00115	0.0125281	yes
NM_001042997	CG17528	FBgn0261387	FBtr0111277	1.33848	5e-05	0.00081537	yes
NM_137699	Cht9	FBgn0034582	FBtr0071542	1.33742	5e-05	0.00081537	yes
NM_001170169	cpo	FBgn0263995	FBtr0330277	1.33473	0.00065	0.00776442	yes
NM_132388	CG2909	FBgn0030189	FBtr0071441	1.32191	0.0028	0.0256348	yes
NM_168934	CG11248	FBgn0037117	FBtr0078430	1.31831	0.0001	0.00155183	yes
NM_001169245	Tango5	FBgn0052675	FBtr0300569	1.31707	5e-05	0.00081537	yes
NM_001042812	Lsd-2	FBgn0030608	FBtr0340427	1.31168	0.0002	0.0028355	yes
NM_001275790	Xrp1	FBgn0261113	FBtr0334524	1.30976	0.00045	0.00571052	yes
NM_001258477	pan	FBgn0085432	FBtr0309803	1.30786	5e-05	0.00081537	yes
NM_137120	CG17386	FBgn0033936	FBtr0087488	1.3048	0.0004	0.00515326	yes
NM_001274141	CG10916	FBgn0034312	FBtr0332853	1.30384	0.0024	0.0228318	yes
NM_079661	CREG	FBgn0025456	FBtr0089896	1.30078	5e-05	0.00081537	yes
NM_140443	CG13482	FBgn0036419	FBtr0075744	1.30043	5e-05	0.00081537	yes
NM_141882	CG12224	FBgn0037974	FBtr0335436	1.29984	5e-05	0.00081537	yes
NR_048311	CR43270	FBgn0262951		1.29961	5e-05	0.00081537	yes
NM_206403	CG5059	FBgn0037007	FBtr0078219	1.29788	0.00115	0.0125281	yes
NM_136171	CG16772	FBgn0032835	FBtr0081302	1.29602	0.00255	0.0238304	yes
NM_176714	CG10962	FBgn0030073	FBtr0071263	1.28999	5e-05	0.00081537	yes
NM_057843	vri	FBgn0016076	FBtr0079071	1.28579	5e-05	0.00081537	yes
NM_001169637	CCS	FBgn0010531	FBtr0300944	1.28269	5e-05	0.00081537	yes
NM_001275478	CG43674	FBgn0266410	FBtr0344367	1.2802	5e-05	0.00081537	yes
NM_001038811	CG14946	FBgn0032405	FBtr0302029	1.27902	0.0041	0.0347	yes
NM_080377	NaPi-T	FBgn0016684	FBtr0087463	1.27883	0.00325	0.028856	yes
NM_001104092	MTF-1	FBgn0040305	FBtr0113324	1.27836	0.00135	0.0142521	yes
NM_001259577	NKAIN	FBgn0085442	FBtr0305056	1.27815	5e-05	0.00081537	yes
NM_140775	CG7330	FBgn0036780	FBtr0075127	1.27729	0.0007	0.00828222	yes
NM_080512	Irbp	FBgn0011774	FBtr0082385	1.27701	5e-05	0.00081537	yes
NM_001273400	Sps2	FBgn0032224	FBtr0310115	1.27454	5e-05	0.00081537	yes
NM_079005	AttC	FBgn0041579	FBtr0305795	1.27169	5e-05	0.00081537	yes
NM_169744	Keap1	FBgn0038475	FBtr0083423	1.27017	0.002	0.0195991	yes
NM_140932	CG6996	FBgn0036950	FBtr0302721	1.26685	5e-05	0.00081537	yes
NM_079670	htl	FBgn0010389	FBtr0083548	1.26194	0.00145	0.0151118	yes
NM_165925	Galpha49B	FBgn0004435	FBtr0304955	1.26182	5e-05	0.00081537	yes
NM_132356	CG15247	FBgn0030156	FBtr0071397	1.25551	5e-05	0.00081537	yes
NM_001202013	CG30082	FBgn0050082	FBtr0302917	1.25532	0.00035	0.00458444	yes
NM_135694	CG6785	FBgn0032399	FBtr0080307	1.25525	0.0001	0.00155183	yes
NM_141088	Cpr78E	FBgn0037114	FBtr0078463	1.25457	5e-05	0.00081537	yes
NM_001272535	Cyp28c1	FBgn0030339	FBtr0333016	1.25079	5e-05	0.00081537	yes
NM_166764	CaMKI	FBgn0016126	FBtr0089063	1.25069	0.00505	0.040613	yes
NM_001276228	CG17684	FBgn0263780	FBtr0334734	1.24707	0.0042	0.0353485	yes
NM_057882	Gcn2	FBgn0019990	FBtr0085787	1.2466	0.0051	0.0408908	yes
NM_001274817	CG9760	FBgn0036259	FBtr0273438	1.24595	5e-05	0.00081537	yes
NM_206232	CG7852	FBgn0035229	FBtr0072737	1.24584	0.00525	0.0418241	yes
NM_164705	GRHR	FBgn0025595	FBtr0079309	1.24098	0.0021	0.0204465	yes
NM_001014724	Proc-R	FBgn0029723	FBtr0100551	1.23915	0.00195	0.019198	yes
NM_144363	Ugt86Di	FBgn0040251	FBtr0346101	1.23789	5e-05	0.00081537	yes
NM_206251	msn	FBgn0010909	FBtr0072958	1.23631	0.004	0.0340442	yes
NM_169203	dsx	FBgn0000504	FBtr0339710	1.23585	0.00455	0.0375184	yes
NM_135272	CG15818	FBgn0031910	FBtr0079442	1.2349	5e-05	0.00081537	yes
NM_143763	Cyp4d14	FBgn0023541	FBtr0070426	1.22502	5e-05	0.00081537	yes
NM_166788	myo	FBgn0026199	FBtr0089095	1.21826	5e-05	0.00081537	yes
NM_001104315	Abi	FBgn0020510	FBtr0112896	1.21638	0.00545	0.0430609	yes
NM_001103561	CG8028	FBgn0031010	FBtr0332393	1.21237	5e-05	0.00081537	yes
NM_167833	CG1233	FBgn0035137	FBtr0072549	1.21085	0.00055	0.00674499	yes
NM_001260002	CG1172	FBgn0264712	FBtr0333810	1.20879	0.0004	0.00515326	yes
NM_134615	CG14615	FBgn0031184	FBtr0077369	1.20657	5e-05	0.00081537	yes
NM_001014717	msta	FBgn0053548	FBtr0070422	1.20388	5e-05	0.00081537	yes
NM_132658	GstT4	FBgn0030484	FBtr0073778	1.20225	5e-05	0.00081537	yes
NM_001202293	CG42788	FBgn0261859	FBtr0303485	1.19882	0.00365	0.0316508	yes
NM_136420	Gadd45	FBgn0033153	FBtr0089049	1.1955	5e-05	0.00081537	yes
NM_080163	Eip63F-1	FBgn0004910	FBtr0073174	1.19517	5e-05	0.00081537	yes
NM_167384	CG32626	FBgn0052626	FBtr0301044	1.19484	5e-05	0.00081537	yes
NM_080375	GstD7	FBgn0010043	FBtr0082574	1.19367	5e-05	0.00081537	yes
NM_176201	Syn2	FBgn0034135	FBtr0087097	1.19296	0.0026	0.0242015	yes
NM_205945	Oatp30B	FBgn0032123	FBtr0079828	1.19182	0.0005	0.00624395	yes
NM_079930	Oamb	FBgn0024944	FBtr0083933	1.19155	0.00455	0.0375184	yes
NM_001169645	Spn47C	FBgn0033574	FBtr0345584	1.19136	5e-05	0.00081537	yes
NM_058144	png	FBgn0000826	FBtr0070234	1.18827	0.00015	0.00221104	yes
NM_001259060	CG43153	FBgn0262683	FBtr0305602	1.18756	5e-05	0.00081537	yes
NM_166145	spin	FBgn0086676	FBtr0089593	1.18633	5e-05	0.00081537	yes
NM_001259620	drpr	FBgn0027594	FBtr0309845	1.18591	0.0028	0.0256348	yes
NM_001260408	CG43139	FBgn0262613	FBtr0305290	1.17898	5e-05	0.00081537	yes
NM_165386	CG2201	FBgn0032955	FBtr0345685	1.17701	5e-05	0.00081537	yes
NM_001169998	verm	FBgn0261341	FBtr0345145	1.17655	0.0002	0.0028355	yes
NM_164580	Atet	FBgn0020762	FBtr0077427	1.17444	5e-05	0.00081537	yes
NM_001274639	Ubc12	FBgn0035853	FBtr0332139	1.16968	0.00195	0.019198	yes
NM_165549	CG1399	FBgn0033212	FBtr0088940	1.16952	5e-05	0.00081537	yes
NM_001043074	CG17760	FBgn0033756	FBtr0110824	1.16926	0.0002	0.0028355	yes
NM_137425	fab1	FBgn0028741	FBtr0089554	1.16925	5e-05	0.00081537	yes
NM_001104326	CG6966	FBgn0038286	FBtr0113236	1.16624	5e-05	0.00081537	yes
NM_141962	CG6753	FBgn0038070	FBtr0301150	1.16455	0.00455	0.0375184	yes
NM_133011	CG8173	FBgn0030864	FBtr0074475	1.16309	5e-05	0.00081537	yes
NM_138118	CG3880	FBgn0035057	FBtr0072371	1.16278	5e-05	0.00081537	yes
NM_001272137	Slip1	FBgn0024728	FBtr0310536	1.16277	0.00105	0.0116485	yes
NM_139468	CG1146	FBgn0035346	FBtr0072923	1.1624	0.00375	0.0323325	yes
NM_144456	GstD10	FBgn0042206	FBtr0082609	1.15978	5e-05	0.00081537	yes
NM_001259262	CG18812	FBgn0042135	FBtr0306239	1.15922	5e-05	0.00081537	yes
NM_001110877	CG41257	#N/A		1.15463	0.00175	0.0175722	yes
NM_137481	GstE3	FBgn0063497	FBtr0086671	1.15422	5e-05	0.00081537	yes
NM_168486	CG6928	FBgn0036240	FBtr0076050	1.15177	0.00645	0.0494484	yes
NM_001202238	tacc	FBgn0026620	FBtr0302613	1.14807	0.002	0.0195991	yes
NM_141123	CG7130	FBgn0037151	FBtr0078484	1.14664	5e-05	0.00081537	yes
NM_206628	CG32767	FBgn0052767	FBtr0300995	1.14618	0.00065	0.00776442	yes
NM_206236	Dhc62B	FBgn0013811	FBtr0303106	1.14489	0.0002	0.0028355	yes
NM_206352	shd	FBgn0003388	FBtr0075676	1.14439	5e-05	0.00081537	yes
NM_135753	CG9934	FBgn0032467	FBtr0080428	1.14389	0.0054	0.0428257	yes
NM_206519	CG4433	FBgn0038763	FBtr0344139	1.1415	5e-05	0.00081537	yes
NM_140973	CG5955	FBgn0036997	FBtr0078197	1.13922	5e-05	0.00081537	yes
NM_001274700	CG3529	FBgn0035995	FBtr0331582	1.13864	5e-05	0.00081537	yes
NM_001038843	CG2201	FBgn0032955	FBtr0305503	1.13385	0.0001	0.00155183	yes
NM_132125	iav	FBgn0086693	FBtr0070969	1.13372	0.00245	0.0231928	yes
NM_176728	inaE	FBgn0261244	FBtr0073826	1.1329	5e-05	0.00081537	yes
NM_137475	IM1	FBgn0034329	FBtr0086662	1.13168	0.00135	0.0142521	yes
NM_001275114	Gbs-76A	FBgn0036862	FBtr0345390	1.13095	5e-05	0.00081537	yes
NM_001273886	CG8080	FBgn0033373	FBtr0310143	1.13014	5e-05	0.00081537	yes
NM_001275894	CG5778	FBgn0038930	FBtr0084182	1.12973	0.0001	0.00155183	yes
NM_137498	Rgk2	FBgn0085419	FBtr0112633	1.12543	5e-05	0.00081537	yes
NM_176508	Keap1	FBgn0038475	FBtr0083424	1.12067	5e-05	0.00081537	yes
NM_078683	Pvf1	FBgn0030964	FBtr0074640	1.12029	5e-05	0.00081537	yes
NM_001104458	LpR2	FBgn0051092	FBtr0113386	1.11967	5e-05	0.00081537	yes
NM_078803	Cyp4e3	FBgn0015035	FBtr0079925	1.11699	5e-05	0.00081537	yes
NM_080177	GstD8	FBgn0010044	FBtr0082575	1.11669	5e-05	0.00081537	yes
NM_001273388	CG31717	FBgn0051717	FBtr0333409	1.116	5e-05	0.00081537	yes
NM_001275103	Mkp3	FBgn0036844	FBtr0333220	1.11586	0.0015	0.015564	yes
NM_001015359	CG41099	FBgn0039955	FBtr0113990	1.1141	0.0058	0.0453523	yes
NM_136465	CG2065	FBgn0033204	FBtr0088922	1.11193	5e-05	0.00081537	yes
NM_001258806	CG43133	FBgn0262607	FBtr0305281	1.11137	0.0055	0.0433427	yes
NM_167056	CG32755	FBgn0052755	FBtr0070862	1.11126	0.00605	0.0469602	yes
NM_140049	Cpr67B	FBgn0035985	FBtr0076455	1.10925	5e-05	0.00081537	yes
NM_143758	Zyx	FBgn0011642	FBtr0089211	1.10621	0.0064	0.049172	yes
NM_142262	CG10407	FBgn0038395	FBtr0336487	1.10148	0.0027	0.0249895	yes
NM_135696	Plzf	FBgn0032401	FBtr0342594	1.10135	5e-05	0.00081537	yes
NM_001042882	CG34134	FBgn0083970	FBtr0110894	1.0981	5e-05	0.00081537	yes
NM_169696	srp	FBgn0003507	FBtr0083215	1.09792	0.00185	0.0184277	yes
NM_001169277	rdgB	FBgn0003218	FBtr0301532	1.09451	0.00175	0.0175722	yes
NM_164442	CG31664	FBgn0051664	FBtr0303377	1.09377	5e-05	0.00081537	yes
NM_139922	CG13676	FBgn0035844	FBtr0076732	1.09208	0.0003	0.00401905	yes
NM_001275178	RhoBTB	FBgn0036980	FBtr0078185	1.09149	5e-05	0.00081537	yes
NM_140894	Cyp305a1	FBgn0036910	FBtr0074925	1.08807	5e-05	0.00081537	yes
NM_132682	CG11162	FBgn0030509	FBtr0073811	1.087	0.00545	0.0430609	yes
NM_079314	Adk1	FBgn0022709	FBtr0076017	1.08493	5e-05	0.00081537	yes
NM_001274454	Ubi-p63E	FBgn0003943	FBtr0073178	1.08442	5e-05	0.00081537	yes
NM_137664	Fem-1	FBgn0034542	FBtr0086245	1.08056	5e-05	0.00081537	yes
NM_138148	CG3829	FBgn0035091	FBtr0072396	1.0786	5e-05	0.00081537	yes
NM_001273906	CG1698	FBgn0033443	FBtr0336935	1.07837	5e-05	0.00081537	yes
NM_139873	CG8539	FBgn0035791	FBtr0332145	1.07814	5e-05	0.00081537	yes
NM_140621	CG4998	FBgn0036612	FBtr0075377	1.0767	0.0039	0.0333541	yes
NM_001103599	CG34394	FBgn0085423	FBtr0112639	1.07506	0.00035	0.00458444	yes
NM_057947	Thor	FBgn0261560	FBtr0077524	1.07432	5e-05	0.00081537	yes
NM_137091	CG18324	FBgn0033905	FBtr0087524	1.07358	0.00025	0.00343397	yes
NM_001272691	CG9902	FBgn0030757	FBtr0334035	1.07346	5e-05	0.00081537	yes
NM_001104463	LpR1	FBgn0066101	FBtr0301469	1.07013	0.0043	0.0360182	yes
NM_001273244	snRNP-U1-70K	FBgn0016978	FBtr0331375	1.0648	5e-05	0.00081537	yes
NM_136859	Sobp	FBgn0033654	FBtr0088064	1.06465	5e-05	0.00081537	yes
NM_170170	RabX4	FBgn0051118	FBtr0084736	1.06094	5e-05	0.00081537	yes
NM_001275978	Orct2	FBgn0086365	FBtr0334869	1.0568	0.0004	0.00515326	yes
NM_142039	CG9759	FBgn0038160	FBtr0082861	1.05359	5e-05	0.00081537	yes
NM_137858	CG42565	FBgn0260767	FBtr0301269	1.05279	5e-05	0.00081537	yes
NM_134958	CG10031	FBgn0031563	FBtr0077544	1.05024	5e-05	0.00081537	yes
NM_001275931	unk	FBgn0004395	FBtr0337052	1.04939	5e-05	0.00081537	yes
NM_001273762	CG17490	FBgn0040009	FBtr0332629	1.04852	0.00075	0.0087757	yes
NM_137957	CG13559	FBgn0034870	FBtr0072057	1.04748	0.00325	0.028856	yes
NM_058124	Sur	FBgn0028675	FBtr0290268	1.04693	5e-05	0.00081537	yes
NM_001258588	tyf	FBgn0026083	FBtr0305179	1.04667	0.00085	0.00976232	yes
NM_165390	Cul-2	FBgn0032956	FBtr0085899	1.04236	5e-05	0.00081537	yes
NM_141719	Npc2c	FBgn0037783	FBtr0082176	1.04007	5e-05	0.00081537	yes
NM_137607	CG8654	FBgn0034479	FBtr0086340	1.03985	0.00025	0.00343397	yes
NM_078794	Try29F	FBgn0015316	FBtr0301665	1.03802	0.00055	0.00674499	yes
NM_001260414	CG5508	FBgn0027579	FBtr0335011	1.03754	0.00035	0.00458444	yes
NM_057431	Uro	FBgn0003961	FBtr0079486	1.03553	5e-05	0.00081537	yes
NM_132836	CG8206	FBgn0030679	FBtr0074085	1.0346	5e-05	0.00081537	yes
NM_135972	CG13284	FBgn0032614	FBtr0345747	1.03338	0.0036	0.0313327	yes
NM_001272346	CG42340	FBgn0259242	FBtr0332386	1.03257	0.00505	0.040613	yes
NM_078761	GluRIIB	FBgn0020429	FBtr0089577	1.0284	0.00025	0.00343397	yes
NM_142917	CG10300	FBgn0039107	FBtr0084445	1.02827	5e-05	0.00081537	yes
NM_001014668	Nf1	FBgn0015269	FBtr0100113	1.0273	5e-05	0.00081537	yes
NM_144208	CG15210	FBgn0040850	FBtr0073377	1.02634	0.00515	0.0411669	yes
NM_168422	tna	FBgn0026160	FBtr0076268	1.02373	0.0019	0.0188019	yes
NM_001042984	CG17883	FBgn0040005	FBtr0111292	1.02001	0.0023	0.022109	yes
NM_176539	CG33110	FBgn0053110	FBtr0084264	1.01968	5e-05	0.00081537	yes
NM_139754	CG6462	FBgn0035663	FBtr0077039	1.015	0.001	0.0111758	yes
NM_132997	CG8408	FBgn0030850	FBtr0074487	1.01469	5e-05	0.00081537	yes
NM_001169210	CG14442	FBgn0029893	FBtr0300772	1.0132	5e-05	0.00081537	yes
NM_001103550	CG6361	FBgn0030925	FBtr0113000	1.01084	5e-05	0.00081537	yes
NM_079965	Mkrn1	FBgn0029152	FBtr0078383	1.01023	5e-05	0.00081537	yes
NM_132224	Gbeta5	FBgn0030011	FBtr0071189	1.00936	5e-05	0.00081537	yes
NM_001274097	DAT	FBgn0034136	FBtr0087125	1.00825	0.00455	0.0375184	yes
NM_168569	Hsc70-1	FBgn0001216	FBtr0075763	1.00739	0.0052	0.0415039	yes
NM_001169729	SP2637	FBgn0034371	FBtr0301862	1.00646	0.0002	0.0028355	yes
NM_144143	CG14767	FBgn0040777	FBtr0088718	1.00607	5e-05	0.00081537	yes
NM_001259212	CG17508	FBgn0039970	FBtr0307172	1.00549	5e-05	0.00081537	yes
NM_001273741	CG8671	FBgn0032938	FBtr0330679	1.00523	0.00235	0.0224774	yes
NM_001258725	Tango2	FBgn0030503	FBtr0308644	1.00304	0.0001	0.00155183	yes
NM_169423	Lk6	FBgn0017581	FBtr0082535	1.00194	5e-05	0.00081537	yes
NM_166245	HPS4	FBgn0034261	FBtr0086839	1.0019	0.00065	0.00776442	yes
NM_057352	ref(2)P	FBgn0003231	FBtr0100289	1.00107	0.00115	0.0125281	yes
NM_136670	sqa	FBgn0259678	FBtr0299929	0.998099	5e-05	0.00081537	yes
NM_140158	CG6409	FBgn0036106	FBtr0346544	0.998096	5e-05	0.00081537	yes
NM_136435	fa2h	FBgn0050502	FBtr0300959	0.997974	5e-05	0.00081537	yes
NM_001273827	Tsp42Ei	FBgn0033130	FBtr0336872	0.99503	5e-05	0.00081537	yes
NM_137014	CG4716	FBgn0033820	FBtr0345471	0.994691	5e-05	0.00081537	yes
NM_001038849	RanBPM	FBgn0262114	FBtr0100460	0.992099	0.0007	0.00828222	yes
NM_176097	SCAP	FBgn0033052	FBtr0086027	0.990641	5e-05	0.00081537	yes
NM_166279	GstE9	FBgn0063491	FBtr0086677	0.986836	5e-05	0.00081537	yes
NM_140249	CG14131	FBgn0036205	FBtr0076028	0.985454	0.00635	0.0489299	yes
NM_170288	Lerp	FBgn0051072	FBtr0085097	0.984549	5e-05	0.00081537	yes
NM_137423	CG18635	FBgn0034279	FBtr0089557	0.983975	5e-05	0.00081537	yes
NM_135403	Trs23	FBgn0260861	FBtr0079730	0.98393	5e-05	0.00081537	yes
NM_169551	CG31469	FBgn0051469	FBtr0082844	0.982669	0.00025	0.00343397	yes
NM_001274521	S6k	FBgn0015806	FBtr0333264	0.979113	5e-05	0.00081537	yes
NM_166478	CG30403	FBgn0050403	FBtr0114523	0.978999	0.0002	0.0028355	yes
NM_164905	CG18619	FBgn0032202	FBtr0089736	0.97812	5e-05	0.00081537	yes
NM_078613	Rhp	FBgn0026374	FBtr0074095	0.977705	0.00225	0.0216974	yes
NM_206394	Nedd4	FBgn0259174	FBtr0299642	0.976609	5e-05	0.00081537	yes
NM_001103637	Pvf3	FBgn0085407	FBtr0112611	0.975512	5e-05	0.00081537	yes
NM_001272762	CG42450	FBgn0259927	FBtr0310343	0.974952	5e-05	0.00081537	yes
NM_133039	RhoGAP16F	FBgn0030893	FBtr0307201	0.974195	0.0003	0.00401905	yes
NM_137297	CG8303	FBgn0034143	FBtr0340064	0.973367	0.0029	0.0263452	yes
NR_047748	CR34335	FBgn0085364		0.972794	5e-05	0.00081537	yes
NM_138259	l(3)02640	FBgn0010786	FBtr0072679	0.97265	5e-05	0.00081537	yes
NM_001014736	HDAC4	FBgn0041210	FBtr0301299	0.970807	0.0001	0.00155183	yes
NM_135348	CG8451	FBgn0031998	FBtr0079637	0.968339	5e-05	0.00081537	yes
NM_140987	Rcd2	FBgn0037012	FBtr0078213	0.965637	5e-05	0.00081537	yes
NM_001169420	CG9171	FBgn0031738	FBtr0301235	0.963175	5e-05	0.00081537	yes
NM_001259531	qkr58E-3	FBgn0022984	FBtr0339538	0.962936	5e-05	0.00081537	yes
NM_136145	CG13078	FBgn0032809	FBtr0081256	0.962747	5e-05	0.00081537	yes
NM_133150	out	FBgn0259834	FBtr0344324	0.961294	5e-05	0.00081537	yes
NM_001272127	Asator	FBgn0039908	FBtr0332906	0.95998	0.00115	0.0125281	yes
NM_001273574	CG5953	FBgn0032587	FBtr0337091	0.959833	5e-05	0.00081537	yes
NM_140452	shd	FBgn0003388	FBtr0304700	0.959804	5e-05	0.00081537	yes
NM_133010	par-6	FBgn0026192	FBtr0074455	0.95897	5e-05	0.00081537	yes
NM_078741	gkt	FBgn0260817	FBtr0077574	0.957513	5e-05	0.00081537	yes
NM_206715	CG5541	FBgn0030603	FBtr0073958	0.955915	5e-05	0.00081537	yes
NM_057893	dve	FBgn0020307	FBtr0071776	0.954067	0.00235	0.0224774	yes
NM_132047	CG16721	FBgn0029820	FBtr0070821	0.952926	5e-05	0.00081537	yes
NM_001275770	CG7985	FBgn0028499	FBtr0336469	0.951256	0.0017	0.0171843	yes
NM_132447	CG11160	FBgn0030257	FBtr0073390	0.950897	5e-05	0.00081537	yes
NM_141667	CG8358	FBgn0037727	FBtr0082081	0.94924	5e-05	0.00081537	yes
NM_143685	Actbeta	FBgn0024913	FBtr0089209	0.94908	0.0004	0.00515326	yes
NM_080089	Cyp4p1	FBgn0015037	FBtr0088592	0.947021	0.00225	0.0216974	yes
NM_142195	CG6194	FBgn0038325	FBtr0083115	0.94692	5e-05	0.00081537	yes
NM_137112	Arc2	FBgn0033928	FBtr0087547	0.945652	5e-05	0.00081537	yes
NM_164752	santa-maria	FBgn0025697	FBtr0079464	0.945003	0.00465	0.038076	yes
NM_001144719	Pkcdelta	FBgn0259680	FBtr0299937	0.944148	0.0021	0.0204465	yes
NM_135923	Ku80	FBgn0041627	FBtr0080763	0.942992	5e-05	0.00081537	yes
NM_132518	CG9360	FBgn0030332	FBtr0073613	0.941987	0.00035	0.00458444	yes
NM_001144502	fal	FBgn0028380	FBtr0290284	0.941844	5e-05	0.00081537	yes
NM_137788	Snp	FBgn0265192	FBtr0339099	0.941707	0.00015	0.00221104	yes
NM_141971	CG5724	FBgn0038082	FBtr0082657	0.941383	5e-05	0.00081537	yes
NM_170077	CG10175	FBgn0039084	FBtr0344701	0.939203	0.00115	0.0125281	yes
NM_079435	Shal	FBgn0005564	FBtr0074973	0.936324	0.0001	0.00155183	yes
NM_136704	magu	FBgn0262169	FBtr0088402	0.934876	5e-05	0.00081537	yes
NM_001260051	CG43060	FBgn0262362	FBtr0304644	0.932253	0.0005	0.00624395	yes
NM_140363	CG11261	FBgn0036332	FBtr0075899	0.931617	5e-05	0.00081537	yes
NM_079402	frc	FBgn0042641	FBtr0075228	0.93105	5e-05	0.00081537	yes
NM_132261	CG12112	FBgn0030048	FBtr0071233	0.928921	5e-05	0.00081537	yes
NM_132452	Vago	FBgn0030262	FBtr0073427	0.926918	5e-05	0.00081537	yes
NM_140301	CG11529	FBgn0036264	FBtr0076005	0.92661	0.001	0.0111758	yes
NM_167972	CG32485	FBgn0052485	FBtr0072985	0.926121	5e-05	0.00081537	yes
NM_133012	CG42684	FBgn0261570	FBtr0302834	0.925964	0.00075	0.0087757	yes
NM_165656	CG30345	FBgn0050345	FBtr0305317	0.925291	5e-05	0.00081537	yes
NM_141913	Cyp313a3	FBgn0038007	FBtr0082617	0.925187	5e-05	0.00081537	yes
NM_137977	Sesn	FBgn0034897	FBtr0072087	0.923946	5e-05	0.00081537	yes
NM_001259588	gol	FBgn0004919	FBtr0306330	0.923615	5e-05	0.00081537	yes
NM_139401	CG13933	FBgn0035270	FBtr0072792	0.923224	5e-05	0.00081537	yes
NM_136796	CG9084	FBgn0033582	FBtr0088197	0.923165	5e-05	0.00081537	yes
NM_135293	CG13794	FBgn0031936	FBtr0079507	0.921941	0.00125	0.0133495	yes
NM_137339	CG9646	FBgn0034184	FBtr0086974	0.921895	5e-05	0.00081537	yes
NM_130518	CG3703	FBgn0040348	FBtr0070187	0.921318	0.00035	0.00458444	yes
NM_078820	hgo	FBgn0040211	FBtr0080201	0.921261	5e-05	0.00081537	yes
NM_144025	CG13255	FBgn0040636	FBtr0331527	0.918875	5e-05	0.00081537	yes
NM_001272853	fog	FBgn0000719	FBtr0333180	0.918188	0.0001	0.00155183	yes
NM_136771	Lsm10	FBgn0033554	FBtr0088248	0.918111	0.00615	0.0476316	yes
NM_001273058	toc	FBgn0015600	FBtr0329906	0.917465	0.0006	0.00725726	yes
NM_001258702	CG43154	FBgn0266019	FBtr0305605	0.917392	0.0003	0.00401905	yes
NM_164640	fusl	FBgn0031702	FBtr0079079	0.916114	0.0006	0.00725726	yes
NM_001272668	CG42354	FBgn0259700	FBtr0310316	0.916006	0.003	0.0270447	yes
NM_141777	Tpc1	FBgn0037852	FBtr0082334	0.913799	5e-05	0.00081537	yes
NM_136382	Tdc1	FBgn0259977	FBtr0086143	0.913654	5e-05	0.00081537	yes
NM_001260228	CG43102	FBgn0262562	FBtr0305012	0.913173	0.00105	0.0116485	yes
NM_001272590	Tango13	FBgn0086674	FBtr0310432	0.912753	0.00025	0.00343397	yes
NM_138183	RhoGEF3	FBgn0264707	FBtr0333952	0.912677	0.0002	0.0028355	yes
NM_165464	EcR	FBgn0000546	FBtr0086012	0.91225	0.00565	0.0442939	yes
NM_057818	Nak	FBgn0015772	FBtr0340325	0.90662	0.0009	0.0102586	yes
NM_001260396	CG6051	FBgn0039492	FBtr0305050	0.90596	5e-05	0.00081537	yes
NM_001273533	dao	FBgn0028862	FBtr0336859	0.905507	0.0004	0.00515326	yes
NM_001259766	CG4080	FBgn0035983	FBtr0309506	0.904814	0.00135	0.0142521	yes
NM_001201666	Ranbp16	FBgn0053180	FBtr0303646	0.90463	5e-05	0.00081537	yes
NM_143947	CG11686	FBgn0040551	FBtr0082735	0.904229	5e-05	0.00081537	yes
NM_206431	CG2519	FBgn0037336	FBtr0078762	0.904135	5e-05	0.00081537	yes
NM_079919	prc	FBgn0028573	FBtr0076064	0.895981	5e-05	0.00081537	yes
NR_002069	Hsromega	FBgn0001234		0.8954	0.0001	0.00155183	yes
NM_001275057	CG7589	FBgn0036727	FBtr0333690	0.89486	5e-05	0.00081537	yes
NM_166625	CG4797	FBgn0034909	FBtr0072239	0.891471	5e-05	0.00081537	yes
NM_001201743	Tao	FBgn0031030	FBtr0303999	0.889491	0.0002	0.0028355	yes
NM_001144544	CG1021	FBgn0037443	FBtr0290327	0.888755	5e-05	0.00081537	yes
NM_001169601	CG1620	FBgn0033183	FBtr0300830	0.888293	0.0006	0.00725726	yes
NM_001272139	CG11360	FBgn0039920	FBtr0310539	0.887923	5e-05	0.00081537	yes
NM_001258499	plexA	FBgn0025741	FBtr0309865	0.887533	5e-05	0.00081537	yes
NM_134584	CG32512	FBgn0052512	FBtr0340438	0.887212	0.00125	0.0133495	yes
NM_001275115	Gbs-76A	FBgn0036862	FBtr0345390	0.886404	0.00255	0.0238304	yes
NM_001274943	FucTA	FBgn0036485	FBtr0331831	0.884485	0.00155	0.0159576	yes
NM_168542	CG10171	FBgn0036353	FBtr0075865	0.884347	0.00165	0.0167911	yes
NM_001043005	CG3107	FBgn0033005	FBtr0111280	0.883596	0.0033	0.029202	yes
NM_168094	CG32243	FBgn0052243	FBtr0073322	0.882627	5e-05	0.00081537	yes
NM_001169862	CG42494	FBgn0260026	FBtr0300583	0.88198	0.0029	0.0263452	yes
NM_001201843	chico	FBgn0024248	FBtr0303904	0.879347	0.00295	0.0267191	yes
NM_001014604	CG9795	FBgn0037234	FBtr0100617	0.879095	0.001	0.0111758	yes
NM_167706	GstT3	FBgn0031117	FBtr0340044	0.877048	5e-05	0.00081537	yes
NM_057220	grk	FBgn0001137	FBtr0079708	0.87671	5e-05	0.00081537	yes
NM_142317	CG14907	FBgn0038455	FBtr0083354	0.875995	5e-05	0.00081537	yes
NM_001272478	flw	FBgn0000711	FBtr0333305	0.875795	5e-05	0.00081537	yes
NM_142007	CG8483	FBgn0038126	FBtr0082782	0.874755	5e-05	0.00081537	yes
NM_132520	Karl	FBgn0030334	FBtr0346276	0.87416	0.0002	0.0028355	yes
NM_140272	obst-G	FBgn0036228	FBtr0076066	0.87126	5e-05	0.00081537	yes
NM_001259987	UbcD6	FBgn0004436	FBtr0078849	0.870146	5e-05	0.00081537	yes
NM_176060	CG33116	FBgn0053116	FBtr0081249	0.869382	5e-05	0.00081537	yes
NM_142238	CG4576	FBgn0038366	FBtr0083180	0.868648	5e-05	0.00081537	yes
NM_132210	Ubc-E2H	FBgn0029996	FBtr0071114	0.865885	0.00035	0.00458444	yes
NM_144269	schlank	FBgn0040918	FBtr0070938	0.865827	5e-05	0.00081537	yes
NM_001038976	hh	FBgn0004644	FBtr0100506	0.865622	5e-05	0.00081537	yes
NM_164842	rost	FBgn0011705	FBtr0079782	0.865017	5e-05	0.00081537	yes
NM_138196	CG17181	FBgn0035144	FBtr0072563	0.864279	0.00185	0.0184277	yes
NM_001260210	SF2	FBgn0040284	FBtr0304727	0.863671	0.00025	0.00343397	yes
NM_170475	CG15530	FBgn0039752	FBtr0085569	0.863631	5e-05	0.00081537	yes
NM_001259928	Ac78C	FBgn0024150	FBtr0301701	0.862886	0.0005	0.00624395	yes
NR_048352	CR43301	FBgn0262993		0.862098	0.0024	0.0228318	yes
NM_136182	Kua	FBgn0032850	FBtr0081336	0.861795	0.0002	0.0028355	yes
NM_001170307	CG2246	FBgn0039790	FBtr0302313	0.861651	5e-05	0.00081537	yes
NM_001272770	CG33253	FBgn0030992	FBtr0331155	0.860228	5e-05	0.00081537	yes
NM_143728	CG14630	FBgn0014903	FBtr0070175	0.860223	0.00035	0.00458444	yes
NM_080005	Rab18	FBgn0015794	FBtr0070849	0.859462	5e-05	0.00081537	yes
NM_001276084	dsd	FBgn0039528	FBtr0335247	0.858249	0.00115	0.0125281	yes
NM_130651	Pdfr	FBgn0260753	FBtr0070436	0.857772	5e-05	0.00081537	yes
NM_001272159	G9a	FBgn0040372	FBtr0332992	0.857434	5e-05	0.00081537	yes
NM_135421	CG9555	FBgn0032085	FBtr0345450	0.857287	5e-05	0.00081537	yes
NR_073883	CR43650	FBgn0263659		0.856349	0.00445	0.0369965	yes
NM_137805	CG11275	FBgn0034706	FBtr0071769	0.856177	5e-05	0.00081537	yes
NM_001169731	CG10062	FBgn0034439	FBtr0334006	0.855341	5e-05	0.00081537	yes
NM_138140	CG15861	FBgn0035084	FBtr0343512	0.854875	5e-05	0.00081537	yes
NM_137351	CG11395	FBgn0034200	FBtr0345519	0.854239	5e-05	0.00081537	yes
NM_132547	regucalcin	FBgn0030362	FBtr0073576	0.853589	5e-05	0.00081537	yes
NM_137619	CG11055	FBgn0034491	FBtr0086270	0.85251	5e-05	0.00081537	yes
NM_134621	CG12576	FBgn0031190	FBtr0077365	0.851995	5e-05	0.00081537	yes
NM_001275446	Mkk4	FBgn0024326	FBtr0334320	0.8511	0.00035	0.00458444	yes
NM_141226	MED31	FBgn0037262	FBtr0078856	0.848658	0.00435	0.0363221	yes
NM_001258799	CG7206	FBgn0030892	FBtr0308352	0.847208	0.00325	0.028856	yes
NM_168026	PHGPx	FBgn0035438	FBtr0073067	0.845725	5e-05	0.00081537	yes
NM_176299	CG33057	FBgn0053057	FBtr0076678	0.845226	0.0006	0.00725726	yes
NM_135020	CG15626	FBgn0031635	FBtr0077412	0.842509	5e-05	0.00081537	yes
NM_080131	fbl	FBgn0011205	FBtr0078187	0.842234	0.00025	0.00343397	yes
NM_137964	alphaPS5	FBgn0034880	FBtr0072063	0.84097	0.00645	0.0494484	yes
NM_132768	Lsd-2	FBgn0030608	FBtr0073967	0.839425	5e-05	0.00081537	yes
NM_166946	egh	FBgn0001404	FBtr0070440	0.837653	5e-05	0.00081537	yes
NM_001272466	CG15309	FBgn0030183	FBtr0332899	0.835772	5e-05	0.00081537	yes
NM_164897	mthl15	FBgn0051720	FBtr0301973	0.835722	0.00115	0.0125281	yes
NM_141774	CG4596	FBgn0037849	FBtr0082289	0.834628	0.0007	0.00828222	yes
NM_141946	CG18549	FBgn0038053	FBtr0082632	0.834287	5e-05	0.00081537	yes
NM_140238	CG14135	FBgn0036193	FBtr0290309	0.834006	0.001	0.0111758	yes
NM_001144507	CG8786	FBgn0036897	FBtr0331862	0.830727	5e-05	0.00081537	yes
NM_080053	Tre1	FBgn0046687	FBtr0070848	0.830146	0.0003	0.00401905	yes
NM_168655	l(3)72Dp	FBgn0263607	FBtr0075459	0.82915	5e-05	0.00081537	yes
NM_164942	CG17124	FBgn0032297	FBtr0080118	0.828796	5e-05	0.00081537	yes
NM_141481	CG3014	FBgn0037519	FBtr0344624	0.828484	0.0016	0.0163847	yes
NM_165412	CG3262	FBgn0032986	FBtr0334169	0.827796	5e-05	0.00081537	yes
NM_141075	CG7634	FBgn0037101	FBtr0078371	0.82707	0.0002	0.0028355	yes
NM_132357	CG1468	FBgn0030157	FBtr0071388	0.825679	5e-05	0.00081537	yes
NM_079796	Rb97D	FBgn0004903	FBtr0085093	0.824046	0.00225	0.0216974	yes
NM_170372	Hrb98DE	FBgn0001215	FBtr0085301	0.823751	0.00545	0.0430609	yes
NM_079078	Acox57D-p	FBgn0034628	FBtr0071606	0.823493	5e-05	0.00081537	yes
NM_001258898	CG3662	FBgn0031285	FBtr0305507	0.823412	5e-05	0.00081537	yes
NM_141964	CG6225	FBgn0038072	FBtr0082649	0.822995	5e-05	0.00081537	yes
NM_139632	CG1319	FBgn0035529	FBtr0300775	0.819341	5e-05	0.00081537	yes
NM_001042977	Stlk	FBgn0046692	FBtr0111111	0.819302	5e-05	0.00081537	yes
NM_141163	CG11226	FBgn0037195	FBtr0078546	0.817002	0.00025	0.00343397	yes
NM_136811	Cpr47Eb	FBgn0033598	FBtr0088112	0.816971	5e-05	0.00081537	yes
NM_170151	CG13624	FBgn0039209	FBtr0084672	0.816867	0.00075	0.0087757	yes
NM_001104274	Ugt86Dd	FBgn0040256	FBtr0113321	0.816563	5e-05	0.00081537	yes
NM_001275140	Deaf1	FBgn0013799	FBtr0332153	0.816287	0.0004	0.00515326	yes
NM_137850	Ugt58Fa	FBgn0040091	FBtr0345505	0.815251	5e-05	0.00081537	yes
NM_168950	Csp	FBgn0004179	FBtr0078495	0.814803	0.0004	0.00515326	yes
NM_132026	CG4078	FBgn0029798	FBtr0332398	0.814484	5e-05	0.00081537	yes
NM_166541	CG30196	FBgn0050196	FBtr0071927	0.814385	5e-05	0.00081537	yes
NM_170305	CG31076	FBgn0051076	FBtr0307505	0.813549	5e-05	0.00081537	yes
NM_001169728	SP2637	FBgn0034371	FBtr0301861	0.813455	0.00065	0.00776442	yes
NM_135039	Marcal1	FBgn0031655	FBtr0078992	0.812541	0.00015	0.00221104	yes
NM_001201744	Tao	FBgn0031030	FBtr0304000	0.810502	0.00015	0.00221104	yes
NM_206306	PGRP-LA	FBgn0035975	FBtr0076433	0.810484	0.0012	0.0129528	yes
NM_142825	Cyp6d4	FBgn0039006	FBtr0084304	0.809746	5e-05	0.00081537	yes
NM_136256	CG8678	FBgn0032935	FBtr0081487	0.805882	5e-05	0.00081537	yes
NM_206449	Antp	FBgn0260642	FBtr0081651	0.803958	0.001	0.0111758	yes
NM_001144476	CG32138	FBgn0267795	FBtr0114573	0.802312	0.0006	0.00725726	yes
NM_169018	CG44098	FBgn0264907	FBtr0334964	0.80157	0.0001	0.00155183	yes
NM_001169496	CG9934	FBgn0032467	FBtr0301247	0.801167	5e-05	0.00081537	yes
NM_001273536	UK114	FBgn0086691	FBtr0332376	0.800153	0.0056	0.0439671	yes
NM_134687	CG2789	FBgn0031263	FBtr0078066	0.79983	5e-05	0.00081537	yes
NM_137859	CG4250	FBgn0034761	FBtr0071865	0.799502	5e-05	0.00081537	yes
NM_078570	nod	FBgn0002948	FBtr0073516	0.799226	0.0002	0.0028355	yes
NM_137746	CG10433	FBgn0034638	FBtr0071690	0.799209	5e-05	0.00081537	yes
NM_137385	CG43370	FBgn0263113	FBtr0307337	0.798981	0.00295	0.0267191	yes
NM_141778	CG14696	FBgn0037853	FBtr0082332	0.798059	5e-05	0.00081537	yes
NM_142618	CG4367	FBgn0038783	FBtr0344245	0.797445	5e-05	0.00081537	yes
NM_079549	puc	FBgn0243512	FBtr0081792	0.797139	5e-05	0.00081537	yes
NM_139556	CG12012	FBgn0035444	FBtr0073076	0.795582	5e-05	0.00081537	yes
NM_001260348	Rab7	FBgn0015795	FBtr0308612	0.792878	0.00255	0.0238304	yes
NM_001272151	toy	FBgn0019650	FBtr0339509	0.792517	0.0007	0.00828222	yes
NM_167245	Atg8a	FBgn0052672	FBtr0071498	0.789923	5e-05	0.00081537	yes
NM_001275782	CG31122	FBgn0051122	FBtr0333831	0.788461	5e-05	0.00081537	yes
NM_141193	MP1	FBgn0027930	FBtr0078903	0.786684	5e-05	0.00081537	yes
NM_144101	CG5011	FBgn0040723	FBtr0077973	0.786235	5e-05	0.00081537	yes
NM_001042817	RhoGAP15B	FBgn0030808	FBtr0110990	0.784268	0.0001	0.00155183	yes
NM_001144201	trpm	FBgn0265194	FBtr0339079	0.781906	0.0013	0.0137999	yes
NM_137640	CG18067	FBgn0034512	FBtr0086216	0.781824	5e-05	0.00081537	yes
NM_170399	CG11897	FBgn0039644	FBtr0085386	0.781789	0.0011	0.012108	yes
NM_001042938	CG40439	FBgn0058439	FBtr0111233	0.779185	5e-05	0.00081537	yes
NM_001014455	PNUTS	FBgn0053526	FBtr0091487	0.778627	5e-05	0.00081537	yes
NM_140922	obst-J	FBgn0036940	FBtr0074866	0.777402	5e-05	0.00081537	yes
NM_057845	wun	FBgn0016078	FBtr0088553	0.776838	0.00085	0.00976232	yes
NM_141700	CG16904	FBgn0037763	FBtr0082154	0.776359	5e-05	0.00081537	yes
NM_001274544	CG10226	FBgn0035695	FBtr0332068	0.775948	0.0024	0.0228318	yes
NM_057279	Mal-A1	FBgn0002570	FBtr0088759	0.774263	5e-05	0.00081537	yes
NM_132120	CG14438	FBgn0029899	FBtr0070961	0.773684	0.0013	0.0137999	yes
NM_136964	nemy	FBgn0261673	FBtr0087868	0.771388	0.0021	0.0204465	yes
NM_138092	Start1	FBgn0035028	FBtr0089868	0.770753	0.0035	0.0305882	yes
NM_169382	CG31441	FBgn0051441	FBtr0082355	0.77075	0.0028	0.0256348	yes
NM_130504	CG16989	FBgn0025621	FBtr0343325	0.769848	5e-05	0.00081537	yes
NM_143142	CG5116	FBgn0039339	FBtr0084877	0.768641	5e-05	0.00081537	yes
NM_140244	Bmcp	FBgn0036199	FBtr0076115	0.767655	5e-05	0.00081537	yes
NM_137576	cer	FBgn0034443	FBtr0086551	0.767324	5e-05	0.00081537	yes
NM_001273749	step	FBgn0086779	FBtr0332471	0.766987	0.0002	0.0028355	yes
NM_001274769	CG6272	FBgn0036126	FBtr0332706	0.766795	0.0025	0.0234876	yes
NM_166477	HmgZ	FBgn0010228	FBtr0071673	0.766676	5e-05	0.00081537	yes
NM_001170242	nct	FBgn0039234	FBtr0301865	0.765332	0.0009	0.0102586	yes
NM_135459	GlcAT-S	FBgn0032135	FBtr0079842	0.764234	0.00405	0.0343455	yes
NM_130564	CG14780	FBgn0025383	FBtr0070257	0.763954	0.00045	0.00571052	yes
NM_079448	Rab8	FBgn0262518	FBtr0074921	0.763334	5e-05	0.00081537	yes
NM_169663	CG44014	FBgn0264776	FBtr0334152	0.762907	5e-05	0.00081537	yes
NM_136618	shrb	FBgn0086656	FBtr0088623	0.762046	5e-05	0.00081537	yes
NM_001258847	Nep3	FBgn0031081	FBtr0307555	0.761492	0.00055	0.00674499	yes
NM_168493	Adk1	FBgn0022709	FBtr0076018	0.760769	0.0019	0.0188019	yes
NM_136482	CG1882	FBgn0033226	FBtr0088834	0.759378	5e-05	0.00081537	yes
NM_206763	Fur2	FBgn0004598	FBtr0074267	0.75926	0.00185	0.0184277	yes
NM_001272368	CG43736	FBgn0263993	FBtr0330267	0.758308	0.00395	0.0336864	yes
NM_001272157	Cals	FBgn0039928	FBtr0333700	0.757945	0.00455	0.0375184	yes
NM_165907	Dh44-R2	FBgn0033744	FBtr0087936	0.757142	0.00325	0.028856	yes
NM_001201818	tai	FBgn0041092	FBtr0303872	0.755774	0.0006	0.00725726	yes
NM_079016	Mdr50	FBgn0010241	FBtr0087537	0.755522	5e-05	0.00081537	yes
NM_001274052	NaPi-T	FBgn0016684	FBtr0087463	0.75536	5e-05	0.00081537	yes
NM_136509	CG18316	FBgn0033261	FBtr0088782	0.753273	5e-05	0.00081537	yes
NM_206059	CG8083	FBgn0025709	FBtr0088562	0.751722	0.00075	0.0087757	yes
NM_141583	CG9836	FBgn0037637	FBtr0081930	0.748686	5e-05	0.00081537	yes
NM_165995	drk	FBgn0004638	FBtr0087694	0.748427	0.00225	0.0216974	yes
NM_137486	GstE8	FBgn0063492	FBtr0086676	0.748354	5e-05	0.00081537	yes
NM_143519	CG1983	FBgn0039751	FBtr0085574	0.748229	5e-05	0.00081537	yes
NM_138164	mri	FBgn0035107	FBtr0072480	0.74789	0.00125	0.0133495	yes
NM_141869	mthl5	FBgn0037960	FBtr0082515	0.747871	0.0025	0.0234876	yes
NM_143121	CG13659	FBgn0039319	FBtr0084828	0.745543	5e-05	0.00081537	yes
NM_167145	Ubc-E2H	FBgn0029996	FBtr0071112	0.742817	5e-05	0.00081537	yes
NM_142401	CG17806	FBgn0038548	FBtr0083527	0.742058	0.0004	0.00515326	yes
NM_079768	ssh	FBgn0029157	FBtr0084799	0.739939	0.0013	0.0137999	yes
NM_142806	CG5278	FBgn0038986	FBtr0084281	0.739467	5e-05	0.00081537	yes
NM_132000	CG12730	FBgn0029771	FBtr0345785	0.736339	5e-05	0.00081537	yes
NM_001169843	CG42554	FBgn0260756	FBtr0301253	0.736015	0.00055	0.00674499	yes
NM_001201655	prtp	FBgn0030329	FBtr0303335	0.735697	5e-05	0.00081537	yes
NM_165655	CG30344	FBgn0050344	FBtr0088583	0.731635	5e-05	0.00081537	yes
NM_176283	slow	FBgn0035539	FBtr0073292	0.730681	5e-05	0.00081537	yes
NM_137236	casp	FBgn0034068	FBtr0087259	0.730538	5e-05	0.00081537	yes
NM_143282	CG5880	FBgn0039489	FBtr0085108	0.73038	0.00235	0.0224774	yes
NM_079412	W	FBgn0003997	FBtr0075133	0.729908	0.0011	0.012108	yes
NM_142327	Irc	FBgn0038465	FBtr0337060	0.728531	0.00445	0.0369965	yes
NM_142592	CG4462	FBgn0038752	FBtr0083850	0.728349	5e-05	0.00081537	yes
NM_001258906	CG43349	FBgn0263081	FBtr0335381	0.727524	5e-05	0.00081537	yes
NM_143524	CG9743	FBgn0039756	FBtr0085571	0.726426	5e-05	0.00081537	yes
NM_136888	Hen1	FBgn0033686	FBtr0087984	0.72285	0.00555	0.0436717	yes
NM_142224	CG5399	FBgn0038353	FBtr0083164	0.721921	5e-05	0.00081537	yes
NM_136741	RanBPM	FBgn0262114	FBtr0088262	0.720011	0.0001	0.00155183	yes
NM_001259417	CG42524	FBgn0260429	FBtr0304712	0.718419	0.001	0.0111758	yes
NM_138035	yki	FBgn0034970	FBtr0290256	0.717083	0.0064	0.049172	yes
NM_001103606	CG34176	FBgn0085205	FBtr0112367	0.716306	5e-05	0.00081537	yes
NM_134617	CG14614	FBgn0266848	FBtr0077368	0.715788	0.00015	0.00221104	yes
NM_143070	CG11791	FBgn0039266	FBtr0084763	0.715616	5e-05	0.00081537	yes
NM_079044	Amy-d	FBgn0000078	FBtr0086983	0.715114	5e-05	0.00081537	yes
NM_001259046	Reps	FBgn0032341	FBtr0306139	0.71498	0.00355	0.0309357	yes
NM_136988	CG13323	FBgn0033788	FBtr0087797	0.714018	5e-05	0.00081537	yes
NM_058034	BubR1	FBgn0263855	FBtr0086032	0.713298	5e-05	0.00081537	yes
NM_001273767	cta	FBgn0000384	FBtr0334157	0.712264	5e-05	0.00081537	yes
NM_166218	CG15611	FBgn0034194	FBtr0086981	0.711865	0.00065	0.00776442	yes
NM_133137	Muc18B	FBgn0031000	FBtr0346019	0.711289	5e-05	0.00081537	yes
NM_144390	CG18744	FBgn0042101	FBtr0114516	0.710764	5e-05	0.00081537	yes
NM_135758	CG9928	FBgn0032472	FBtr0345616	0.709626	5e-05	0.00081537	yes
NM_137840	CG4294	FBgn0034742	FBtr0300409	0.70923	0.0046	0.0377542	yes
NM_001169510	CG42587	FBgn0260955	FBtr0301742	0.708749	0.00315	0.0281928	yes
NM_079341	Fbp1	FBgn0000639	FBtr0075749	0.708652	5e-05	0.00081537	yes
NM_134659	Tbc1d15-17	FBgn0031233	FBtr0332339	0.708156	0.00015	0.00221104	yes
NM_164751	CG5973	FBgn0031914	FBtr0079447	0.707287	0.00475	0.0386556	yes
NM_140590	CG5027	FBgn0036579	FBtr0075457	0.706692	0.0001	0.00155183	yes
NM_142823	Nup133	FBgn0039004	FBtr0084302	0.706632	5e-05	0.00081537	yes
NR_002067	Hsromega	FBgn0001234		0.706426	0.0032	0.0285318	yes
NM_001038725	Dyrk3	FBgn0027101	FBtr0100406	0.705592	0.00465	0.038076	yes
NM_135387	fu12	FBgn0026718	FBtr0079703	0.705339	5e-05	0.00081537	yes
NM_078910	Tsp42Eh	FBgn0033129	FBtr0089026	0.704882	5e-05	0.00081537	yes
NM_168743	Ndfip	FBgn0052177	FBtr0075210	0.703747	5e-05	0.00081537	yes
NM_166667	bs	FBgn0004101	FBtr0072271	0.703615	0.0001	0.00155183	yes
NM_001169621	babo	FBgn0011300	FBtr0300599	0.702672	5e-05	0.00081537	yes
NM_140014	CG5026	FBgn0035945	FBtr0076516	0.702082	0.00065	0.00776442	yes
NM_142827	CG6972	FBgn0039008	FBtr0084305	0.70107	5e-05	0.00081537	yes
NM_135532	CG5385	FBgn0267365	FBtr0080062	0.70098	5e-05	0.00081537	yes
NM_001273046	Chd1	FBgn0250786	FBtr0331654	0.700251	0.00095	0.0107189	yes
NM_001202252	CG42675	FBgn0261561	FBtr0303165	0.699162	0.00555	0.0436717	yes
NM_136066	CG17323	FBgn0032713	FBtr0081104	0.699113	0.00115	0.0125281	yes
NM_136806	Listericin	FBgn0033593	FBtr0088191	0.698085	5e-05	0.00081537	yes
NM_001272477	Psf3	FBgn0030196	FBtr0346350	0.697404	5e-05	0.00081537	yes
NM_135034	hoe2	FBgn0031649	FBtr0077394	0.697226	5e-05	0.00081537	yes
NM_143789	CG11899	FBgn0014427	FBtr0085390	0.697159	0.00195	0.019198	yes
NM_164907	Utx	FBgn0260749	FBtr0080076	0.696909	0.0062	0.0479311	yes
NM_001275079	Cyp312a1	FBgn0036778	FBtr0332863	0.696755	0.00375	0.0323325	yes
NM_140699	rogdi	FBgn0036697	FBtr0075283	0.69559	5e-05	0.00081537	yes
NM_141638	GstZ2	FBgn0037697	FBtr0082042	0.695428	5e-05	0.00081537	yes
NM_001273985	CG8854	FBgn0033702	FBtr0331944	0.694642	0.0054	0.0428257	yes
NM_164381	Ent1	FBgn0031250	FBtr0078094	0.694414	0.00375	0.0323325	yes
NM_139719	CG10592	FBgn0035619	FBtr0077129	0.694354	5e-05	0.00081537	yes
NM_001275089	MYPT-75D	FBgn0036801	FBtr0331421	0.694287	0.00325	0.028856	yes
NM_206093	Syx6	FBgn0037084	FBtr0088103	0.694203	0.00015	0.00221104	yes
NM_001169614	Asap1	FBgn0050372	FBtr0300954	0.692143	5e-05	0.00081537	yes
NM_139501	FR	FBgn0035385	FBtr0072980	0.69021	0.00015	0.00221104	yes
NM_132859	MSBP	FBgn0030703	FBtr0074166	0.688237	0.00335	0.0295579	yes
NM_001275502	CG9444	FBgn0037730	FBtr0333194	0.686417	0.0065	0.0497237	yes
NM_001276203	dco	FBgn0002413	FBtr0334548	0.686391	0.00525	0.0418241	yes
NM_134954	CG3513	FBgn0031559	FBtr0077549	0.686139	5e-05	0.00081537	yes
NM_141294	CG12746	FBgn0037341	FBtr0290215	0.684563	0.00175	0.0175722	yes
NM_135963	LSm7	FBgn0261068	FBtr0080934	0.684142	0.0006	0.00725726	yes
NM_139715	bc10	FBgn0040239	FBtr0077084	0.682495	5e-05	0.00081537	yes
NM_057705	Odc2	FBgn0013308	FBtr0088864	0.680482	0.00415	0.0350112	yes
NM_132596	CG4004	FBgn0030418	FBtr0073686	0.679969	0.00395	0.0336864	yes
NM_140967	CG5872	FBgn0036991	FBtr0078194	0.67903	0.00265	0.0246344	yes
NM_001144373	CG42238	FBgn0250867	FBtr0290305	0.678305	0.0005	0.00624395	yes
NM_170125	Slimp	FBgn0051133	FBtr0084583	0.677931	0.00085	0.00976232	yes
NM_079046	EDTP	FBgn0027506	FBtr0086958	0.677354	5e-05	0.00081537	yes
NM_133040	CG7192	FBgn0030894	FBtr0074527	0.675147	0.00195	0.019198	yes
NM_001169292	UBL3	FBgn0026076	FBtr0300787	0.672147	0.00035	0.00458444	yes
NM_142502	CG14292	FBgn0038658	FBtr0083725	0.670054	5e-05	0.00081537	yes
NM_001169592	CG3409	FBgn0266525	FBtr0344561	0.669641	0.0004	0.00515326	yes
NM_135849	nimC1	FBgn0259896	FBtr0080615	0.667811	5e-05	0.00081537	yes
NM_168395	CG32054	FBgn0052054	FBtr0076314	0.667505	0.005	0.0403642	yes
NM_079356	Tak1	FBgn0026323	FBtr0077319	0.666783	5e-05	0.00081537	yes
NM_001274189	CG30389	FBgn0050389	FBtr0310423	0.666462	0.0061	0.0472789	yes
NM_168979	Mes2	FBgn0037207	FBtr0078561	0.66509	5e-05	0.00081537	yes
NM_139995	CG6511	FBgn0035923	FBtr0333887	0.664849	0.0009	0.0102586	yes
NM_140933	CG7017	FBgn0036951	FBtr0074856	0.664369	5e-05	0.00081537	yes
NM_206452	Antp	FBgn0260642	FBtr0081648	0.66414	0.0048	0.0389726	yes
NM_078935	Socs44A	FBgn0033266	FBtr0088784	0.664089	5e-05	0.00081537	yes
NM_001273915	Jra	FBgn0001291	FBtr0330606	0.662852	5e-05	0.00081537	yes
NM_168468	CG32091	FBgn0052091	FBtr0076106	0.662478	5e-05	0.00081537	yes
NM_078878	Top3alpha	FBgn0040268	FBtr0081246	0.661527	5e-05	0.00081537	yes
NM_001169274	NFAT	FBgn0030505	FBtr0301449	0.661043	0.00455	0.0375184	yes
NM_170043	Nha2	FBgn0263390	FBtr0309100	0.660695	5e-05	0.00081537	yes
NM_141068	Cdk12	FBgn0037093	FBtr0078358	0.659618	0.00275	0.0252974	yes
NM_144321	CG6115	FBgn0040985	FBtr0080959	0.659109	5e-05	0.00081537	yes
NM_132767	dob	FBgn0030607	FBtr0073961	0.658855	5e-05	0.00081537	yes
NM_079058	slim	FBgn0261477	FBtr0086693	0.658538	0.00055	0.00674499	yes
NM_001275142	trc	FBgn0003744	FBtr0332154	0.657675	0.0062	0.0479311	yes
NM_140194	Plod	FBgn0036147	FBtr0076187	0.657642	0.00065	0.00776442	yes
NM_142619	CG4362	FBgn0038784	FBtr0083900	0.657573	5e-05	0.00081537	yes
NM_143298	CG3368	FBgn0039508	FBtr0085163	0.656538	5e-05	0.00081537	yes
NM_001014599	AcCoAS	FBgn0012034	FBtr0078413	0.656464	5e-05	0.00081537	yes
NM_142304	CG14903	FBgn0038446	FBtr0083303	0.656432	0.00025	0.00343397	yes
NM_132760	pdgy	FBgn0027601	FBtr0073972	0.656136	5e-05	0.00081537	yes
NM_001014475	nrv2	FBgn0015777	FBtr0100382	0.655253	0.00385	0.0330198	yes
NM_168802	l(3)76BDr	FBgn0262517	FBtr0074974	0.650713	5e-05	0.00081537	yes
NM_132463	CG15201	FBgn0030272	FBtr0073439	0.65056	0.00225	0.0216974	yes
NM_142943	CG13603	FBgn0039135	FBtr0084510	0.649401	5e-05	0.00081537	yes
NM_141134	laza	FBgn0037163	FBtr0078508	0.64886	5e-05	0.00081537	yes
NM_141525	Gfr	FBgn0265351	FBtr0081863	0.648576	0.0051	0.0408908	yes
NM_136505	CG8713	FBgn0033257	FBtr0088780	0.646307	0.003	0.0270447	yes
NM_141592	CAHbeta	FBgn0037646	FBtr0081958	0.645957	0.00235	0.0224774	yes
NM_138169	Kaz1-ORFB	FBgn0063923	FBtr0072493	0.645853	0.0002	0.0028355	yes
NM_164767	CG13796	FBgn0031939	FBtr0079505	0.645231	5e-05	0.00081537	yes
NM_001042981	CG17486	FBgn0032997	FBtr0299924	0.645027	5e-05	0.00081537	yes
NM_168008	CG17746	FBgn0035425	FBtr0073094	0.644595	0.00515	0.0411669	yes
NM_001259068	CG14946	FBgn0032405	FBtr0305265	0.643454	5e-05	0.00081537	yes
NM_057863	Ric	FBgn0265605	FBtr0087254	0.643171	5e-05	0.00081537	yes
NM_131995	CG15784	FBgn0029766	FBtr0070777	0.642977	5e-05	0.00081537	yes
NM_001274984	mib1	FBgn0263601	FBtr0333578	0.642904	0.00085	0.00976232	yes
NM_001260387	CG43117	FBgn0262577	FBtr0305048	0.642598	5e-05	0.00081537	yes
NM_165829	Sod3	FBgn0033631	FBtr0089938	0.642591	0.00505	0.040613	yes
NM_001274871	CG14109	FBgn0036364	FBtr0331532	0.642289	0.0018	0.0180145	yes
NM_134907	Hydr2	FBgn0014906	FBtr0308315	0.64127	5e-05	0.00081537	yes
NM_001103557	CG7378	FBgn0030976	FBtr0113004	0.641231	5e-05	0.00081537	yes
NM_134987	CG15431	FBgn0031602	FBtr0077459	0.64112	0.0048	0.0389726	yes
NM_140930	CG7298	FBgn0036948	FBtr0074859	0.639963	5e-05	0.00081537	yes
NM_001258687	Imp	FBgn0262735	FBtr0305150	0.639299	0.00105	0.0116485	yes
NM_138211	CG13895	FBgn0035158	FBtr0072605	0.638712	0.0001	0.00155183	yes
NM_141045	CG7632	FBgn0037071	FBtr0078339	0.638527	0.0001	0.00155183	yes
NM_001276052	gro	FBgn0001139	FBtr0337057	0.637906	0.00055	0.00674499	yes
NM_132647	IP3K2	FBgn0266375	FBtr0344170	0.637338	0.0024	0.0228318	yes
NM_165548	CG30495	FBgn0050495	FBtr0088920	0.636975	0.00125	0.0133495	yes
NM_078888	Tsp39D	FBgn0032943	FBtr0273404	0.63657	5e-05	0.00081537	yes
NM_132131	CG14435	FBgn0029911	FBtr0071042	0.636208	5e-05	0.00081537	yes
NM_001260314	CG6954	FBgn0266418	FBtr0344405	0.636198	0.00595	0.0463369	yes
NM_001144244	CG10737	FBgn0034420	FBtr0290317	0.635629	0.00315	0.0281928	yes
NM_058088	drosha	FBgn0026722	FBtr0088850	0.635337	5e-05	0.00081537	yes
NM_136989	CG13324	FBgn0033789	FBtr0087796	0.635103	5e-05	0.00081537	yes
NM_137535	CG15098	FBgn0034398	FBtr0086629	0.633227	5e-05	0.00081537	yes
NM_166878	CG11412	FBgn0024362	FBtr0070209	0.633078	5e-05	0.00081537	yes
NM_141977	CG10126	FBgn0038088	FBtr0082686	0.633077	5e-05	0.00081537	yes
NM_001273492	spict	FBgn0032451	FBtr0329924	0.63243	5e-05	0.00081537	yes
NM_135185	frj	FBgn0031815	FBtr0079258	0.632413	5e-05	0.00081537	yes
NM_143811	CG5704	FBgn0026570	FBtr0072915	0.631646	0.00055	0.00674499	yes
NM_140770	CG13698	FBgn0036773	FBtr0075137	0.630059	0.00025	0.00343397	yes
NM_169684	Sap47	FBgn0013334	FBtr0083204	0.628838	0.0001	0.00155183	yes
NM_001258982	Tsp26A	FBgn0031760	FBtr0307300	0.627095	0.0029	0.0263452	yes
NM_167987	prominin-like	FBgn0026189	FBtr0073118	0.625943	5e-05	0.00081537	yes
NM_001103734	CG34215	FBgn0085244	FBtr0112408	0.625405	5e-05	0.00081537	yes
NM_165423	Atf6	FBgn0033010	FBtr0086079	0.62531	0.0064	0.049172	yes
NM_141985	CG7381	FBgn0038098	FBtr0082727	0.623344	5e-05	0.00081537	yes
NM_001275539	Tsp86D	FBgn0037848	FBtr0330150	0.622251	0.00425	0.03567	yes
NM_135599	CG6443	FBgn0032290	FBtr0080110	0.62161	0.00015	0.00221104	yes
NM_168750	CG32191	FBgn0052191	FBtr0345382	0.621421	5e-05	0.00081537	yes
NM_141769	CG4511	FBgn0037843	FBtr0082286	0.620402	5e-05	0.00081537	yes
NM_132154	CG4615	FBgn0029935	FBtr0071020	0.618433	5e-05	0.00081537	yes
NM_143325	ALiX	FBgn0086346	FBtr0085241	0.618417	5e-05	0.00081537	yes
NM_141772	CG6574	FBgn0037846	FBtr0082297	0.616485	5e-05	0.00081537	yes
NM_001274163	hpo	FBgn0261456	FBtr0331920	0.616305	0.0022	0.0213026	yes
NM_001103691	CG34165	FBgn0085194	FBtr0112356	0.616284	0.0009	0.0102586	yes
NM_166476	HmgZ	FBgn0010228	FBtr0071674	0.616207	0.00285	0.026025	yes
NM_136978	CG17574	FBgn0033777	FBtr0087816	0.614739	0.00425	0.03567	yes
NM_001103715	rtGEF	FBgn0015803	FBtr0112885	0.614317	0.0029	0.0263452	yes
NM_143662	CG2177	FBgn0039902	FBtr0340653	0.613909	0.0015	0.015564	yes
NM_001276022	CG31102	FBgn0051102	FBtr0335234	0.611327	5e-05	0.00081537	yes
NM_001015384	CG12567	FBgn0039958	FBtr0113704	0.609473	5e-05	0.00081537	yes
NM_135917	CG18480	FBgn0028518	FBtr0343716	0.608927	5e-05	0.00081537	yes
NM_141832	wkd	FBgn0037917	FBtr0082413	0.608507	5e-05	0.00081537	yes
NM_001275324	CG9855	FBgn0037242	FBtr0339552	0.608346	0.0016	0.0163847	yes
NM_164890	CG4839	FBgn0032187	FBtr0079943	0.608206	0.00065	0.00776442	yes
NM_143123	CG10550	FBgn0039321	FBtr0305953	0.608107	0.0051	0.0408908	yes
NM_001274766	SuUR	FBgn0025355		0.607922	0.0002	0.0028355	yes
NM_001103925	Rgk3	FBgn0085426	FBtr0342883	0.607282	0.00085	0.00976232	yes
NM_001275120	CG9449	FBgn0036875	FBtr0290044	0.606998	0.00455	0.0375184	yes
NM_133136	Mur18B	FBgn0030999	FBtr0074672	0.606731	5e-05	0.00081537	yes
NM_141317	Rab23	FBgn0037364	FBtr0078727	0.606161	0.00045	0.00571052	yes
NM_001274548	CG10147	FBgn0035702	FBtr0333060	0.606088	0.0027	0.0249895	yes
NM_145874	CG30154	FBgn0050154	FBtr0086215	0.604777	0.00015	0.00221104	yes
NM_078905	Tsp42Ec	FBgn0033124	FBtr0086179	0.603145	5e-05	0.00081537	yes
NM_057809	Cnx99A	FBgn0015622	FBtr0085438	0.602283	0.0005	0.00624395	yes
NM_057378	sl	FBgn0003416	FBtr0074230	0.601336	5e-05	0.00081537	yes
NM_078711	mst	FBgn0020272	FBtr0346380	0.600961	0.00075	0.0087757	yes
NM_135707	Phae2	FBgn0263235	FBtr0302854	0.600829	5e-05	0.00081537	yes
NM_001274780	CG6163	FBgn0036155	FBtr0333387	0.59782	0.00345	0.0302762	yes
NM_137612	CG11044	FBgn0034484	FBtr0086313	0.597019	0.0019	0.0188019	yes
NM_169404	Jupiter	FBgn0051363	FBtr0082452	0.595754	0.00065	0.00776442	yes
NM_135027	CG3008	FBgn0031643	FBtr0077389	0.594955	5e-05	0.00081537	yes
NM_142561	CG16727	FBgn0038719	FBtr0083780	0.594067	5e-05	0.00081537	yes
NM_001042800	CG32699	FBgn0052699	FBtr0110850	0.594012	5e-05	0.00081537	yes
NM_143062	beta4GalT7	FBgn0039258	FBtr0084755	0.593489	0.00175	0.0175722	yes
NR_047978	CR31781	FBgn0051781		0.592415	5e-05	0.00081537	yes
NM_140382	CG10171	FBgn0036353	FBtr0075864	0.592104	0.00015	0.00221104	yes
NM_142562	CG6231	FBgn0038720	FBtr0083810	0.592002	0.00605	0.0469602	yes
NM_001042972	IntS3	FBgn0262117	FBtr0111268	0.588291	5e-05	0.00081537	yes
NM_168611	CG12316	FBgn0036483	FBtr0075652	0.587453	0.0003	0.00401905	yes
NM_057277	Mal-A2	FBgn0002569	FBtr0088747	0.586445	5e-05	0.00081537	yes
NM_144369	Ugt86Da	FBgn0040259	FBtr0082338	0.585846	5e-05	0.00081537	yes
NM_139977	GstO3	FBgn0035904	FBtr0076622	0.585525	5e-05	0.00081537	yes
NM_138144	CG2765	FBgn0035087	FBtr0308687	0.58511	5e-05	0.00081537	yes
NM_001202181	mex1	FBgn0004228	FBtr0303786	0.584774	0.0018	0.0180145	yes
NM_134812	mio	FBgn0031399	FBtr0077835	0.584123	5e-05	0.00081537	yes
NM_132288	CG15365	FBgn0030077	FBtr0071357	0.583952	0.00035	0.00458444	yes
NM_079242	RNaseX25	FBgn0010406	FBtr0076752	0.582801	0.0019	0.0188019	yes
NM_079621	Adgf-D	FBgn0038172	FBtr0082845	0.582106	0.0009	0.0102586	yes
NM_001260138	CG14741	FBgn0037989	FBtr0307015	0.581672	0.0005	0.00624395	yes
NM_165219	dl	FBgn0260632	FBtr0081007	0.581521	0.0013	0.0137999	yes
NM_001275352	CG14669	FBgn0037326	FBtr0334742	0.581332	0.00025	0.00343397	yes
NM_167907	metl	FBgn0035247	FBtr0072813	0.580936	0.0011	0.012108	yes
NM_176214	mthl4	FBgn0034219	FBtr0086957	0.580567	0.0002	0.0028355	yes
NM_140752	CG5589	FBgn0036754	FBtr0075170	0.580494	0.00205	0.0200242	yes
NM_141158	CG7369	FBgn0037188	FBtr0078530	0.580109	5e-05	0.00081537	yes
NM_001104448	CHKov1	FBgn0045761	FBtr0113352	0.578114	0.00035	0.00458444	yes
NM_001042961	Spf45	FBgn0086683	FBtr0111239	0.57787	0.00175	0.0175722	yes
NM_133021	CG32557	FBgn0052557	FBtr0074466	0.577639	5e-05	0.00081537	yes
NM_001038931	obst-H	FBgn0053983	FBtr0100028	0.57739	5e-05	0.00081537	yes
NM_133124	RhoGAP18B	FBgn0261461	FBtr0299623	0.576755	0.0002	0.0028355	yes
NM_166827	pho	FBgn0002521	FBtr0089205	0.574174	0.00045	0.00571052	yes
NM_139948	BI-1	FBgn0035871	FBtr0076711	0.572345	5e-05	0.00081537	yes
NM_001272561	Tis11	FBgn0011837	FBtr0333756	0.572033	0.00035	0.00458444	yes
NM_141264	CG12163	FBgn0260462	FBtr0078822	0.57176	5e-05	0.00081537	yes
NM_057815	Mpk2	FBgn0015765	FBtr0084580	0.570312	5e-05	0.00081537	yes
NM_001260119	CG6744	FBgn0037901	FBtr0308211	0.569747	0.00085	0.00976232	yes
NM_079418	GNBP1	FBgn0040323	FBtr0075050	0.569415	5e-05	0.00081537	yes
NM_140001	CG13311	FBgn0035929	FBtr0076589	0.569011	5e-05	0.00081537	yes
NM_001042992	CG17082	FBgn0039994	FBtr0111285	0.566273	0.00255	0.0238304	yes
NM_078585	CkIalpha	FBgn0015024	FBtr0073680	0.562651	0.0037	0.0320319	yes
NM_141080	S1P	FBgn0037105	FBtr0078466	0.560766	0.0012	0.0129528	yes
NM_169506	CG8795	FBgn0038139	FBtr0082774	0.560675	0.001	0.0111758	yes
NM_137717	Lapsyn	FBgn0034602	FBtr0071583	0.56051	5e-05	0.00081537	yes
NM_001260471	krz	FBgn0040206	FBtr0305268	0.560262	0.00145	0.0151118	yes
NM_135497	Spn31A	FBgn0032178	FBtr0079938	0.560089	0.00055	0.00674499	yes
NM_176098	debcl	FBgn0029131	FBtr0086108	0.55996	5e-05	0.00081537	yes
NM_140516	CG7945	FBgn0036505	FBtr0075599	0.559759	0.00515	0.0411669	yes
NM_001104420	Pli	FBgn0025574	FBtr0112907	0.559554	0.00015	0.00221104	yes
NM_136175	vls	FBgn0003978	FBtr0081347	0.559473	0.0025	0.0234876	yes
NM_137176	CG8093	FBgn0033999	FBtr0339997	0.558747	5e-05	0.00081537	yes
NM_141396	CG10277	FBgn0037442	FBtr0081720	0.558667	0.00505	0.040613	yes
NM_168251	nmo	FBgn0011817	FBtr0076754	0.558241	0.0034	0.0299242	yes
NM_141190	CG1092	FBgn0037228	FBtr0336480	0.558146	5e-05	0.00081537	yes
NM_132117	CG3168	FBgn0029896	FBtr0340268	0.555399	0.00025	0.00343397	yes
NM_080359	nAcRbeta-21C	FBgn0031261	FBtr0078064	0.555396	5e-05	0.00081537	yes
NM_137427	CG5036	FBgn0028743	FBtr0301142	0.555178	5e-05	0.00081537	yes
NM_176033	nimC2	FBgn0028939	FBtr0343689	0.554959	0.0012	0.0129528	yes
NM_057267	AnnX	FBgn0000084	FBtr0070025	0.554552	0.00015	0.00221104	yes
NM_141479	CG10086	FBgn0037517	FBtr0081744	0.554421	5e-05	0.00081537	yes
NM_132301	CG7065	FBgn0030091	FBtr0071299	0.553585	5e-05	0.00081537	yes
NM_165834	CG7777	FBgn0033635	FBtr0088137	0.55241	5e-05	0.00081537	yes
NM_142174	SIDL	FBgn0038303	FBtr0083138	0.551045	0.0001	0.00155183	yes
NM_140400	CG10083	FBgn0036372	FBtr0075819	0.551034	5e-05	0.00081537	yes
NM_142706	CG3308	FBgn0038877	FBtr0084102	0.551001	5e-05	0.00081537	yes
NM_078904	Cyp6a2	FBgn0000473	FBtr0086133	0.550945	0.00015	0.00221104	yes
NM_079934	Sras	FBgn0029121	FBtr0077083	0.550691	0.00025	0.00343397	yes
NM_078751	Sgs1	FBgn0003372	FBtr0077393	-6.99804	5e-05	0.00081537	yes
NM_136539	Mal-A7	FBgn0033296	FBtr0345489	-6.277	0.0023	0.022109	yes
NM_166564	CG30272	FBgn0050272	FBtr0071890	-5.99613	5e-05	0.00081537	yes
NM_138069	CG4563	FBgn0035006	FBtr0072355	-5.07585	5e-05	0.00081537	yes
NM_132306	CG12057	FBgn0030098	FBtr0071304	-5.03257	5e-05	0.00081537	yes
NM_136540	Mal-A8	FBgn0033297	FBtr0088752	-4.79295	5e-05	0.00081537	yes
NM_135299	CG7203	FBgn0031942	FBtr0290272	-4.68791	5e-05	0.00081537	yes
NM_141172	CG11131	FBgn0037204	FBtr0078558	-4.61661	5e-05	0.00081537	yes
NM_135407	CG9465	FBgn0032067	FBtr0302992	-4.53927	5e-05	0.00081537	yes
NM_078969	thetaTry	FBgn0011555	FBtr0088162	-4.53714	5e-05	0.00081537	yes
NM_143535	CG15534	FBgn0039769	FBtr0085644	-4.52962	5e-05	0.00081537	yes
NM_057925	Lcp65Ag1	FBgn0020638	FBtr0077058	-4.22855	5e-05	0.00081537	yes
NM_079237	Cyp4d8	FBgn0015033	FBtr0076832	-4.02433	5e-05	0.00081537	yes
NM_142702	CG5892	FBgn0038873	FBtr0339193	-3.97881	5e-05	0.00081537	yes
NM_142572	CG11659	FBgn0038731	FBtr0083797	-3.94158	5e-05	0.00081537	yes
NM_141043	Cpr78Cc	FBgn0037069	FBtr0078338	-3.88406	5e-05	0.00081537	yes
NM_176290	Lcp65Ae	FBgn0020640	FBtr0077056	-3.77398	5e-05	0.00081537	yes
NM_057273	Lcp3	FBgn0002534	FBtr0088743	-3.7532	5e-05	0.00081537	yes
NM_137878	CG12490	FBgn0034782	FBtr0302717	-3.74399	5e-05	0.00081537	yes
NM_140003	CG13312	FBgn0035931	FBtr0076587	-3.64022	0.00055	0.00674499	yes
NM_135409	CG9468	FBgn0032069	FBtr0079741	-3.55113	5e-05	0.00081537	yes
NM_132974	CG5162	FBgn0030828	FBtr0074393	-3.52952	5e-05	0.00081537	yes
NM_141423	Ccp84Ad	FBgn0004780	FBtr0081690	-3.5194	5e-05	0.00081537	yes
NM_139872	Cyp316a1	FBgn0035790	FBtr0332140	-3.51628	5e-05	0.00081537	yes
NM_143534	CG15533	FBgn0039768	FBtr0085626	-3.50744	5e-05	0.00081537	yes
NM_137562	CG18607	FBgn0034429	FBtr0086514	-3.49494	5e-05	0.00081537	yes
NM_137057	Cpr50Cb	FBgn0033869	FBtr0087630	-3.46164	0.00355	0.0309357	yes
NM_079130	Lcp9	FBgn0025578	FBtr0072430	-3.44269	5e-05	0.00081537	yes
NM_170249	CG31089	FBgn0051089	FBtr0084942	-3.2827	5e-05	0.00081537	yes
NM_079300	Sgs3	FBgn0003373	FBtr0076096	-3.16422	5e-05	0.00081537	yes
NM_140613	CG13042	FBgn0036602	FBtr0075433	-3.12987	0.0064	0.049172	yes
NM_079657	Scp2	FBgn0020907	FBtr0083361	-3.11623	5e-05	0.00081537	yes
NM_135596	CG7300	FBgn0032286	FBtr0080125	-3.11457	5e-05	0.00081537	yes
NM_168213	CG32379	FBgn0052379	FBtr0273419	-3.06344	5e-05	0.00081537	yes
NM_001201907	ninaD	FBgn0002939	FBtr0302454	-3.04928	5e-05	0.00081537	yes
NM_134746	CG42329	FBgn0259229	FBtr0299796	-2.96323	5e-05	0.00081537	yes
NM_057932	Lcp65Aa	FBgn0020645	FBtr0076995	-2.91408	5e-05	0.00081537	yes
NM_143542	Jon99Fii	FBgn0039777	FBtr0085690	-2.90871	5e-05	0.00081537	yes
NM_078547	Yp2	FBgn0005391	FBtr0071424	-2.90694	5e-05	0.00081537	yes
NM_143543	Jon99Fi	FBgn0039778	FBtr0085652	-2.90418	5e-05	0.00081537	yes
NM_137879	CG9825	FBgn0034783	FBtr0071893	-2.90339	5e-05	0.00081537	yes
NR_002098	roX1	FBgn0019661		-2.89592	0.0003	0.00401905	yes
NM_144405	Lcp65Ag3	FBgn0086611	FBtr0077061	-2.87836	5e-05	0.00081537	yes
NM_057924	Lcp65Ag2	FBgn0020637	FBtr0077059	-2.87534	5e-05	0.00081537	yes
NM_001103762	CG14744	FBgn0033324	FBtr0307024	-2.87395	5e-05	0.00081537	yes
NM_141533	Ctr1B	FBgn0062412	FBtr0081835	-2.8663	5e-05	0.00081537	yes
NM_140161	Cpr67Fa1	FBgn0036108	FBtr0076191	-2.83921	5e-05	0.00081537	yes
NM_001031865	trol	FBgn0261451	FBtr0342807	-2.80803	5e-05	0.00081537	yes
NM_168442	CG32073	FBgn0052073	FBtr0076230	-2.78552	5e-05	0.00081537	yes
NM_140162	Cpr67Fa2	FBgn0036109	FBtr0076192	-2.77137	5e-05	0.00081537	yes
NM_168441	CG32071	FBgn0052071	FBtr0076231	-2.75392	5e-05	0.00081537	yes
NM_079862	Aph-4	FBgn0016123	FBtr0085733	-2.72185	5e-05	0.00081537	yes
NM_001169505_2	CG31775	FBgn0028537		-2.69358	5e-05	0.00081537	yes
NM_057743	Act87E	FBgn0000046	FBtr0346242	-2.69357	5e-05	0.00081537	yes
NM_143368	CG9988	FBgn0039591	FBtr0085305	-2.65029	5e-05	0.00081537	yes
NM_057934	Acp65Aa	FBgn0020765	FBtr0077021	-2.63929	5e-05	0.00081537	yes
NM_141426	Ccp84Aa	FBgn0004783	FBtr0081691	-2.62689	0.00125	0.0133495	yes
NM_143113	CG10513	FBgn0039311	FBtr0114505	-2.59453	5e-05	0.00081537	yes
NM_143118	CG11893	FBgn0039316	FBtr0084827	-2.58586	5e-05	0.00081537	yes
NM_135161	CG9486	FBgn0031791	FBtr0340167	-2.56851	5e-05	0.00081537	yes
NM_136912	SIP2	FBgn0061197	FBtr0089669	-2.56304	5e-05	0.00081537	yes
NM_001169895	CG8628	FBgn0250836	FBtr0301218	-2.56251	5e-05	0.00081537	yes
NM_136813	Cpr47Ec	FBgn0033600	FBtr0088189	-2.54476	5e-05	0.00081537	yes
NM_165237	ninaD	FBgn0002939	FBtr0081031	-2.52514	5e-05	0.00081537	yes
NM_001103559	CG34330	FBgn0085359	FBtr0112532	-2.48468	5e-05	0.00081537	yes
NR_073648	CR43908	FBgn0264509		-2.47317	5e-05	0.00081537	yes
NM_143115	CG11892	FBgn0039313	FBtr0089644	-2.47135	5e-05	0.00081537	yes
NM_141425	Ccp84Ab	FBgn0004782	FBtr0081692	-2.45994	5e-05	0.00081537	yes
NM_001104174	Cpr76Bc	FBgn0036880	FBtr0332754	-2.45993	0.00035	0.00458444	yes
NM_137769	CG4363	FBgn0034663	FBtr0071740	-2.45628	5e-05	0.00081537	yes
NM_139998	CG5804	FBgn0035926	FBtr0076591	-2.45558	5e-05	0.00081537	yes
NM_143656	CG1674	FBgn0039897	FBtr0089116	-2.43388	5e-05	0.00081537	yes
NM_001274495	axo	FBgn0262870	FBtr0333593	-2.4314	5e-05	0.00081537	yes
NM_001104371	CG4562	FBgn0038740	FBtr0113250	-2.42966	5e-05	0.00081537	yes
NM_078593	Yp3	FBgn0004047	FBtr0346090	-2.42953	5e-05	0.00081537	yes
NM_168725	CG13731	FBgn0036717	FBtr0306800	-2.42704	5e-05	0.00081537	yes
NM_001104083	CG34427	FBgn0085456	FBtr0303231	-2.41463	5e-05	0.00081537	yes
NM_144131	CG13230	FBgn0040764	FBtr0088204	-2.39436	5e-05	0.00081537	yes
NM_135406	CG9463	FBgn0032066	FBtr0079744	-2.38918	5e-05	0.00081537	yes
NM_166746	CG1674	FBgn0039897	FBtr0300799	-2.37978	5e-05	0.00081537	yes
NM_135590	CG17105	FBgn0032280	FBtr0345612	-2.34826	5e-05	0.00081537	yes
NM_057370	Sgs7	FBgn0003377	FBtr0076095	-2.34162	5e-05	0.00081537	yes
NM_141151	CG11370	FBgn0037181	FBtr0078522	-2.3398	5e-05	0.00081537	yes
NM_001104328	CG34316	FBgn0085345	FBtr0112514	-2.32914	5e-05	0.00081537	yes
NM_001275818	CG4562	FBgn0038740	FBtr0330036	-2.32888	5e-05	0.00081537	yes
NM_001259844	CG43084	FBgn0262530	FBtr0304970	-2.32467	5e-05	0.00081537	yes
NM_001275261	CG14566	FBgn0037127	FBtr0332768	-2.32378	5e-05	0.00081537	yes
NM_139960	Jon66Cii	FBgn0035887	FBtr0076666	-2.31898	5e-05	0.00081537	yes
NM_135914	CG15253	FBgn0028948	FBtr0080782	-2.30705	5e-05	0.00081537	yes
NM_142310	CG17560	FBgn0038450	FBtr0083330	-2.30647	5e-05	0.00081537	yes
NM_132349	CG3106	FBgn0030148	FBtr0071403	-2.29414	5e-05	0.00081537	yes
NM_132386	Ipod	FBgn0030187	FBtr0346336	-2.2913	5e-05	0.00081537	yes
NM_079165	mRpL23	FBgn0035335	FBtr0072900	-2.2887	0.00365	0.0316508	yes
NM_206650	Gclc	FBgn0040319	FBtr0071108	-2.27163	5e-05	0.00081537	yes
NM_001259825	CG43120	FBgn0262580	FBtr0304959	-2.26971	5e-05	0.00081537	yes
NM_136160	CG13962	FBgn0032824	FBtr0081314	-2.22359	5e-05	0.00081537	yes
NM_137919	CG13545	FBgn0034828	FBtr0306080	-2.21565	5e-05	0.00081537	yes
NM_143114	CG10514	FBgn0039312	FBtr0084864	-2.211	5e-05	0.00081537	yes
NM_057233	ImpL3	FBgn0001258	FBtr0077008	-2.20925	5e-05	0.00081537	yes
NM_140645	CG13033	FBgn0036638	FBtr0075400	-2.19911	0.00305	0.027437	yes
NM_001275286	CG11370	FBgn0037181	FBtr0330172	-2.18822	5e-05	0.00081537	yes
NM_136929	Cpr49Ad	FBgn0033726	FBtr0087955	-2.18126	0.00025	0.00343397	yes
NM_080088	can	FBgn0011569	FBtr0076299	-2.15954	5e-05	0.00081537	yes
NM_001275073	CG44006	FBgn0264748	FBtr0334132	-2.13976	0.00375	0.0323325	yes
NM_141101	CG14566	FBgn0037127	FBtr0078453	-2.09695	5e-05	0.00081537	yes
NM_167839	CG32483	FBgn0052483	FBtr0072608	-2.08862	5e-05	0.00081537	yes
NM_167375	up	FBgn0004169	FBtr0073852	-2.08151	0.0005	0.00624395	yes
NM_001258849	obst-A	FBgn0031097	FBtr0077334	-2.0543	5e-05	0.00081537	yes
NM_135913	CG15254	FBgn0028949	FBtr0343718	-2.04763	5e-05	0.00081537	yes
NM_078850	nht	FBgn0041103	FBtr0300021	-2.04145	5e-05	0.00081537	yes
NM_137465	CG14500	FBgn0034318	FBtr0086752	-2.03763	5e-05	0.00081537	yes
NM_134479	CG14205	FBgn0031034	FBtr0074730	-2.01942	5e-05	0.00081537	yes
NM_206410	asparagine-synthetase	FBgn0041607	FBtr0089463	-2.00893	5e-05	0.00081537	yes
NM_206687	CG33235	FBgn0030307	FBtr0073545	-2.0033	5e-05	0.00081537	yes
NM_137624	CG9090	FBgn0034497	FBtr0086303	-1.9888	5e-05	0.00081537	yes
NM_140819	CG6839	FBgn0036831	FBtr0075069	-1.97757	5e-05	0.00081537	yes
NM_079831	Jon99Ci	FBgn0003358	FBtr0085511	-1.97383	5e-05	0.00081537	yes
NM_001104201	CG34305	FBgn0085334	FBtr0112501	-1.97182	5e-05	0.00081537	yes
NM_001170129	Ace	FBgn0000024	FBtr0300486	-1.97115	5e-05	0.00081537	yes
NM_168157	l(3)mbn	FBgn0002440	FBtr0077062	-1.93216	5e-05	0.00081537	yes
NM_141420	Ccp84Ag	FBgn0004777	FBtr0081689	-1.92096	5e-05	0.00081537	yes
NM_132552	Cyp311a1	FBgn0030367	FBtr0073640	-1.91819	5e-05	0.00081537	yes
NM_080517	TotA	FBgn0028396	FBtr0083971	-1.91648	5e-05	0.00081537	yes
NM_135183	CG9527	FBgn0031813	FBtr0329952	-1.91141	5e-05	0.00081537	yes
NM_132523	CG15741	FBgn0030338	FBtr0073606	-1.9095	5e-05	0.00081537	yes
NM_079474	Edg78E	FBgn0000551	FBtr0078408	-1.89705	5e-05	0.00081537	yes
NM_205956	Cpr31A	FBgn0053302	FBtr0079936	-1.88852	5e-05	0.00081537	yes
NM_137880	CG9826	FBgn0034784	FBtr0343181	-1.88501	5e-05	0.00081537	yes
NM_001104240	CG34301	FBgn0085330	FBtr0112497	-1.88278	5e-05	0.00081537	yes
NM_135845	CG16885	FBgn0032538	FBtr0080558	-1.87884	5e-05	0.00081537	yes
NM_141424	Ccp84Ac	FBgn0004781	FBtr0081693	-1.87627	0.0033	0.029202	yes
NM_057271	Lcp1	FBgn0002531	FBtr0333557	-1.87473	5e-05	0.00081537	yes
NM_135759	Pk34A	FBgn0028410	FBtr0080432	-1.87419	5e-05	0.00081537	yes
NM_057931	Lcp65Ac	FBgn0020642	FBtr0076991	-1.85882	5e-05	0.00081537	yes
NM_137809	CG3292	FBgn0034710	FBtr0071783	-1.85485	5e-05	0.00081537	yes
NM_001274419	aly	FBgn0004372	FBtr0332086	-1.85304	0.0005	0.00624395	yes
NM_142755	Gld2	FBgn0038934	FBtr0310204	-1.8485	0.0002	0.0028355	yes
NM_001015160	Gfat1	FBgn0027341	FBtr0302848	-1.84834	5e-05	0.00081537	yes
NM_141102	CG14572	FBgn0037128	FBtr0078434	-1.84811	5e-05	0.00081537	yes
NM_001144364	CG17325	FBgn0040993	FBtr0299685	-1.83736	5e-05	0.00081537	yes
NM_143127	CG10560	FBgn0039325	FBtr0084852	-1.8339	5e-05	0.00081537	yes
NM_001032099	Adh	FBgn0000055	FBtr0100593	-1.83263	5e-05	0.00081537	yes
NM_141375	CG15597	FBgn0037420	FBtr0302305	-1.83102	5e-05	0.00081537	yes
NM_057926	Lcp65Af	FBgn0020639	FBtr0077057	-1.82803	0.00015	0.00221104	yes
NM_001015164	CG40198	FBgn0058198	FBtr0301809	-1.82607	5e-05	0.00081537	yes
NM_165238	CG31741	FBgn0051741	FBtr0081032	-1.82532	5e-05	0.00081537	yes
NM_140271	CG17826	FBgn0036227	FBtr0076042	-1.82442	5e-05	0.00081537	yes
NM_143363	CG1894	FBgn0039585	FBtr0085290	-1.82414	0.00455	0.0375184	yes
NM_079232	mei-P22	FBgn0016036	FBtr0076836	-1.81588	0.00135	0.0142521	yes
NM_078604	hiw	FBgn0030600	FBtr0073970	-1.8156	0.00205	0.0200242	yes
NM_136992	CG13325	FBgn0033792	FBtr0087722	-1.81501	5e-05	0.00081537	yes
NM_132384	CG2962	FBgn0030186	FBtr0071486	-1.81475	0.0001	0.00155183	yes
NM_141698	CG8534	FBgn0037761	FBtr0082143	-1.81334	5e-05	0.00081537	yes
NM_001170390	CG42617	FBgn0267430	FBtr0346769	-1.81225	0.00575	0.0449779	yes
NM_001260198	CG43318	FBgn0263023	FBtr0306904	-1.79655	5e-05	0.00081537	yes
NM_001272317	CG2861	FBgn0029728	FBtr0332313	-1.79381	5e-05	0.00081537	yes
NM_206324	CG33267	FBgn0053267	FBtr0305649	-1.79264	5e-05	0.00081537	yes
NM_176398	CG32945	FBgn0052945	FBtr0078896	-1.79258	0.00295	0.0267191	yes
NM_143126	CG10553	FBgn0039324	FBtr0084853	-1.77066	5e-05	0.00081537	yes
NM_166638	Ca-P60A	FBgn0263006	FBtr0072211	-1.77028	5e-05	0.00081537	yes
NM_001170122	CG42505	FBgn0051358	FBtr0082554	-1.76029	5e-05	0.00081537	yes
NM_136005	CG15144	FBgn0032648	FBtr0303652	-1.75932	5e-05	0.00081537	yes
NM_143112	CG11878	FBgn0039310	FBtr0084821	-1.75161	0.00015	0.00221104	yes
NM_057371	Sgs8	FBgn0003378	FBtr0076160	-1.74728	5e-05	0.00081537	yes
NM_143222	CG14237	FBgn0039428	FBtr0330153	-1.7463	5e-05	0.00081537	yes
NM_132666	CG15754	FBgn0030492	FBtr0073782	-1.7455	5e-05	0.00081537	yes
NM_079225	Prat2	FBgn0041194	FBtr0076945	-1.74204	5e-05	0.00081537	yes
NM_140972	mag	FBgn0036996	FBtr0078196	-1.74146	5e-05	0.00081537	yes
NM_001170367	CG42596	FBgn0260995	FBtr0334939	-1.73773	0.00065	0.00776442	yes
NM_167411	CG9413	FBgn0030574	FBtr0073944	-1.7356	5e-05	0.00081537	yes
NM_080268	Ugt37c1	FBgn0026754	FBtr0087076	-1.73178	0.00115	0.0125281	yes
NM_001038875	CG34029	FBgn0054029	FBtr0100084	-1.72563	0.00185	0.0184277	yes
NM_133116	CG14190	FBgn0030979	FBtr0074663	-1.72355	0.0002	0.0028355	yes
NM_001259458	CG43237	FBgn0262882	FBtr0306290	-1.72061	0.00455	0.0375184	yes
NM_001274827	Ncc69	FBgn0036279	FBtr0333838	-1.71797	0.0044	0.0366528	yes
NM_136563	PGRP-SC1a	FBgn0043576	FBtr0088707	-1.71354	5e-05	0.00081537	yes
NM_141903	CG4830	FBgn0037996	FBtr0082625	-1.71221	5e-05	0.00081537	yes
NM_140353	CG14120	FBgn0036321	FBtr0075868	-1.71198	5e-05	0.00081537	yes
NM_001259523	CG13488	FBgn0034670	FBtr0308748	-1.71191	5e-05	0.00081537	yes
NM_001104337	CG34274	FBgn0085303	FBtr0112469	-1.70646	0.00115	0.0125281	yes
NM_141058	CG5656	FBgn0037083	FBtr0078396	-1.70461	5e-05	0.00081537	yes
NM_132579	Cpr11B	FBgn0030398	FBtr0073653	-1.70433	5e-05	0.00081537	yes
NM_138066	CG15873	FBgn0035003	FBtr0072357	-1.70218	0.00055	0.00674499	yes
NM_137186	CG8157	FBgn0034010	FBtr0087390	-1.70116	5e-05	0.00081537	yes
NM_165450	CG7882	FBgn0033047	FBtr0085966	-1.69935	5e-05	0.00081537	yes
NM_001110990	spok	FBgn0086917	FBtr0300207	-1.69723	5e-05	0.00081537	yes
NM_165563	CG30383	FBgn0050383	FBtr0088897	-1.69707	0.00545	0.0430609	yes
NM_135997	CG18563	FBgn0032639	FBtr0300902	-1.68747	5e-05	0.00081537	yes
NM_057465	porin	FBgn0004363	FBtr0332029	-1.6817	5e-05	0.00081537	yes
NM_166289	slim	FBgn0261477	FBtr0086693	-1.68113	0.0011	0.012108	yes
NM_166636	Ca-P60A	FBgn0263006	FBtr0072212	-1.68036	5e-05	0.00081537	yes
NM_141718	Npc2d	FBgn0037782	FBtr0082202	-1.67918	5e-05	0.00081537	yes
NM_137813	Oatp58Da	FBgn0050277	FBtr0071779	-1.67615	5e-05	0.00081537	yes
NM_137051	CG13337	FBgn0033863	FBtr0087626	-1.67019	0.00165	0.0167911	yes
NM_144384	lectin-24Db	FBgn0040102	FBtr0077469	-1.66704	5e-05	0.00081537	yes
NM_168829	CG7433	FBgn0036927	FBtr0074908	-1.66641	5e-05	0.00081537	yes
NM_142126	CG3509	FBgn0038252	FBtr0082969	-1.66585	5e-05	0.00081537	yes
NM_170487	aralar1	FBgn0028646	FBtr0085693	-1.66293	5e-05	0.00081537	yes
NM_142559	CG17751	FBgn0038717	FBtr0273217	-1.66273	0.00015	0.00221104	yes
NM_001103384	CG17636	FBgn0025837	FBtr0112921	-1.65358	5e-05	0.00081537	yes
NM_142794	Pebp1	FBgn0038973	FBtr0084255	-1.65303	5e-05	0.00081537	yes
NM_137965	CG10332	FBgn0067903	FBtr0091694	-1.65202	0.0004	0.00515326	yes
NM_135289	CG7025	FBgn0031930	FBtr0079515	-1.65098	5e-05	0.00081537	yes
NM_137910	CG9877	FBgn0034819	FBtr0071980	-1.64486	5e-05	0.00081537	yes
NM_164456	AIF	FBgn0031392	FBtr0077831	-1.64132	0.0003	0.00401905	yes
NM_001043170	CG40470	FBgn0058470	FBtr0111152	-1.63324	0.0016	0.0163847	yes
NM_001259682	CG14989	FBgn0035495	FBtr0308363	-1.63295	5e-05	0.00081537	yes
NM_057272	Lcp2	FBgn0002533	FBtr0333556	-1.6272	5e-05	0.00081537	yes
NM_001273729	CG9259	FBgn0032913	FBtr0332034	-1.62625	5e-05	0.00081537	yes
NM_057767	Acp1	FBgn0014454	FBtr0079500	-1.62566	5e-05	0.00081537	yes
NM_139769	CG10467	FBgn0035679	FBtr0077063	-1.61907	5e-05	0.00081537	yes
NM_131998	CG3239	FBgn0029769	FBtr0346263	-1.61872	0.00015	0.00221104	yes
NM_169215	CG31463	FBgn0051463	FBtr0081831	-1.61849	5e-05	0.00081537	yes
NM_137353	CG17287	FBgn0034202	FBtr0087000	-1.61664	0.00375	0.0323325	yes
NM_001043169	CG17698	FBgn0040056	FBtr0333912	-1.6163	5e-05	0.00081537	yes
NM_132811	CG7860	FBgn0030653	FBtr0074045	-1.61275	5e-05	0.00081537	yes
NM_057857	snRNP-U1-70K	FBgn0016978	FBtr0331375	-1.61066	0.00215	0.0208661	yes
NM_001273875	Lcp4	FBgn0002535	FBtr0088744	-1.61018	5e-05	0.00081537	yes
NM_135846	CG16884	FBgn0028544	FBtr0080557	-1.60963	5e-05	0.00081537	yes
NM_176224	CG33136	FBgn0053136	FBtr0340391	-1.60486	0.00025	0.00343397	yes
NM_205955	CG33301	FBgn0053301	FBtr0343742	-1.59973	5e-05	0.00081537	yes
NM_140204	CG11726	FBgn0036156	FBtr0076172	-1.5954	0.00235	0.0224774	yes
NM_168158	Cpr65Av	FBgn0052405	FBtr0077024	-1.59522	5e-05	0.00081537	yes
NM_001014493	CG33510	FBgn0053510	FBtr0300360	-1.59067	5e-05	0.00081537	yes
NM_142344	CG4053	FBgn0038482	FBtr0303413	-1.5889	5e-05	0.00081537	yes
NM_078577	Hsc70-3	FBgn0001218	FBtr0073608	-1.58826	5e-05	0.00081537	yes
NM_168088	CG32249	FBgn0052249	FBtr0303003	-1.5857	5e-05	0.00081537	yes
NM_132456	CG42249	FBgn0259101	FBtr0299514	-1.5788	0.0053	0.0421748	yes
NM_078967	zetaTry	FBgn0011556	FBtr0088164	-1.57845	5e-05	0.00081537	yes
NM_001144586	CG43317	FBgn0263022	FBtr0306903	-1.5718	0.00085	0.00976232	yes
NM_136536	Cyp4ad1	FBgn0033292	FBtr0088760	-1.56687	5e-05	0.00081537	yes
NR_002097	roX1	FBgn0019661		-1.56561	5e-05	0.00081537	yes
NM_001275844	Nep4	FBgn0038818	FBtr0334642	-1.56477	0.0008	0.00928377	yes
NM_169965	CG31233	FBgn0051233	FBtr0346732	-1.56348	5e-05	0.00081537	yes
NM_167468	sun	FBgn0014391	FBtr0074177	-1.56177	5e-05	0.00081537	yes
NM_136817	Cpr47Eg	FBgn0086519	FBtr0088183	-1.56167	5e-05	0.00081537	yes
NM_170250	CG42235	FBgn0250757	FBtr0290137	-1.55919	0.0017	0.0171843	yes
NM_139645	CG15021	FBgn0035544	FBtr0073301	-1.55866	5e-05	0.00081537	yes
NM_139681	CG13705	FBgn0035582	FBtr0073352	-1.55611	5e-05	0.00081537	yes
NM_205996	CG33310	FBgn0053310	FBtr0343684	-1.55197	0.0039	0.0333541	yes
NM_142833	Takl2	FBgn0039015	FBtr0302204	-1.55101	0.0047	0.0383815	yes
NM_133118	CG14191	FBgn0030981	FBtr0074665	-1.55016	5e-05	0.00081537	yes
NM_166053	Obp50d	FBgn0050074	FBtr0087554	-1.54737	0.0026	0.0242015	yes
NM_166955	CG3588	FBgn0025643	FBtr0301059	-1.54736	5e-05	0.00081537	yes
NM_079033	Asph	FBgn0034075	FBtr0087219	-1.54716	0.0001	0.00155183	yes
NM_164929	LM408	FBgn0027611	FBtr0080031	-1.5438	5e-05	0.00081537	yes
NM_134877	CG18557	FBgn0031470	FBtr0077689	-1.54081	0.0004	0.00515326	yes
NM_166054	CG30075	FBgn0050075	FBtr0087555	-1.53978	0.00495	0.0400216	yes
NM_001110622	CG40625	FBgn0267363	FBtr0346692	-1.53837	0.0001	0.00155183	yes
NM_169225	CG31259	FBgn0051259	FBtr0344341	-1.5378	5e-05	0.00081537	yes
NM_078867	Dhc36C	FBgn0013810	FBtr0304742	-1.53565	5e-05	0.00081537	yes
NM_206501	Pxd	FBgn0004577	FBtr0089287	-1.53322	5e-05	0.00081537	yes
NM_001038784	Jon25Bi	FBgn0020906	FBtr0100432	-1.52716	5e-05	0.00081537	yes
NM_140391	CG10140	FBgn0036363	FBtr0075853	-1.52343	5e-05	0.00081537	yes
NM_143450	Obp99a	FBgn0039678	FBtr0085450	-1.52331	5e-05	0.00081537	yes
NM_132241	CG15343	FBgn0030029	FBtr0071178	-1.52193	0.00015	0.00221104	yes
NM_001275099	CG18135	FBgn0036837	FBtr0332651	-1.51703	5e-05	0.00081537	yes
NM_169362	fau	FBgn0266448	FBtr0344445	-1.51502	0.0011	0.012108	yes
NM_001274364	Cpr62Bc	FBgn0035281	FBtr0072869	-1.51287	5e-05	0.00081537	yes
NM_141999	CG7966	FBgn0038115	FBtr0082715	-1.50608	5e-05	0.00081537	yes
NM_135408	CG9466	FBgn0032068	FBtr0079742	-1.50554	5e-05	0.00081537	yes
NM_080349	up	FBgn0004169	FBtr0073851	-1.50546	5e-05	0.00081537	yes
NM_142904	CG10184	FBgn0039094	FBtr0084481	-1.50129	5e-05	0.00081537	yes
NM_001260297	CG5793	FBgn0038858	FBtr0304713	-1.49934	5e-05	0.00081537	yes
NM_137417	CG10931	FBgn0034274	FBtr0089545	-1.49907	5e-05	0.00081537	yes
NM_137641	CG13423	FBgn0034513	FBtr0086217	-1.48744	0.0007	0.00828222	yes
NM_135288	CG18585	FBgn0031929	FBtr0079516	-1.48622	5e-05	0.00081537	yes
NM_141990	yellow-f2	FBgn0038105	FBtr0082722	-1.48416	5e-05	0.00081537	yes
NM_169126	Obp83g	FBgn0046875	FBtr0078617	-1.48383	5e-05	0.00081537	yes
NM_135909	CG4161	FBgn0028892	FBtr0346583	-1.48354	0.0002	0.0028355	yes
NM_136599	proPO45	FBgn0033367	FBtr0088663	-1.47887	5e-05	0.00081537	yes
NM_001103928	CG30288	FBgn0050288	FBtr0113367	-1.47829	5e-05	0.00081537	yes
NM_140885	verm	FBgn0261341		-1.47356	5e-05	0.00081537	yes
NM_001032030	Indy-2	FBgn0064119	FBtr0301700	-1.47272	0.0002	0.0028355	yes
NM_137766	CG4021	FBgn0034659	FBtr0071716	-1.47211	5e-05	0.00081537	yes
NM_168271	Jon66Ci	FBgn0035886	FBtr0076608	-1.47101	5e-05	0.00081537	yes
NM_001274046	CG30479	FBgn0050479	FBtr0332468	-1.4687	5e-05	0.00081537	yes
NM_140610	CG13044	FBgn0036599	FBtr0075470	-1.46813	5e-05	0.00081537	yes
NM_132711	CG1368	FBgn0030539	FBtr0073891	-1.46583	5e-05	0.00081537	yes
NM_176155	CG33012	FBgn0053012	FBtr0332249	-1.46357	5e-05	0.00081537	yes
NM_001273112	dp	FBgn0053196	FBtr0332354	-1.46353	5e-05	0.00081537	yes
NM_140611	CG13043	FBgn0036600	FBtr0075434	-1.45727	5e-05	0.00081537	yes
NM_142037	CG14370	FBgn0038158	FBtr0082788	-1.45639	0.00155	0.0159576	yes
NR_073978	CR44134	FBgn0264983		-1.45524	5e-05	0.00081537	yes
NM_140393	CG10732	FBgn0036365	FBtr0075852	-1.45303	0.00085	0.00976232	yes
NM_001202343	CG16732	FBgn0039086	FBtr0303507	-1.45013	5e-05	0.00081537	yes
NM_144187	CG13306	FBgn0040828	FBtr0076592	-1.44626	0.0065	0.0497237	yes
NM_080269	Ugt37b1	FBgn0026755	FBtr0079242	-1.44343	5e-05	0.00081537	yes
NM_139831	CG14826	FBgn0035750	FBtr0076833	-1.43338	5e-05	0.00081537	yes
NM_001202291	CG42761	#N/A		-1.43105	0.00085	0.00976232	yes
NM_167248	sesB	FBgn0003360	FBtr0073423	-1.42207	5e-05	0.00081537	yes
NM_057464	proPO-A1	FBgn0261362	FBtr0302291	-1.41958	5e-05	0.00081537	yes
NM_144095	Nplp4	FBgn0040717	FBtr0334759	-1.4153	5e-05	0.00081537	yes
NM_137944	yellow-d2	FBgn0034856	FBtr0072012	-1.41296	0.0006	0.00725726	yes
NM_139756	Jon65Aiii	FBgn0035665	FBtr0077041	-1.41159	5e-05	0.00081537	yes
NM_001170381	Ucrh	FBgn0260008	FBtr0301783	-1.40939	5e-05	0.00081537	yes
NM_143045	CG13641	FBgn0039239	FBtr0084729	-1.40002	5e-05	0.00081537	yes
NM_134613	Cyp6t1	FBgn0031182	FBtr0077212	-1.39563	5e-05	0.00081537	yes
NM_143175	CG17770	FBgn0039374	FBtr0084903	-1.39066	0.00175	0.0175722	yes
NM_138989	ACXB	FBgn0040509	FBtr0080414	-1.38802	0.00235	0.0224774	yes
NM_167182	su(r)	FBgn0086450	FBtr0071338	-1.38318	5e-05	0.00081537	yes
NM_143257	CG18472	FBgn0039463	FBtr0085068	-1.37565	5e-05	0.00081537	yes
NM_001104200	nvd	FBgn0259697	FBtr0113473	-1.37557	0.00015	0.00221104	yes
NM_141450	CG14605	FBgn0037486	FBtr0332536	-1.37215	0.0006	0.00725726	yes
NM_132314	CG15369	FBgn0030105	FBtr0346164	-1.37179	5e-05	0.00081537	yes
NM_134824	CG16995	FBgn0031412	FBtr0077758	-1.3716	5e-05	0.00081537	yes
NM_078679	Cyp18a1	FBgn0010383	FBtr0074610	-1.37076	5e-05	0.00081537	yes
NM_135466	CG17633	FBgn0032144	FBtr0079868	-1.36929	5e-05	0.00081537	yes
NM_001258748	CG43075	FBgn0262485	FBtr0304838	-1.36523	0.00125	0.0133495	yes
NM_001274613	Hn	FBgn0001208	FBtr0076811	-1.36381	5e-05	0.00081537	yes
NM_135171	CG9498	FBgn0031801	FBtr0079282	-1.36177	5e-05	0.00081537	yes
NM_165270	CG31792	FBgn0051792	FBtr0321311	-1.35925	5e-05	0.00081537	yes
NM_168087	CG32241	FBgn0052241	FBtr0303006	-1.35591	5e-05	0.00081537	yes
NM_137355	CG10953	FBgn0034204	FBtr0329878	-1.35437	5e-05	0.00081537	yes
NM_135592	CG7299	FBgn0032282	FBtr0080130	-1.35237	5e-05	0.00081537	yes
NM_137598	Obp56a	FBgn0034468	FBtr0086476	-1.3497	5e-05	0.00081537	yes
NM_143647	CG2053	FBgn0039887	FBtr0085873	-1.34797	0.00085	0.00976232	yes
NM_142085	CG3199	FBgn0038210	FBtr0082894	-1.34647	0.0046	0.0377542	yes
NM_139647	CG11345	FBgn0035546	FBtr0073334	-1.34626	5e-05	0.00081537	yes
NM_168978	slif	FBgn0037203	FBtr0078557	-1.34618	5e-05	0.00081537	yes
NM_135706	Phae1	FBgn0263234	FBtr0345717	-1.34497	5e-05	0.00081537	yes
NM_164412	Cdlc2	FBgn0026141	FBtr0077925	-1.3443	0.0028	0.0256348	yes
NM_164699	CG31636	FBgn0051636	FBtr0343865	-1.34376	5e-05	0.00081537	yes
NM_132327	CG17440	FBgn0030120	FBtr0071328	-1.34324	0.0012	0.0129528	yes
NM_142208	CG6125	FBgn0038337	FBtr0346109	-1.33961	0.0009	0.0102586	yes
NM_132091	kdn	FBgn0261955	FBtr0070907	-1.33916	5e-05	0.00081537	yes
NM_169339	sle	FBgn0037810	FBtr0082232	-1.33864	0.0003	0.00401905	yes
NM_143117	CG13658	FBgn0039315	FBtr0273361	-1.33771	5e-05	0.00081537	yes
NM_134855	CG9879	FBgn0031444	FBtr0077700	-1.33554	0.00215	0.0208661	yes
NM_135623	CG14070	FBgn0032313	FBtr0340558	-1.32687	0.0004	0.00515326	yes
NM_166494	CG30401	FBgn0050401	FBtr0071731	-1.32504	0.0029	0.0263452	yes
NM_001274716	CG6761	FBgn0036031	FBtr0076414	-1.32332	0.0015	0.015564	yes
NM_165132	CG18109	FBgn0028901	FBtr0080786	-1.32253	5e-05	0.00081537	yes
NM_142063	CG14362	FBgn0038186	FBtr0082881	-1.32198	0.0018	0.0180145	yes
NM_165280	Ddc	FBgn0000422	FBtr0081166	-1.32036	0.00255	0.0238304	yes
NM_137838	nsr	FBgn0034740	FBtr0071861	-1.32021	5e-05	0.00081537	yes
NM_168839	CG32228	FBgn0052228	FBtr0074836	-1.31872	0.00445	0.0369965	yes
NM_001273264	CG5261	FBgn0031912	FBtr0332526	-1.31763	0.0007	0.00828222	yes
NM_001038971	CG42821	FBgn0262003	FBtr0303828	-1.31725	5e-05	0.00081537	yes
NM_001259989	CG14661	FBgn0037288	FBtr0305965	-1.31371	0.00055	0.00674499	yes
NM_169480	CG31345	FBgn0051345	FBtr0082689	-1.31256	0.0019	0.0188019	yes
NM_168930	CG32444	FBgn0043783	FBtr0078424	-1.30831	5e-05	0.00081537	yes
NM_001170392	fdy	FBgn0265047	FBtr0302230	-1.30681	0.0046	0.0377542	yes
NM_135469	IP3K1	FBgn0032147	FBtr0079869	-1.30666	5e-05	0.00081537	yes
NM_168660	CG4753	FBgn0036622	FBtr0075422	-1.30604	5e-05	0.00081537	yes
NM_137877	CG30265	FBgn0050265	FBtr0071891	-1.30393	0.00225	0.0216974	yes
NM_001038895	CG33966	FBgn0053966	FBtr0100007	-1.30354	5e-05	0.00081537	yes
NM_001144528	CG33170	FBgn0053170	FBtr0299877	-1.30106	0.0029	0.0263452	yes
NM_136863	TwdlBeta	FBgn0033658	FBtr0088062	-1.29734	5e-05	0.00081537	yes
NM_142703	ETHR	FBgn0038874	FBtr0084054	-1.29672	5e-05	0.00081537	yes
NM_143563	CG1340	FBgn0039797	FBtr0085699	-1.29565	0.0013	0.0137999	yes
NM_001274469	Chd64	FBgn0035499	FBtr0310531	-1.29449	0.00015	0.00221104	yes
NM_135071	TpnC25D	FBgn0031692	FBtr0079063	-1.29377	5e-05	0.00081537	yes
NM_001202133	CG42660	FBgn0261536	FBtr0302558	-1.29363	0.0055	0.0433427	yes
NM_132904	CG9903	FBgn0030756	FBtr0074297	-1.2932	5e-05	0.00081537	yes
NM_206529	Mvl	FBgn0011672	FBtr0306350	-1.29288	0.00055	0.00674499	yes
NM_142228	CG5623	FBgn0038357	FBtr0083197	-1.29172	0.0045	0.0373535	yes
NM_142471	CG7691	FBgn0038626	FBtr0083631	-1.29131	0.005	0.0403642	yes
NM_143189	CG42235	FBgn0250757	FBtr0290139	-1.2887	5e-05	0.00081537	yes
NM_136047	Cyp310a1	FBgn0032693	FBtr0081077	-1.28744	5e-05	0.00081537	yes
NM_001272764	CG7322	FBgn0030968	FBtr0310441	-1.27849	5e-05	0.00081537	yes
NM_136288	CG6675	FBgn0032973	FBtr0299905	-1.27827	0.0016	0.0163847	yes
NM_130733	CG6414	FBgn0029690	FBtr0070624	-1.27759	5e-05	0.00081537	yes
NM_142648	Cpr92F	FBgn0038819	FBtr0083919	-1.27597	5e-05	0.00081537	yes
NM_134843	CG3515	FBgn0031431	FBtr0077750	-1.26997	0.0017	0.0171843	yes
NM_143272	Cpr97Ea	FBgn0039480	FBtr0085136	-1.26887	5e-05	0.00081537	yes
NM_136110	CG17564	FBgn0032768	FBtr0081225	-1.26761	0.0001	0.00155183	yes
NM_142545	CG3734	FBgn0038700	FBtr0083755	-1.26684	0.00125	0.0133495	yes
NM_137354	CG30457	FBgn0050457	FBtr0086998	-1.26485	5e-05	0.00081537	yes
NM_001103586	CG33124	FBgn0053124	FBtr0307522	-1.26354	0.00045	0.00571052	yes
NM_137727	CG10505	FBgn0034612	FBtr0071619	-1.2626	5e-05	0.00081537	yes
NM_135861	ms(2)34Fe	FBgn0261529	FBtr0080623	-1.25912	5e-05	0.00081537	yes
NM_134955	CG16713	FBgn0031560	FBtr0077547	-1.25872	5e-05	0.00081537	yes
NM_137117	CG10104	FBgn0033933	FBtr0087486	-1.258	0.00515	0.0411669	yes
NM_135038	Jon25Bii	FBgn0031654	FBtr0079055	-1.25794	5e-05	0.00081537	yes
NM_078568	Gs2	FBgn0001145	FBtr0073495	-1.25742	5e-05	0.00081537	yes
NM_170495	PH4alphaNE1	FBgn0039780	FBtr0085688	-1.25367	0.0002	0.0028355	yes
NM_138015	Fmo-1	FBgn0034943	FBtr0072150	-1.25218	5e-05	0.00081537	yes
NM_166679	Cpr60D	FBgn0050163	FBtr0072334	-1.24903	5e-05	0.00081537	yes
NM_001274030	S-Lap7	FBgn0033868	FBtr0087649	-1.24887	5e-05	0.00081537	yes
NR_001661	pncr003:2L	#N/A		-1.24463	0.00035	0.00458444	yes
NM_001274587	CG8560	FBgn0035781	FBtr0332725	-1.24396	5e-05	0.00081537	yes
NM_001144416	CG10625	FBgn0035612	FBtr0273232	-1.24135	0.0004	0.00515326	yes
NM_143769	l(2)01289	FBgn0010482	FBtr0086136	-1.24093	5e-05	0.00081537	yes
NM_136531	CG2127	FBgn0033286	FBtr0088765	-1.24048	0.0025	0.0234876	yes
NM_141465	CG14598	FBgn0037503	FBtr0081534	-1.23518	5e-05	0.00081537	yes
NM_136097	CG17572	FBgn0032753	FBtr0081173	-1.23467	0.0029	0.0263452	yes
NM_001275072	CG7441	FBgn0036763	FBtr0331811	-1.23276	0.00275	0.0252974	yes
NM_166274	Dgp-1	FBgn0027836	FBtr0086773	-1.23167	5e-05	0.00081537	yes
NM_142065	Art6	FBgn0038189	FBtr0082878	-1.2311	0.0063	0.0485977	yes
NM_057828	Cyt-c-p	FBgn0000409	FBtr0080889	-1.23109	5e-05	0.00081537	yes
NM_140181	CG12522	FBgn0036131	FBtr0076209	-1.23	5e-05	0.00081537	yes
NM_137550	CG15109	FBgn0034416	FBtr0299568	-1.22976	5e-05	0.00081537	yes
NM_079969	Acon	FBgn0010100	FBtr0343871	-1.2293	5e-05	0.00081537	yes
NM_139653	CG11350	FBgn0035552	FBtr0331399	-1.22786	5e-05	0.00081537	yes
NM_001104183	CG33286	FBgn0053286	FBtr0113459	-1.22669	5e-05	0.00081537	yes
NM_134932	CG2772	FBgn0031533	FBtr0077516	-1.22619	5e-05	0.00081537	yes
NM_206121	CG33461	FBgn0053461	FBtr0302528	-1.22497	0.0057	0.0446528	yes
NM_167394	CG32603	FBgn0052603	FBtr0073894	-1.22401	5e-05	0.00081537	yes
NM_176498	CG9297	FBgn0038181	FBtr0082827	-1.22398	5e-05	0.00081537	yes
NM_166233	CG30103	FBgn0050103	FBtr0086929	-1.22261	0.00145	0.0151118	yes
NM_139709	blanks	FBgn0035608	FBtr0077152	-1.2201	5e-05	0.00081537	yes
NM_143264	CG6295	FBgn0039471	FBtr0085077	-1.2186	0.00105	0.0116485	yes
NM_001272142	bt	FBgn0005666	FBtr0334482	-1.21636	5e-05	0.00081537	yes
NM_144024	CG4186	FBgn0040634	FBtr0345810	-1.21624	5e-05	0.00081537	yes
NM_166396	CG30151	FBgn0050151	FBtr0086269	-1.21597	5e-05	0.00081537	yes
NM_001259714	Cpr65Aw	FBgn0052404	FBtr0307048	-1.21463	5e-05	0.00081537	yes
NM_168942	P5CDh1	FBgn0037138	FBtr0078445	-1.21423	5e-05	0.00081537	yes
NM_001259708	CG4769	FBgn0035600	FBtr0077144	-1.21362	5e-05	0.00081537	yes
NM_079583	Rbp1	FBgn0260944	FBtr0082275	-1.21358	5e-05	0.00081537	yes
NM_136550	CG8736	FBgn0033308	FBtr0290280	-1.21333	5e-05	0.00081537	yes
NM_001169618	rgr	FBgn0267792	FBtr0339354	-1.21071	0.00135	0.0142521	yes
NM_137279	CG6262	FBgn0034121	FBtr0087152	-1.21012	0.00015	0.00221104	yes
NM_001038987	Pglym78	FBgn0014869	FBtr0100483	-1.20995	0.00025	0.00343397	yes
NM_137839	CG4269	FBgn0034741	FBtr0343001	-1.20987	5e-05	0.00081537	yes
NM_168529	CG32115	FBgn0052115	FBtr0075904	-1.20928	5e-05	0.00081537	yes
NM_135873	CG42685	FBgn0261571	FBtr0302857	-1.20831	0.0003	0.00401905	yes
NM_141756	CG31272	FBgn0051272	FBtr0082312	-1.20768	5e-05	0.00081537	yes
NM_206196	CG33225	FBgn0053225	FBtr0300405	-1.20709	5e-05	0.00081537	yes
NM_137133	Adgf-E	FBgn0033952	FBtr0087482	-1.20652	0.00415	0.0350112	yes
NM_164663	CG31644	FBgn0051644	FBtr0079159	-1.20406	0.0022	0.0213026	yes
NM_175947	CG33128	FBgn0053128	FBtr0077930	-1.20394	5e-05	0.00081537	yes
NM_167451	CG42300	FBgn0259196	FBtr0299680	-1.20386	0.00545	0.0430609	yes
NM_164562	CG3964	FBgn0031574	FBtr0077501	-1.20325	0.0032	0.0285318	yes
NM_135887	CG3491	FBgn0028887	FBtr0080675	-1.20163	0.00645	0.0494484	yes
NM_164654	Hsp60C	FBgn0031728	FBtr0079110	-1.19901	0.00025	0.00343397	yes
NM_001260164	CG43291	FBgn0262983	FBtr0306819	-1.19761	5e-05	0.00081537	yes
NM_001104476	woc	FBgn0010328	FBtr0112857	-1.19508	5e-05	0.00081537	yes
NM_142609	CG10887	FBgn0038773	FBtr0083864	-1.19338	5e-05	0.00081537	yes
NM_170386	CG11876	FBgn0039635	FBtr0085366	-1.19171	0.0009	0.0102586	yes
NM_001031925	CG9130	FBgn0035198	FBtr0100646	-1.19147	5e-05	0.00081537	yes
NM_139803	CG14820	FBgn0035718	FBtr0076894	-1.19049	5e-05	0.00081537	yes
NM_137837	CG3927	FBgn0034739	FBtr0071853	-1.19024	5e-05	0.00081537	yes
NM_132054	CG6048	FBgn0029827	FBtr0070863	-1.18799	0.00015	0.00221104	yes
NM_001014545	Unc-89	FBgn0053519	FBtr0343283	-1.18607	5e-05	0.00081537	yes
NM_132360	CG9691	FBgn0030160	FBtr0071391	-1.18578	0.00385	0.0330198	yes
NM_140827	CG18136	FBgn0036839	FBtr0075040	-1.18119	5e-05	0.00081537	yes
NM_001104348	CG31269	FBgn0051269	FBtr0113401	-1.18053	5e-05	0.00081537	yes
NM_165168	CG42389	FBgn0259735	FBtr0300005	-1.17952	5e-05	0.00081537	yes
NM_141922	CG4115	FBgn0038017	FBtr0082568	-1.17864	5e-05	0.00081537	yes
NM_166613	CG4019	FBgn0034885	FBtr0072105	-1.17853	0.00375	0.0323325	yes
NM_136994	CG13326	FBgn0033794	FBtr0087779	-1.17564	5e-05	0.00081537	yes
NM_168121	CG10625	FBgn0035612	FBtr0077139	-1.1745	0.0054	0.0428257	yes
NM_136943	CG8550	FBgn0033742	FBtr0087935	-1.17446	5e-05	0.00081537	yes
NM_137704	CG9394	FBgn0034588	FBtr0071567	-1.17346	5e-05	0.00081537	yes
NM_001170279	Men-b	FBgn0029155	FBtr0301708	-1.17257	5e-05	0.00081537	yes
NM_139907	exex	FBgn0041156	FBtr0076751	-1.16978	5e-05	0.00081537	yes
NM_079492	Trxr-2	FBgn0037170	FBtr0078514	-1.16927	0.00525	0.0418241	yes
NM_136384	CG3270	FBgn0033093	FBtr0086123	-1.16788	5e-05	0.00081537	yes
NM_001144521	CG33287	FBgn0053287	FBtr0290073	-1.16756	0.00035	0.00458444	yes
NM_168748	CG42816	FBgn0261998	FBtr0307890	-1.16677	0.0007	0.00828222	yes
NM_137787	CG13501	FBgn0034684	FBtr0071804	-1.16641	0.00155	0.0159576	yes
NM_142216	CG5213	FBgn0038345	FBtr0083148	-1.16502	0.0014	0.0146775	yes
NM_142270	CG8927	FBgn0038405	FBtr0344472	-1.16475	0.00645	0.0494484	yes
NM_164953	CG16833	FBgn0026147	FBtr0300400	-1.16389	0.0048	0.0389726	yes
NM_001274365	CG13936	FBgn0035282	FBtr0332672	-1.16031	0.003	0.0270447	yes
NM_140796	CG6893	FBgn0036807	FBtr0114373	-1.15999	0.00115	0.0125281	yes
NM_141041	Cpr78Ca	FBgn0037067	FBtr0078409	-1.15641	5e-05	0.00081537	yes
NM_078879	Tep4	FBgn0041180	FBtr0081254	-1.15629	5e-05	0.00081537	yes
NM_135781	CG5867	FBgn0027586	FBtr0080449	-1.15504	5e-05	0.00081537	yes
NM_001275026	CG4169	FBgn0250814	FBtr0331557	-1.15118	5e-05	0.00081537	yes
NM_136263	CG8665	FBgn0032945	FBtr0081517	-1.14887	5e-05	0.00081537	yes
NM_136485	CG30377	FBgn0050377	FBtr0088844	-1.14782	5e-05	0.00081537	yes
NM_135301	CG7196	FBgn0267689	FBtr0347187	-1.14757	0.0015	0.015564	yes
NM_137913	RpL37b	FBgn0034822	FBtr0071978	-1.14704	0.0018	0.0180145	yes
NM_136014	CG5681	FBgn0032658	FBtr0081024	-1.14625	5e-05	0.00081537	yes
NM_001202112	kst	FBgn0004167	FBtr0303857	-1.14288	0.00015	0.00221104	yes
NM_136930	Cpr49Ae	FBgn0033728	FBtr0087920	-1.14198	0.00145	0.0151118	yes
NM_167940	CG32305	FBgn0052305	FBtr0301322	-1.14078	0.00405	0.0343455	yes
NM_140360	CG11262	FBgn0036329	FBtr0075872	-1.14028	0.00025	0.00343397	yes
NM_134853	CG9962	FBgn0031441	FBtr0077743	-1.14019	0.0032	0.0285318	yes
NM_131953	l(1)G0334	FBgn0028325	FBtr0070708	-1.1365	0.0001	0.00155183	yes
NM_169876	CG31459	FBgn0051459	FBtr0083812	-1.13521	0.0004	0.00515326	yes
NM_135669	CG4983	FBgn0032371	FBtr0080253	-1.13437	5e-05	0.00081537	yes
NM_141967	Cyp313a4	FBgn0038076	FBtr0082667	-1.1323	0.00075	0.0087757	yes
NM_169896	Dic2	FBgn0038797	FBtr0083891	-1.1316	0.0039	0.0333541	yes
NM_001103417	CG34434	FBgn0250904	FBtr0112735	-1.13051	5e-05	0.00081537	yes
NM_001170246	ssh	FBgn0029157	FBtr0301613	-1.12997	0.00025	0.00343397	yes
NM_001104008	CG42355	FBgn0259701	FBtr0309792	-1.12455	0.00285	0.026025	yes
NM_130628	CG3621	FBgn0025839	FBtr0070386	-1.1236	5e-05	0.00081537	yes
NM_165874	SIP2	FBgn0061197	FBtr0089671	-1.12338	5e-05	0.00081537	yes
NM_079918	fan	FBgn0028379	FBtr0076683	-1.12059	5e-05	0.00081537	yes
NM_132983	CG8664	FBgn0030836	FBtr0339779	-1.11974	5e-05	0.00081537	yes
NM_135297	CG7214	FBgn0031940	FBtr0079499	-1.11781	5e-05	0.00081537	yes
NM_137020	CG4734	FBgn0033826	FBtr0087754	-1.1176	5e-05	0.00081537	yes
NM_135760	CG5204	FBgn0032473	FBtr0080433	-1.1174	5e-05	0.00081537	yes
NM_132754	CG9512	FBgn0030593	FBtr0073979	-1.11613	5e-05	0.00081537	yes
NM_169082	CG31551	FBgn0051551	FBtr0078706	-1.11291	0.0033	0.029202	yes
NM_170515	CG31013	FBgn0051013	FBtr0085671	-1.11066	0.0007	0.00828222	yes
NM_140377	CG17687	FBgn0036348	FBtr0075838	-1.11053	0.00065	0.00776442	yes
NM_140037	CG4483	FBgn0035970	FBtr0076502	-1.11015	0.00545	0.0430609	yes
NM_166343	SdhA	FBgn0261439	FBtr0086552	-1.1078	0.0002	0.0028355	yes
NM_168082	CG32240	FBgn0052240	FBtr0073336	-1.10583	0.00445	0.0369965	yes
NM_166560	CG30271	FBgn0050271	FBtr0346669	-1.10564	5e-05	0.00081537	yes
NM_135100	CG7251	FBgn0031723	FBtr0079117	-1.10478	5e-05	0.00081537	yes
NM_168057	CG14995	FBgn0035497	FBtr0073273	-1.10467	0.00115	0.0125281	yes
NM_079620	yellow-e	FBgn0041711	FBtr0082757	-1.10235	5e-05	0.00081537	yes
NM_132482	CG11752	FBgn0030292	FBtr0073452	-1.10065	5e-05	0.00081537	yes
NM_206430	kkv	FBgn0001311	FBtr0078800	-1.09994	0.0001	0.00155183	yes
NM_132886	CG9914	FBgn0030737	FBtr0346059	-1.09993	5e-05	0.00081537	yes
NM_001274012	CG33138	#N/A		-1.09902	0.00055	0.00674499	yes
NM_138198	CG13893	FBgn0035146	FBtr0072562	-1.09866	5e-05	0.00081537	yes
NM_144413	CG18810	FBgn0042133	FBtr0081386	-1.09588	0.0006	0.00725726	yes
NM_132852	CG8565	FBgn0030697	FBtr0074103	-1.09328	5e-05	0.00081537	yes
NM_166038	CG8468	FBgn0033913	FBtr0087533	-1.09314	5e-05	0.00081537	yes
NM_057333	Arr1	FBgn0000120	FBtr0307350	-1.09215	0.0016	0.0163847	yes
NM_140228	CG6083	FBgn0036183	FBtr0076137	-1.09186	5e-05	0.00081537	yes
NM_164530	CG3347	FBgn0031513	FBtr0301033	-1.08962	0.0026	0.0242015	yes
NR_002493	snRNA:7SK	FBgn0065099		-1.08899	0.00165	0.0167911	yes
NM_132984	CG8661	FBgn0030837	FBtr0074444	-1.08886	5e-05	0.00081537	yes
NM_079950	Ag5r2	FBgn0020508	FBtr0073938	-1.08862	5e-05	0.00081537	yes
NM_170516	PH4alphaPV	FBgn0051015	FBtr0085670	-1.08839	5e-05	0.00081537	yes
NM_170304	CG31075	FBgn0051075	FBtr0085080	-1.08792	5e-05	0.00081537	yes
NM_135007	CG3251	FBgn0031622	FBtr0077422	-1.08785	0.00525	0.0418241	yes
NM_142121	CG7886	FBgn0038248	FBtr0082976	-1.08711	5e-05	0.00081537	yes
NM_001032082	CG4970	FBgn0032364	FBtr0080239	-1.08665	0.0011	0.012108	yes
NM_169667	CG31294	FBgn0051294	FBtr0083198	-1.0861	0.00095	0.0107189	yes
NM_135028	CG15625	FBgn0031644	FBtr0077390	-1.08555	0.0064	0.049172	yes
NM_132844	CG8952	FBgn0030688	FBtr0074193	-1.08544	5e-05	0.00081537	yes
NM_001103962	CG34424	FBgn0085453	FBtr0112725	-1.08392	5e-05	0.00081537	yes
NM_176225	CG15086	#N/A		-1.08285	5e-05	0.00081537	yes
NM_165203	CG31784	FBgn0051784	FBtr0302499	-1.0824	0.0036	0.0313327	yes
NM_001144639	CG42235	FBgn0250757	FBtr0290140	-1.08232	5e-05	0.00081537	yes
NM_168898	CG32436	FBgn0052436	FBtr0078343	-1.08206	5e-05	0.00081537	yes
NM_168159	Cpr65Aw	FBgn0052404	FBtr0077023	-1.08202	5e-05	0.00081537	yes
NM_142610	CG5023	FBgn0038774	FBtr0083866	-1.08112	5e-05	0.00081537	yes
NM_142933	CG13597	FBgn0039124	FBtr0084525	-1.08103	5e-05	0.00081537	yes
NM_001273351	tai	FBgn0041092	FBtr0333405	-1.08079	0.0025	0.0234876	yes
NM_132896	CG9981	FBgn0030746	FBtr0074304	-1.07923	5e-05	0.00081537	yes
NM_139428	CG11815	FBgn0035299	FBtr0072852	-1.07753	0.001	0.0111758	yes
NM_142674	CG10827	FBgn0038845	FBtr0084048	-1.07683	5e-05	0.00081537	yes
NM_001169793	CG30414	FBgn0050414	FBtr0302316	-1.07422	5e-05	0.00081537	yes
NM_132824	CG15599	FBgn0030667	FBtr0347265	-1.07316	5e-05	0.00081537	yes
NM_132207	CG1571	FBgn0029993	FBtr0071106	-1.07307	0.0014	0.0146775	yes
NM_139473	CG16985	FBgn0035355	FBtr0072929	-1.07292	5e-05	0.00081537	yes
NM_135005	CG11929	FBgn0031620	FBtr0077377	-1.07211	5e-05	0.00081537	yes
NM_001104391	CG7907	FBgn0038887	FBtr0113262	-1.07143	5e-05	0.00081537	yes
NM_140176	CG6279	FBgn0036125	FBtr0076235	-1.06887	0.0011	0.012108	yes
NM_169634	Tm1	FBgn0003721	FBtr0301959	-1.06564	5e-05	0.00081537	yes
NM_132872	CG12698	FBgn0030721	FBtr0074139	-1.06549	0.0003	0.00401905	yes
NM_001032048	GlyP	FBgn0004507	FBtr0077828	-1.06481	5e-05	0.00081537	yes
NM_137557	CG7229	FBgn0034423	FBtr0086511	-1.06374	5e-05	0.00081537	yes
NM_142764	CG5391	FBgn0038943	FBtr0084242	-1.06302	5e-05	0.00081537	yes
NM_135652	CG6287	FBgn0032350	FBtr0080222	-1.06299	5e-05	0.00081537	yes
NM_001275825	CG5023	FBgn0038774		-1.06128	0.00145	0.0151118	yes
NM_168618	Best3	FBgn0036492	FBtr0075618	-1.05889	0.00475	0.0386556	yes
NM_001043010	l(2)01289	FBgn0010482	FBtr0308840	-1.05685	0.0051	0.0408908	yes
NM_167321	CG32651	FBgn0052651	FBtr0073672	-1.05576	0.00025	0.00343397	yes
NM_137925	LS2	FBgn0034834	FBtr0072052	-1.05319	0.0029	0.0263452	yes
NM_078670	Dhc16F	FBgn0013809	FBtr0074509	-1.05285	0.00025	0.00343397	yes
NM_001201775	CG42730	FBgn0261683	FBtr0303078	-1.05166	0.0002	0.0028355	yes
NM_142213	CG14870	FBgn0038342	FBtr0083145	-1.0505	0.0025	0.0234876	yes
NM_137147	CG10200	FBgn0033968	FBtr0087444	-1.04783	5e-05	0.00081537	yes
NM_142687	CG5793	FBgn0038858	FBtr0333929	-1.04669	0.00405	0.0343455	yes
NM_136899	Cyp6g1	FBgn0025454	FBtr0087992	-1.0459	5e-05	0.00081537	yes
NM_142871	VhaAC39-2	FBgn0039058	FBtr0084401	-1.0457	0.00275	0.0252974	yes
NM_167607	wupA	FBgn0004028	FBtr0074520	-1.045	5e-05	0.00081537	yes
NM_001201801	d	FBgn0262029	FBtr0303924	-1.04405	0.00315	0.0281928	yes
NM_137927	RpL22-like	FBgn0034837	FBtr0072049	-1.04168	5e-05	0.00081537	yes
NM_001258606	CG15773	FBgn0029795	FBtr0308572	-1.04046	5e-05	0.00081537	yes
NM_141238	CG17387	FBgn0037276	FBtr0078880	-1.04042	5e-05	0.00081537	yes
NM_135994	CG5043	FBgn0032636	FBtr0080980	-1.03944	5e-05	0.00081537	yes
NM_144096	CG15353	FBgn0040718	FBtr0077863	-1.03825	5e-05	0.00081537	yes
NM_142303	CG14891	FBgn0038445	FBtr0083301	-1.03819	0.00145	0.0151118	yes
NM_079997	Crtp	FBgn0029501	FBtr0072299	-1.03797	0.00025	0.00343397	yes
NM_141474	CG2616	FBgn0037512	FBtr0081738	-1.03503	0.0008	0.00928377	yes
NM_165892	Cpr49Ac	FBgn0033725	FBtr0087916	-1.03492	0.0001	0.00155183	yes
NM_135202	CoVb	FBgn0031830	FBtr0079288	-1.0348	5e-05	0.00081537	yes
NM_142087	CG31326	FBgn0051326	FBtr0082901	-1.03477	0.0006	0.00725726	yes
NM_165105	ZnT35C	FBgn0028516	FBtr0080715	-1.0319	0.0012	0.0129528	yes
[truncated: 27,279 more rows]

## Sheet: D) FTR7C vs. CLT7
Table S2: Differentially expressed sequences in larvae of Drosophila melanogaster exposed to CLT and FTR regimes.
[truncated: 28,797 more rows]

[truncated: 3 more sheets: E) FTR7T vs. CLT7, F) FTR7T vs. FTR7C, G) Validation primers]
