# Supplementary material for: Physiological basis for low-temperature survival and storage of quiescent larvae of the fruit fly Drosophila melanogaster
Source: Sci Rep. 2016 Aug 30;6:32346. doi: 10.1038/srep32346 (PMC5004108; doi:10.1038/srep32346)
Supplement: Supplementary Table S3 [file srep32346-s4.xls]

## Sheet: A) End vs. Start UP
Table S4: Enrichment analysis of differentially expressed sequences in the comparison of End (day 7) vs. Start (day 0) of cold-storage of Drosophila melanogaster larvae.
Part A: The 819 significantly up-regulated sequences (see Fig. 4a, white oval)
Category	Term	Count	%	PValue	Genes	List Total	Pop Hits	Pop Total	Fold Enrichment	Bonferroni
PIR_SUPERFAMILY	PIRSF000503:glutathione transferase	9	1.41732	5.36988e-08	NM_132658, NM_080176, NM_080174, NM_080175, NM_080173, NM_137484, NM_137485, NM_080375, NM_176479	139	13	2596	12.9297	7.5178e-06
UP_SEQ_FEATURE	domain:GST N-terminal	6	0.944882	7.11347e-05	NM_080176, NM_080174, NM_080175, NM_080173, NM_080375, NM_176479	138	11	2975	11.7589	0.0271546
GOTERM_MF_FAT	GO:0004364~glutathione transferase activity	15	2.3622	1.14664e-09	NM_080176, NM_080177, NM_137481, NM_080174, NM_166279, NM_080175, NM_080173, NM_137484, NM_080375, NM_137485, NM_144456, NM_132658, NM_139977, NM_167706, NM_176479	400	37	7918	8.025	6.60466e-07
INTERPRO	IPR004045:Glutathione S-transferase, N-terminal	15	2.3622	3.73283e-09	NM_080176, NM_080177, NM_137481, NM_080174, NM_166279, NM_080175, NM_080173, NM_137484, NM_080375, NM_137485, NM_144456, NM_132658, NM_139977, NM_167706, NM_176479	528	39	10196	7.42716	2.88548e-06
INTERPRO	IPR004046:Glutathione S-transferase, C-terminal	15	2.3622	3.73283e-09	NM_080176, NM_080177, NM_137481, NM_080174, NM_166279, NM_080175, NM_080173, NM_137484, NM_080375, NM_137485, NM_144456, NM_132658, NM_139977, NM_167706, NM_176479	528	39	10196	7.42716	2.88548e-06
INTERPRO	IPR017933:Glutathione S-transferase/chloride channel, C-terminal	15	2.3622	7.9226e-09	NM_080176, NM_080177, NM_137481, NM_080174, NM_166279, NM_080175, NM_080173, NM_137484, NM_080375, NM_137485, NM_144456, NM_132658, NM_139977, NM_167706, NM_176479	528	41	10196	7.06486	6.12415e-06
INTERPRO	IPR010987:Glutathione S-transferase, C-terminal-like	14	2.20472	3.81345e-08	NM_080176, NM_080177, NM_137481, NM_080174, NM_166279, NM_080175, NM_080173, NM_137484, NM_080375, NM_137485, NM_144456, NM_132658, NM_167706, NM_176479	528	39	10196	6.93201	2.94775e-05
GOTERM_MF_FAT	GO:0016765~transferase activity, transferring alkyl or aryl (other than methyl) groups	16	2.51969	1.74528e-07	NM_080176, NM_080177, NM_137481, NM_080174, NM_166279, NM_080175, NM_080173, NM_137484, NM_080375, NM_137485, NM_144456, NM_132658, NM_139977, NM_167706, NM_176479, NM_138259	400	60	7918	5.27867	0.000100523
KEGG_PATHWAY	dme00480:Glutathione metabolism	16	2.51969	9.53026e-07	NM_168024, NM_080176, NM_080177, NM_137481, NM_080174, NM_166279, NM_080175, NM_080173, NM_137484, NM_080375, NM_137485, NM_144456, NM_132658, NM_167706, NM_057705, NM_168026, NM_176479	117	63	2054	4.45855	6.19448e-05
KEGG_PATHWAY	dme00980:Metabolism of xenobiotics by cytochrome P450	16	2.51969	1.1863e-06	NM_137850, NM_144363, NM_080176, NM_137481, NM_080174, NM_166279, NM_080175, NM_137484, NM_080173, NM_080375, NM_137485, NM_144456, NM_132658, NM_144368, NM_167706, NM_176479	117	64	2054	4.38889	7.71065e-05
KEGG_PATHWAY	dme00982:Drug metabolism	16	2.51969	1.81263e-06	NM_137850, NM_144363, NM_080176, NM_137481, NM_080174, NM_166279, NM_080175, NM_137484, NM_080173, NM_080375, NM_137485, NM_144456, NM_132658, NM_144368, NM_167706, NM_176479	117	66	2054	4.25589	0.000117814
GOTERM_MF_FAT	GO:0042277~peptide binding	13	2.04724	4.95175e-05	NM_169506, NM_142248, NM_001144622, NM_139501, NM_206418, NM_139994, NM_130651, NM_205917, NM_206574, NM_001104271, NM_169777, NM_001014724, NM_001014723, NM_165907	400	62	7918	4.15056	0.0281198
GOTERM_BP_FAT	GO:0016265~death	22	3.46457	4.63135e-06	NM_138164, NM_133150, NM_165464, NM_164836, NM_176182, NM_079412, NM_079157, NM_176098, NM_164752, NM_080163, NM_132154, NM_142195, NM_078979, NM_143325, NM_166145, NM_057845, NM_166144, NM_142952, NM_138148, NM_001104130, NM_078897, NM_079356, NM_139948	337	163	7937	3.17879	0.00697355
GOTERM_BP_FAT	GO:0008219~cell death	21	3.30709	1.49481e-05	NM_138164, NM_133150, NM_165464, NM_164836, NM_176182, NM_079412, NM_079157, NM_176098, NM_164752, NM_080163, NM_132154, NM_142195, NM_078979, NM_143325, NM_166145, NM_057845, NM_166144, NM_142952, NM_138148, NM_001104130, NM_079356, NM_139948	337	162	7937	3.05303	0.0223335
GOTERM_CC_FAT	GO:0031224~intrinsic to membrane	86	13.5433	5.58654e-06	NM_169018, NM_001144745, NM_165622, NM_078916, NM_176097, NM_058124, NM_140244, NM_176214, NM_132154, NM_164842, NM_079418, NM_143062, NM_078910, NM_166946, NM_170043, NM_132535, NM_001104271, NM_170399, NM_206574, NM_144143, NM_169777, NM_168395, NM_168396, NM_001014724, NM_001014723, NM_134573, NM_164580, NM_138164, NM_166625, NM_132125, NM_057220, NM_176539, NM_137521, NM_142823, NM_078905, NM…	196	1382	4786	1.51952	0.00118365
GOTERM_CC_FAT	GO:0016021~integral to membrane	84	13.2283	1.10937e-05	NM_169018, NM_001144745, NM_165622, NM_078916, NM_176097, NM_058124, NM_140244, NM_176214, NM_132154, NM_164842, NM_143062, NM_078910, NM_166946, NM_170043, NM_132535, NM_001104271, NM_170399, NM_206574, NM_144143, NM_169777, NM_168395, NM_168396, NM_001014724, NM_001014723, NM_134573, NM_164580, NM_138164, NM_166625, NM_132125, NM_057220, NM_176539, NM_137521, NM_142823, NM_078905, NM_001169621,…	196	1360	4786	1.50819	0.00234911

## Sheet: B) End vs. Start DOWN
Table S3: Enrichment analysis of differentially expressed sequences in the comparison of End (day 7) vs. Start (day 0) of cold-storage of Drosophila melanogaster larvae.
Part B: The 833 significantly down-regulated sequences (see Fig. 4a, white oval)
Category	Term	Count	%	PValue	Genes	List Total	Pop Hits	Pop Total	Fold Enrichment	Bonferroni
INTERPRO	IPR011682:Glycosyl hydrolases 38, C-terminal	NM_135409, NM_135408, NM_135407, NM_135563, NM_164929, NM_135406	6	0.817439	3.65952e-05	612	8	10196	12.4951	0.0313369
INTERPRO	IPR000602:Glycoside hydrolase, family 38, core	NM_135409, NM_135408, NM_135407, NM_135563, NM_164929, NM_135406	6	0.817439	3.65952e-05	612	8	10196	12.4951	0.0313369
INTERPRO	IPR015341:Glycoside hydrolase, family 38, central region	NM_135409, NM_135408, NM_135407, NM_135563, NM_164929, NM_135406	6	0.817439	3.65952e-05	612	8	10196	12.4951	0.0313369
INTERPRO	IPR006091:Acyl-CoA oxidase/dehydrogenase, central region	NM_140812, NM_135196, NM_141906, NM_135183, NM_079079, NM_132143, NM_137565, NM_142583	8	1.08992	6.35646e-06	612	14	10196	9.52007	0.00551487
INTERPRO	IPR013764:Acyl-CoA oxidase/dehydrogenase, type1/2, C-terminal	NM_140812, NM_135196, NM_141906, NM_135183, NM_079079, NM_132143, NM_137565, NM_142583	8	1.08992	6.35646e-06	612	14	10196	9.52007	0.00551487
INTERPRO	IPR013786:Acyl-CoA dehydrogenase/oxidase, N-terminal	NM_140812, NM_135196, NM_141906, NM_135183, NM_079079, NM_132143, NM_137565, NM_142583	8	1.08992	6.35646e-06	612	14	10196	9.52007	0.00551487
GOTERM_MF_FAT	GO:0003995~acyl-CoA dehydrogenase activity	NM_140812, NM_135196, NM_141906, NM_135183, NM_079079, NM_132143, NM_137565, NM_142583	8	1.08992	2.02303e-05	520	15	7918	8.12103	0.0126843
GOTERM_BP_FAT	GO:0046164~alcohol catabolic process	NM_165747, NM_057328, NM_166594, NM_001032099, NM_140299, NM_001170129, NM_079115, NM_142439, NM_167018, NM_057233, NM_143592, NM_058073, NM_079111, NM_001038847, NM_001038986, NM_131953, NM_078939	16	2.17984	4.60866e-08	434	51	7937	5.73742	7.08787e-05
GOTERM_BP_FAT	GO:0046395~carboxylic acid catabolic process	NM_001104419, NM_140408, NM_132811, NM_141637, NM_079079, NM_137066, NM_078568, NM_132143, NM_001032000, NM_135196, NM_135183, NM_206551, NM_135597, NM_058030	14	1.90736	4.65475e-07	434	45	7937	5.68961	0.000715644
GOTERM_BP_FAT	GO:0016054~organic acid catabolic process	NM_001104419, NM_140408, NM_132811, NM_141637, NM_079079, NM_137066, NM_078568, NM_132143, NM_001032000, NM_135196, NM_135183, NM_206551, NM_135597, NM_058030	14	1.90736	4.65475e-07	434	45	7937	5.68961	0.000715644
GOTERM_BP_FAT	GO:0009310~amine catabolic process	NM_001104419, NM_001032000, NM_135196, NM_140408, NM_132811, NM_141637, NM_206551, NM_078568, NM_001170129, NM_079115, NM_135597	11	1.49864	1.48384e-05	434	36	7937	5.58801	0.0225633
INTERPRO	IPR000618:Insect cuticle protein	NM_057932, NM_057931, NM_166679, NM_136813, NM_136817, NM_057272, NM_057271, NM_143572, NM_140162, NM_168121, NM_057934, NM_057273, NM_136933, NM_079130, NM_001104174, NM_168159, NM_168158, NM_168157, NM_144405, NM_205956, NM_001144416, NM_057924, NM_057925, NM_165892, NM_144404, NM_141043, NM_140161, NM_132668, NM_141420, NM_176290, NM_141425, NM_143272, NM_142648, NM_132666, NM_141041	33	4.49591	6.82473e-15	612	106	10196	5.18664	5.89195e-12
GOTERM_BP_FAT	GO:0019318~hexose metabolic process	NM_165747, NM_166594, NM_137497, NM_135409, NM_135408, NM_135407, NM_167018, NM_058073, NM_143592, NM_079111, NM_001038847, NM_137087, NM_139769, NM_079060, NM_135406, NM_001032048, NM_057328, NM_168930, NM_142439, NM_057233, NM_001038986, NM_164929, NM_131953, NM_135563, NM_078939	24	3.26975	7.41346e-11	434	85	7937	5.16368	1.14019e-07
GOTERM_BP_FAT	GO:0019320~hexose catabolic process	NM_165747, NM_057328, NM_142439, NM_166594, NM_167018, NM_057233, NM_143592, NM_058073, NM_079111, NM_001038847, NM_001038986, NM_131953, NM_078939	12	1.63488	1.31816e-05	434	43	7937	5.10363	0.0200693
GOTERM_BP_FAT	GO:0006007~glucose catabolic process	NM_165747, NM_057328, NM_142439, NM_166594, NM_167018, NM_057233, NM_143592, NM_058073, NM_079111, NM_001038847, NM_001038986, NM_131953, NM_078939	12	1.63488	1.31816e-05	434	43	7937	5.10363	0.0200693
GOTERM_MF_FAT	GO:0008010~structural constituent of chitin-based larval cuticle	NM_057932, NM_057931, NM_057272, NM_057924, NM_057271, NM_057925, NM_165892, NM_057273, NM_141043, NM_079130, NM_140161, NM_176290, NM_141420, NM_141425	13	1.77112	4.22752e-06	520	39	7918	5.07564	0.00266401
KEGG_PATHWAY	dme00410:beta-Alanine metabolism	NM_168829, NM_141906, NM_137066, NM_170304, NM_140842, NM_169072, NM_132143, NM_167182, NM_140308	9	1.22616	0.000148925	192	19	2054	5.06743	0.0127268
GOTERM_BP_FAT	GO:0044275~cellular carbohydrate catabolic process	NM_165747, NM_057328, NM_166594, NM_140299, NM_167018, NM_142439, NM_057233, NM_058073, NM_143592, NM_079111, NM_001038847, NM_001038986, NM_131953, NM_078939, NM_001032048	14	1.90736	2.24753e-06	434	51	7937	5.02024	0.00345073
GOTERM_BP_FAT	GO:0046365~monosaccharide catabolic process	NM_165747, NM_057328, NM_142439, NM_166594, NM_167018, NM_057233, NM_143592, NM_058073, NM_079111, NM_001038847, NM_001038986, NM_131953, NM_078939	12	1.63488	1.67255e-05	434	44	7937	4.98764	0.025396
KEGG_PATHWAY	dme00071:Fatty acid metabolism	NM_001032099, NM_135080, NM_079079, NM_137066, NM_079586, NM_132143, NM_142583, NM_137565, NM_078798, NM_140812, NM_135196, NM_135183, NM_141906, NM_170304, NM_140842, NM_058030	16	2.17984	2.93878e-07	192	37	2054	4.62613	2.52732e-05
GOTERM_BP_FAT	GO:0005996~monosaccharide metabolic process	NM_165747, NM_166594, NM_137497, NM_135409, NM_135408, NM_135407, NM_167018, NM_058073, NM_143592, NM_079111, NM_001038847, NM_137087, NM_139769, NM_079060, NM_135406, NM_001032048, NM_057328, NM_168930, NM_142439, NM_057233, NM_001038986, NM_164929, NM_131953, NM_135563, NM_078939	24	3.26975	1.30628e-09	434	97	7937	4.52487	2.00905e-06
GOTERM_BP_FAT	GO:0006006~glucose metabolic process	NM_165747, NM_057328, NM_166594, NM_137497, NM_167018, NM_142439, NM_057233, NM_058073, NM_143592, NM_079111, NM_001038847, NM_001038986, NM_131953, NM_079060, NM_078939, NM_001032048	15	2.0436	3.55597e-06	434	61	7937	4.49705	0.00545417
GOTERM_MF_FAT	GO:0005214~structural constituent of chitin-based cuticle	NM_057932, NM_057931, NM_166679, NM_136813, NM_057767, NM_136817, NM_057272, NM_057271, NM_143572, NM_140162, NM_057934, NM_136933, NM_057273, NM_079130, NM_001104174, NM_168159, NM_168158, NM_168157, NM_144405, NM_205956, NM_057924, NM_057925, NM_165892, NM_144404, NM_141043, NM_140161, NM_132668, NM_141420, NM_176290, NM_141425, NM_143272, NM_142648, NM_141041	32	4.35967	1.4147e-12	520	110	7918	4.42965	8.92642e-10
GOTERM_MF_FAT	GO:0042302~structural constituent of cuticle	NM_057932, NM_166679, NM_057931, NM_136813, NM_057767, NM_136817, NM_057272, NM_057271, NM_143572, NM_140162, NM_168121, NM_057934, NM_057273, NM_136933, NM_079130, NM_001104174, NM_168159, NM_168158, NM_168157, NM_144405, NM_205956, NM_001144416, NM_057924, NM_057925, NM_165892, NM_144404, NM_141043, NM_140161, NM_132668, NM_141420, NM_176290, NM_141425, NM_143272, NM_142648, NM_132666, NM_141041	34	4.63215	5.61812e-13	520	120	7918	4.31429	3.54479e-10
GOTERM_BP_FAT	GO:0045333~cellular respiration	NM_079181, NM_143706, NM_132091, NM_132111, NM_133000, NM_134906, NM_141790, NM_136785, NM_135921, NM_057655, NM_079721, NM_136169, NM_135202, NM_141807, NM_079969, NM_142439, NM_001170381, NM_130628, NM_132765, NM_206551, NM_079980, NM_143669	22	2.99728	1.65e-07	434	105	7937	3.83178	0.000253738
GOTERM_BP_FAT	GO:0016052~carbohydrate catabolic process	NM_165747, NM_057328, NM_136563, NM_166594, NM_140299, NM_132370, NM_142439, NM_167018, NM_057233, NM_143592, NM_058073, NM_079111, NM_001038847, NM_001038986, NM_131953, NM_078939, NM_001032048, NM_001042957, NM_136565	17	2.31608	8.18989e-06	434	83	7937	3.74574	0.0125171
KEGG_PATHWAY	dme00010:Glycolysis / Gluconeogenesis	NM_165747, NM_057328, NM_001032099, NM_168930, NM_079586, NM_137497, NM_078798, NM_167018, NM_057233, NM_136157, NM_058073, NM_001038847, NM_170304, NM_139769, NM_140842, NM_001038986, NM_079060, NM_131953, NM_078939	18	2.45232	1.70927e-06	192	52	2054	3.70312	0.000146986
GOTERM_BP_FAT	GO:0015980~energy derivation by oxidation of organic compounds	NM_079181, NM_143706, NM_132091, NM_132111, NM_133000, NM_134906, NM_141790, NM_136785, NM_135921, NM_057655, NM_079721, NM_136169, NM_135202, NM_141807, NM_079969, NM_142439, NM_001170381, NM_130628, NM_132765, NM_206551, NM_079980, NM_143669, NM_001032048	23	3.13351	1.62588e-07	434	114	7937	3.68969	0.000250029
INTERPRO	IPR002401:Cytochrome P450, E-class, group I	NM_141932, NM_079237, NM_134844, NM_136976, NM_135068, NM_001110990, NM_078679, NM_142525, NM_132775, NM_136899, NM_139872, NM_134613, NM_132552, NM_132493, NM_141550, NM_133091, NM_136536	17	2.31608	1.00945e-05	612	77	10196	3.67821	0.00874377
GOTERM_CC_FAT	GO:0005773~vacuole	NM_135409, NM_135408, NM_142465, NM_135407, NM_142463, NM_057453, NM_142859, NM_135563, NM_164929, NM_135406, NM_130724, NM_143747, NM_001170126	13	1.77112	0.000145821	287	59	4786	3.67436	0.0401504
KEGG_PATHWAY	dme00280:Valine, leucine and isoleucine degradation	NM_140812, NM_168829, NM_141906, NM_137066, NM_170304, NM_140842, NM_078672, NM_132143, NM_058030, NM_142583, NM_132656	11	1.49864	0.000526489	192	33	2054	3.56597	0.0442797
GOTERM_BP_FAT	GO:0006091~generation of precursor metabolites and energy	NM_165747, NM_132111, NM_134906, NM_057453, NM_135921, NM_079721, NM_136169, NM_001170126, NM_167018, NM_142465, NM_079969, NM_001170381, NM_142463, NM_058073, NM_143592, NM_001038847, NM_206551, NM_133157, NM_001032048, NM_057828, NM_079181, NM_057328, NM_132382, NM_143706, NM_166808, NM_132091, NM_133000, NM_141790, NM_136785, NM_057655, NM_130724, NM_141807, NM_135202, NM_142439, NM_057233, NM…	42	5.72207	1.24224e-12	434	217	7937	3.53962	1.91055e-09
COG_ONTOLOGY	Lipid metabolism	NM_140812, NM_135196, NM_141906, NM_137066, NM_080523, NM_130733, NM_079537, NM_001170129, NM_135480, NM_137565, NM_079542, NM_168660, NM_142583	13	1.77112	0.000223665	76	63	1237	3.3586	0.00424108
GOTERM_CC_FAT	GO:0070469~respiratory chain	NM_057828, NM_167679, NM_133000, NM_134906, NM_141790, NM_135065, NM_136785, NM_135921, NM_057655, NM_079721, NM_136169, NM_135202, NM_130628, NM_132765, NM_167680, NM_133157, NM_079980, NM_143669	17	2.31608	3.19633e-05	287	85	4786	3.33519	0.00894161
INTERPRO	IPR001128:Cytochrome P450	NM_141932, NM_079237, NM_134844, NM_136976, NM_135068, NM_001110990, NM_078679, NM_142525, NM_132775, NM_136899, NM_139872, NM_134613, NM_132552, NM_132493, NM_141550, NM_133091, NM_136536	17	2.31608	4.31262e-05	612	86	10196	3.29328	0.0368255
COG_ONTOLOGY	Secondary metabolites biosynthesis, transport, and catabolism	NM_141932, NM_079237, NM_134844, NM_142745, NM_136976, NM_135068, NM_001110990, NM_078679, NM_142525, NM_132775, NM_136899, NM_139872, NM_134613, NM_132552, NM_132493, NM_141550, NM_133091, NM_136536	18	2.45232	1.12401e-05	76	91	1237	3.21949	0.00021354
GOTERM_BP_FAT	GO:0006119~oxidative phosphorylation	NM_057828, NM_166808, NM_132382, NM_133000, NM_134906, NM_141790, NM_057453, NM_136785, NM_135921, NM_057655, NM_130724, NM_079721, NM_136169, NM_001170126, NM_135202, NM_142465, NM_001170381, NM_142463, NM_130628, NM_132765, NM_079980, NM_143669, NM_143747	23	3.13351	2.23871e-06	434	132	7937	3.18655	0.00343723
GOTERM_CC_FAT	GO:0005811~lipid particle	NM_138177, NM_001031865, NM_137851, NM_166636, NM_166638, NM_137066, NM_057743, NM_058112, NM_078672, NM_169532, NM_078577, NM_079537, NM_079721, NM_136169, NM_057268, NM_079969, NM_143321, NM_132208, NM_058073, NM_144156, NM_001038847, NM_058030, NM_167248, NM_135275, NM_167272, NM_132382, NM_143706, NM_079976, NM_166808, NM_001032099, NM_078547, NM_079895, NM_135477, NM_080003, NM_057465, NM_13…	47	6.40327	1.3796e-12	287	249	4786	3.14767	3.87657e-10
GOTERM_MF_FAT	GO:0048037~cofactor binding	NM_141629, NM_079079, NM_001110982, NM_140812, NM_135196, NM_139998, NM_168829, NM_143592, NM_138015, NM_001038847, NM_132754, NM_001032048, NM_140408, NM_001169895, NM_001032099, NM_169665, NM_132241, NM_133000, NM_142904, NM_135652, NM_137616, NM_057655, NM_141156, NM_132143, NM_142583, NM_137565, NM_141807, NM_001103866, NM_141906, NM_135183, NM_001170279, NM_132050, NM_137242, NM_143669	34	4.63215	9.83981e-08	520	185	7918	2.79846	6.20873e-05
GOTERM_MF_FAT	GO:0050662~coenzyme binding	NM_001169895, NM_169665, NM_001032099, NM_132241, NM_133000, NM_079079, NM_137616, NM_135652, NM_001110982, NM_132143, NM_137565, NM_142583, NM_140812, NM_141807, NM_001103866, NM_135196, NM_139998, NM_141906, NM_135183, NM_143592, NM_001170279, NM_138015, NM_001038847, NM_132754, NM_143669	25	3.40599	1.00492e-05	520	139	7918	2.73866	0.006321
GOTERM_BP_FAT	GO:0055114~oxidation reduction	NM_134906, NM_057550, NM_078672, NM_135921, NM_078679, NM_079721, NM_136263, NM_140812, NM_140353, NM_166487, NM_170516, NM_167018, NM_136899, NM_132775, NM_143321, NM_141881, NM_132208, NM_133091, NM_058030, NM_057828, NM_058000, NM_167679, NM_134844, NM_079237, NM_079033, NM_001032099, NM_169665, NM_176185, NM_136039, NM_141790, NM_079586, NM_139689, NM_057464, NM_137565, NM_078798, NM_132886, …	92	12.5341	1.57757e-19	434	620	7937	2.71371	2.4263e-16
GOTERM_MF_FAT	GO:0009055~electron carrier activity	NM_141932, NM_079079, NM_136976, NM_078679, NM_167182, NM_140812, NM_135196, NM_132775, NM_136899, NM_134613, NM_132493, NM_132552, NM_141550, NM_133091, NM_057828, NM_079237, NM_134844, NM_169665, NM_133000, NM_141790, NM_135068, NM_001104200, NM_001110990, NM_132143, NM_142583, NM_137565, NM_001103866, NM_142525, NM_139872, NM_141906, NM_135183, NM_079980, NM_143669, NM_136536, NM_140586	35	4.76839	2.68048e-07	520	202	7918	2.63833	0.000169124
INTERPRO	IPR001314:Peptidase S1A, chymotrypsin	NM_139758, NM_079195, NM_139757, NM_136526, NM_001169793, NM_139756, NM_134877, NM_139960, NM_135038, NM_135996, NM_078967, NM_078968, NM_206121, NM_078969, NM_001144596, NM_168271, NM_142346, NM_142344, NM_142343, NM_001038784, NM_132844, NM_143543, NM_001104348, NM_143542, NM_001103928, NM_206196, NM_206133, NM_135706, NM_137635, NM_132921, NM_079831, NM_079220	32	4.35967	2.64303e-06	612	210	10196	2.53869	0.0022968
GOTERM_MF_FAT	GO:0030246~carbohydrate binding	NM_001104083, NM_001169619, NM_140885, NM_001144307, NM_078694, NM_140935, NM_132370, NM_135409, NM_135408, NM_135407, NM_080244, NM_140271, NM_139769, NM_140003, NM_135406, NM_135113, NM_140574, NM_136565, NM_136563, NM_144004, NM_168930, NM_144384, NM_134534, NM_140391, NM_140825, NM_167788, NM_164929, NM_135563, NM_144379, NM_166099, NM_001042957	30	4.08719	1.65715e-05	520	191	7918	2.39166	0.0104023
INTERPRO	IPR001254:Peptidase S1 and S6, chymotrypsin/Hap	NM_139758, NM_079195, NM_139757, NM_136526, NM_001169793, NM_139756, NM_134877, NM_139960, NM_135997, NM_135038, NM_135996, NM_078967, NM_206121, NM_078968, NM_078969, NM_001144596, NM_168271, NM_142346, NM_142344, NM_142343, NM_001038784, NM_132844, NM_143543, NM_001104348, NM_165139, NM_143542, NM_001103928, NM_206196, NM_206133, NM_135706, NM_137635, NM_132921, NM_079831, NM_139599, NM_079220	35	4.76839	4.75345e-06	612	248	10196	2.35123	0.00412697
GOTERM_CC_FAT	GO:0005783~endoplasmic reticulum	NM_141932, NM_176685, NM_166636, NM_136976, NM_166638, NM_078577, NM_206215, NM_143780, NM_078679, NM_134493, NM_170516, NM_132775, NM_136899, NM_134613, NM_132493, NM_132552, NM_137087, NM_141550, NM_133091, NM_134844, NM_079237, NM_079033, NM_132127, NM_176185, NM_135477, NM_135068, NM_167999, NM_079379, NM_140903, NM_079657, NM_139872, NM_139397, NM_136536, NM_175973, NM_132339, NM_079355	34	4.63215	0.000135126	287	284	4786	1.99642	0.0372611
GOTERM_MF_FAT	GO:0017171~serine hydrolase activity	NM_139758, NM_079195, NM_139757, NM_136526, NM_001169793, NM_139756, NM_134877, NM_139960, NM_135997, NM_135038, NM_135996, NM_078967, NM_206121, NM_078968, NM_138207, NM_078969, NM_001144596, NM_168271, NM_142795, NM_142346, NM_142344, NM_142343, NM_001038784, NM_132844, NM_167839, NM_143543, NM_001104348, NM_165139, NM_143542, NM_132440, NM_001103928, NM_135866, NM_206196, NM_137635, NM_206133,…	40	5.44959	5.52173e-05	520	310	7918	1.96476	0.034243
GOTERM_CC_FAT	GO:0031090~organelle membrane	NM_134906, NM_057453, NM_135921, NM_142859, NM_079721, NM_001170126, NM_057268, NM_142465, NM_136899, NM_142463, NM_135040, NM_137087, NM_167248, NM_057828, NM_167679, NM_079033, NM_132127, NM_176185, NM_135477, NM_134702, NM_141790, NM_057465, NM_142525, NM_139397, NM_167680, NM_143746, NM_143747, NM_166636, NM_166638, NM_206215, NM_143780, NM_134493, NM_137764, NM_136169, NM_001032000, NM_13519…	50	6.81199	7.66834e-06	287	438	4786	1.90365	0.00215249
GOTERM_MF_FAT	GO:0005198~structural molecule activity	NM_136813, NM_136817, NM_057743, NM_057272, NM_057271, NM_132974, NM_057273, NM_001104174, NM_057268, NM_139645, NM_079895, NM_001144416, NM_057924, NM_057925, NM_078751, NM_141043, NM_057370, NM_079573, NM_057371, NM_141420, NM_141425, NM_079327, NM_141041, NM_132711, NM_057932, NM_057931, NM_166679, NM_057767, NM_078694, NM_140935, NM_143572, NM_140162, NM_057934, NM_168121, NM_136933, NM_17595…	57	7.76567	2.73059e-06	520	456	7918	1.90337	0.00172152
GOTERM_CC_FAT	GO:0005576~extracellular region	NM_001104083, NM_001031865, NM_135466, NM_143456, NM_142007, NM_136817, NM_132370, NM_057269, NM_080244, NM_140003, NM_136565, NM_136563, NM_144004, NM_079895, NM_057924, NM_058135, NM_057925, NM_206496, NM_078751, NM_079852, NM_144095, NM_137598, NM_132353, NM_141990, NM_057370, NM_136599, NM_057371, NM_001103799, NM_079950, NM_001042957, NM_143450, NM_140885, NM_080517, NM_166058, NM_078694, NM…	56	7.62943	6.70693e-06	287	512	4786	1.82393	0.00188288
GOTERM_CC_FAT	GO:0005739~mitochondrion	NM_132111, NM_134906, NM_078672, NM_135921, NM_079721, NM_079969, NM_135040, NM_079060, NM_058030, NM_057828, NM_079181, NM_167248, NM_167679, NM_143706, NM_141790, NM_057465, NM_141807, NM_142525, NM_001170279, NM_167680, NM_137242, NM_079327, NM_143746, NM_135480, NM_080013, NM_137066, NM_137497, NM_136169, NM_057935, NM_175957, NM_135196, NM_137624, NM_168829, NM_143592, NM_138015, NM_170304, …	56	7.62943	0.000155629	287	571	4786	1.63547	0.0427924

## Sheet: C) FTR vs. CLT UP
Table S3: Enrichment analysis of differentially expressed sequences in the comparison of treatments FTR 7C vs. CLT 7 of cold-storage of Drosophila melanogaster larvae.
Part C: The 295 significantly up-regulated sequences (see associated Figure)
Category	Term	Count	%	PValue	Genes	List Total	Pop Hits	Pop Total	Fold Enrichment	Bonferroni
GOTERM_BP_FAT	GO:0006030~chitin metabolic process	17	6.3197	3.51047e-11	NM_001104082, NM_140885, NM_133136, NM_001014639, NM_140272, NM_078694, NM_140933, NM_001104360, NM_134534, NM_139511, NM_164690, NM_140271, NM_167788, NM_170227, NM_001042957, NM_140574, NM_135113	131	114	7937	9.03502	2.04309e-08
GOTERM_BP_FAT	GO:0006022~aminoglycan metabolic process	18	6.69145	1.09721e-10	NM_001104082, NM_136563, NM_140885, NM_133136, NM_001014639, NM_140272, NM_078694, NM_140933, NM_001104360, NM_134534, NM_139511, NM_164690, NM_140271, NM_167788, NM_170227, NM_001042957, NM_135113, NM_140574	131	142	7937	7.68014	6.38577e-08
INTERPRO	IPR002557:Chitin binding protein, peritrophin-A	14	5.20446	4.17363e-08	NM_001104082, NM_133136, NM_140885, NM_140272, NM_078694, NM_134534, NM_140933, NM_139511, NM_140271, NM_167788, NM_170227, NM_001042957, NM_140574, NM_135113	210	92	10196	7.38841	1.41068e-05
INTERPRO	IPR000618:Insect cuticle protein	16	5.94796	3.59512e-09	NM_144405, NM_057931, NM_136813, NM_057272, NM_057271, NM_140162, NM_165892, NM_057273, NM_144404, NM_079130, NM_136928, NM_140161, NM_137124, NM_168158, NM_141088, NM_168157, NM_142648	210	106	10196	7.32866	1.21515e-06
GOTERM_MF_FAT	GO:0008061~chitin binding	16	5.94796	3.67053e-09	NM_001104082, NM_140885, NM_133136, NM_001014639, NM_140272, NM_078694, NM_001104360, NM_134534, NM_140933, NM_139511, NM_140271, NM_167788, NM_170227, NM_001042957, NM_140574, NM_135113	175	100	7918	7.23931	1.09749e-06
GOTERM_BP_FAT	GO:0005976~polysaccharide metabolic process	18	6.69145	3.61455e-10	NM_001104082, NM_136563, NM_140885, NM_133136, NM_001014639, NM_140272, NM_078694, NM_140933, NM_001104360, NM_134534, NM_139511, NM_164690, NM_140271, NM_167788, NM_170227, NM_001042957, NM_135113, NM_140574	131	153	7937	7.12797	2.10367e-07
KEGG_PATHWAY	dme00350:Tyrosine metabolism	7	2.60223	0.000368812	NM_078798, NM_168857, NM_001032099, NM_141638, NM_078820, NM_001032095, NM_169286, NM_137242, NM_132725	60	35	2054	6.84667	0.018637
GOTERM_MF_FAT	GO:0005214~structural constituent of chitin-based cuticle	16	5.94796	1.4073e-08	NM_144405, NM_057931, NM_136813, NM_057272, NM_057271, NM_140162, NM_165892, NM_057273, NM_144404, NM_079130, NM_136928, NM_140161, NM_137124, NM_168158, NM_141088, NM_168157, NM_142648	175	110	7918	6.58119	4.20783e-06
GOTERM_MF_FAT	GO:0001871~pattern binding	17	6.3197	1.02445e-08	NM_001104082, NM_136563, NM_140885, NM_133136, NM_001014639, NM_140272, NM_078694, NM_140933, NM_001104360, NM_134534, NM_139511, NM_140271, NM_167788, NM_170227, NM_001042957, NM_140574, NM_135113	175	124	7918	6.20304	3.06311e-06
GOTERM_MF_FAT	GO:0030247~polysaccharide binding	17	6.3197	1.02445e-08	NM_001104082, NM_136563, NM_140885, NM_133136, NM_001014639, NM_140272, NM_078694, NM_140933, NM_001104360, NM_134534, NM_139511, NM_140271, NM_167788, NM_170227, NM_001042957, NM_140574, NM_135113	175	124	7918	6.20304	3.06311e-06
GOTERM_MF_FAT	GO:0042302~structural constituent of cuticle	16	5.94796	4.67734e-08	NM_144405, NM_057931, NM_136813, NM_057272, NM_057271, NM_140162, NM_165892, NM_057273, NM_144404, NM_079130, NM_136928, NM_140161, NM_137124, NM_168158, NM_141088, NM_168157, NM_142648	175	120	7918	6.03276	1.39852e-05
GOTERM_MF_FAT	GO:0030246~carbohydrate binding	20	7.43494	3.17706e-08	NM_001104082, NM_136563, NM_140885, NM_133136, NM_001014639, NM_001144307, NM_168930, NM_078694, NM_140272, NM_140933, NM_001104360, NM_134534, NM_139511, NM_140271, NM_139769, NM_167788, NM_170227, NM_001042957, NM_135113, NM_140574	175	191	7918	4.73777	9.49936e-06
GOTERM_CC_FAT	GO:0005576~extracellular region	37	13.7546	3.65585e-13	NM_001104082, NM_132064, NM_140885, NM_133136, NM_079167, NM_080517, NM_135466, NM_166058, NM_143456, NM_078694, NM_140933, NM_137600, NM_078677, NM_139511, NM_079130, NM_078969, NM_079664, NM_140271, NM_170227, NM_079368, NM_135113, NM_140574, NM_136563, NM_001014639, NM_140272, NM_134534, NM_001104360, NM_135866, NM_137738, NM_137598, NM_057370, NM_001103799, NM_167788, NM_001042957, NM_057685,…	92	512	4786	3.75938	4.31404e-11
COG_ONTOLOGY	Secondary metabolites biosynthesis, transport, and catabolism	8	2.97398	0.00378898	NM_141932, NM_078803, NM_136899, NM_142745, NM_078922, NM_143306, NM_136536, NM_137156	30	91	1237	3.62491	0.0445322
GOTERM_BP_FAT	GO:0055114~oxidation reduction	35	13.0112	1.59713e-10	NM_141932, NM_078803, NM_079167, NM_078820, NM_057431, NM_140812, NM_136880, NM_130519, NM_001170381, NM_143468, NM_136899, NM_170304, NM_139583, NM_140227, NM_078922, NM_143306, NM_131984, NM_137156, NM_137219, NM_057828, NM_080372, NM_001032099, NM_169665, NM_140299, NM_136039, NM_143523, NM_142741, NM_079855, NM_079587, NM_078798, NM_168857, NM_141322, NM_057233, NM_001032095, NM_136536, NM_05…	131	620	7937	3.42028	9.29532e-08
GOTERM_MF_FAT	GO:0005506~iron ion binding	18	6.69145	5.36675e-05	NM_141932, NM_057828, NM_078803, NM_080372, NM_169679, NM_079167, NM_169665, NM_140299, NM_143523, NM_136039, NM_078820, NM_079855, NM_078677, NM_136899, NM_078922, NM_143306, NM_136536, NM_137156	175	260	7918	3.1324	0.0159189
GOTERM_MF_FAT	GO:0005198~structural molecule activity	29	10.7807	5.95779e-07	NM_132711, NM_057931, NM_136813, NM_078694, NM_057272, NM_140933, NM_057271, NM_140162, NM_057273, NM_136928, NM_079130, NM_001032000, NM_001032001, NM_079664, NM_140001, NM_168158, NM_168157, NM_079368, NM_135113, NM_144405, NM_140272, NM_134534, NM_079566, NM_165892, NM_144404, NM_140161, NM_057370, NM_137124, NM_141088, NM_142648, NM_079300	175	456	7918	2.87747	0.000178122
											Figure shows the (a) Venn's diagram of upregulated sequences (the sequences in red oval were subjected
											to enrichment analysis. The results of gene expression enrichment analysis are shown in Table S3, C
											and are also presented (b) in diagram where most important categories/terms were manually clustered and
											highligthed using different colors of horizontal bars.

## Sheet: D) FTR vs. CLT DOWN
Table S3: Enrichment analysis of differentially expressed sequences in the comparison of treatments FTR 7C vs. CLT 7 of cold-storage of Drosophila melanogaster larvae.
Part D: The 217 significantly down-regulated sequences (see associated Figure)
Category	Term	Count	%	PValue	Genes	List Total	Pop Hits	Pop Total	Fold Enrichment	Bonferroni
SMART	SM00642:Aamy	5	2.63158	2.48797e-05	NM_079044, NM_057280, NM_057914, NM_136537, NM_080421	70	13	4824	26.5055	0.00129292
INTERPRO	IPR006589:Glycosyl hydrolase, family 13, subfamily, catalytic region	5	2.63158	4.21943e-05	NM_079044, NM_057280, NM_057914, NM_136537, NM_080421	166	13	10196	23.6237	0.0110777
INTERPRO	IPR006047:Glycosyl hydrolase, family 13, catalytic region	5	2.63158	5.83286e-05	NM_079044, NM_057280, NM_057914, NM_136537, NM_080421	166	14	10196	21.9363	0.0152812
PIR_SUPERFAMILY	PIRSF000503:glutathione transferase	6	3.15789	4.01825e-06	NM_079602, NM_080174, NM_080175, NM_080173, NM_137484, NM_176479	56	13	2596	21.3956	0.000200893
GOTERM_MF_FAT	GO:0004364~glutathione transferase activity	8	4.21053	1.68347e-06	NM_139977, NM_079602, NM_080174, NM_080175, NM_080173, NM_137484, NM_144456, NM_176479	129	37	7918	13.2713	0.000437606
INTERPRO	IPR004046:Glutathione S-transferase, C-terminal	8	4.21053	2.5456e-06	NM_139977, NM_079602, NM_080174, NM_080175, NM_080173, NM_137484, NM_144456, NM_176479	166	39	10196	12.5993	0.000671814
INTERPRO	IPR004045:Glutathione S-transferase, N-terminal	8	4.21053	2.5456e-06	NM_139977, NM_079602, NM_080174, NM_080175, NM_080173, NM_137484, NM_144456, NM_176479	166	39	10196	12.5993	0.000671814
INTERPRO	IPR017933:Glutathione S-transferase/chloride channel, C-terminal	8	4.21053	3.62101e-06	NM_139977, NM_079602, NM_080174, NM_080175, NM_080173, NM_137484, NM_144456, NM_176479	166	41	10196	11.9847	0.000955492
INTERPRO	IPR010987:Glutathione S-transferase, C-terminal-like	7	3.68421	3.43771e-05	NM_079602, NM_080174, NM_080175, NM_080173, NM_137484, NM_144456, NM_176479	166	39	10196	11.0244	0.00903465
INTERPRO	IPR013781:Glycoside hydrolase, subgroup, catalytic core	8	4.21053	9.33632e-06	NM_142915, NM_079044, NM_057280, NM_057914, NM_080223, NM_136537, NM_137699, NM_080421	166	47	10196	10.4548	0.00246176
SMART	SM00587:CHK	7	3.68421	6.65331e-05	NM_205955, NM_137608, NM_143126, NM_170219, NM_001104280, NM_143110, NM_170215	70	50	4824	9.648	0.00345386
INTERPRO	IPR004119:Protein of unknown function DUF227	7	3.68421	0.000144559	NM_205955, NM_137608, NM_143126, NM_170219, NM_001104280, NM_143110, NM_170215	166	50	10196	8.59904	0.0374471
INTERPRO	IPR015897:CHK kinase-like	7	3.68421	0.000144559	NM_205955, NM_137608, NM_143126, NM_170219, NM_001104280, NM_143110, NM_170215	166	50	10196	8.59904	0.0374471
GOTERM_MF_FAT	GO:0016765~transferase activity, transferring alkyl or aryl (other than methyl) groups	8	4.21053	4.63915e-05	NM_139977, NM_079602, NM_080174, NM_080175, NM_080173, NM_137484, NM_144456, NM_176479	129	60	7918	8.18398	0.0119896
GOTERM_BP_FAT	GO:0006030~chitin metabolic process	10	5.26316	3.80704e-06	NM_139451, NM_001038931, NM_140273, NM_001104224, NM_080223, NM_143245, NM_143244, NM_137699, NM_140931, NM_140932	88	114	7937	7.91168	0.0017117
GOTERM_BP_FAT	GO:0006022~aminoglycan metabolic process	11	5.78947	3.02299e-06	NM_139451, NM_001038931, NM_140273, NM_001104224, NM_080223, NM_143245, NM_143244, NM_137699, NM_140931, NM_136566, NM_140932	88	142	7937	6.9868	0.00135942
SMART	SM00494:ChtBD2	9	4.73684	4.15215e-05	NM_139451, NM_001038931, NM_140273, NM_001104224, NM_080223, NM_143245, NM_143244, NM_140931, NM_140932	70	92	4824	6.74161	0.00215683
KEGG_PATHWAY	dme00480:Glutathione metabolism	9	4.73684	3.70115e-05	NM_080266, NM_079602, NM_167676, NM_080174, NM_080175, NM_080173, NM_137484, NM_144456, NM_176479	45	63	2054	6.52063	0.00133155
GOTERM_BP_FAT	GO:0005976~polysaccharide metabolic process	11	5.78947	5.91895e-06	NM_139451, NM_001038931, NM_140273, NM_001104224, NM_080223, NM_143245, NM_143244, NM_137699, NM_140931, NM_136566, NM_140932	88	153	7937	6.48448	0.00265999
GOTERM_MF_FAT	GO:0016298~lipase activity	9	4.73684	0.000103456	NM_176346, NM_176728, NM_170249, NM_135574, NM_141756, NM_132226, NM_137176, NM_057983, NM_132058	129	91	7918	6.07053	0.0265413
INTERPRO	IPR002557:Chitin binding protein, peritrophin-A	9	4.73684	0.00011656	NM_139451, NM_001038931, NM_140273, NM_001104224, NM_080223, NM_143245, NM_143244, NM_140931, NM_140932	166	92	10196	6.00864	0.0303048
GOTERM_MF_FAT	GO:0004091~carboxylesterase activity	10	5.26316	5.36613e-05	NM_176728, NM_170249, NM_135574, NM_079535, NM_079545, NM_132226, NM_137176, NM_057983, NM_079541, NM_132058	129	107	7918	5.73643	0.0138554
KEGG_PATHWAY	dme00982:Drug metabolism	8	4.21053	0.00038294	NM_079602, NM_080174, NM_080175, NM_080173, NM_137484, NM_136373, NM_144456, NM_176479	45	66	2054	5.53266	0.0136938	Figure shows the (a) Venn's diagram of downregulated sequences (the sequences in red oval were subjected
GOTERM_MF_FAT	GO:0001871~pattern binding	11	5.78947	2.94198e-05	NM_139451, NM_001038931, NM_078683, NM_140273, NM_001104224, NM_080223, NM_143245, NM_143244, NM_140931, NM_136566, NM_140932	129	124	7918	5.44499	0.00762009	to enrichment analysis. The results of gene expression enrichment analysis are shown in Table S3, D
GOTERM_MF_FAT	GO:0030247~polysaccharide binding	11	5.78947	2.94198e-05	NM_139451, NM_001038931, NM_078683, NM_140273, NM_001104224, NM_080223, NM_143245, NM_143244, NM_140931, NM_136566, NM_140932	129	124	7918	5.44499	0.00762009	and are also presented (b) in diagram where most important categories/terms were manually clustered and
GOTERM_MF_FAT	GO:0030246~carbohydrate binding	14	7.36842	1.16157e-05	NM_139451, NM_001038931, NM_176346, NM_078683, NM_140273, NM_001104224, NM_137704, NM_080223, NM_143245, NM_143244, NM_135406, NM_140931, NM_136566, NM_140932	129	191	7918	4.49905	0.00301555	highligthed using different colors of horizontal bars.
GOTERM_CC_FAT	GO:0005576~extracellular region	20	10.5263	6.00286e-06	NM_132121, NM_134824, NM_139451, NM_001038931, NM_137316, NM_078683, NM_140273, NM_057914, NM_143245, NM_143244, NM_140931, NM_140932, NM_057419, NM_001104224, NM_080223, NM_144038, NM_132226, NM_079621, NM_079919, NM_136566	60	512	4786	3.11589	0.000762075

## Sheet: E) F) T vs. C (FTR)
Table S3: Enrichment analysis of differentially expressed sequences in the comparison of treatments FTR 7T vs. FTR 7C of cold-storage of Drosophila melanogaster larvae.
Part E: The 116 significantly up-regulated sequences
Category	Term	Count	%	PValue	Genes	List Total	Pop Hits	Pop Total	Fold Enrichment	Bonferroni
GOTERM_CC_FAT	GO:0005811~lipid particle	6	6.38298	0.00979416	NM_135275, NM_001104277, NM_001169974, NM_079341, NM_142338, NM_079537	27	249	4786	4.27131	0.240875	In most gene categories, the fold enrichment is not statistically significant …
COG_ONTOLOGY	Lipid metabolism	3	3.19149	0.0882617	NM_001014599, NM_079537, NM_079533	11	63	1237	5.35498	0.369985
PIR_SUPERFAMILY	PIRSF002655:salivary glue protein	2	2.12766	0.0289725	NM_057371, NM_079300	20	4	2596	64.9	0.49146
GOTERM_MF_FAT	GO:0004091~carboxylesterase activity	5	5.31915	0.00675404	NM_001169974, NM_079537, NM_132226, NM_132058, NM_079533	57	107	7918	6.49123	0.666418
GOTERM_BP_FAT	GO:0022609~multicellular organism adhesion to substrate	3	3.19149	0.00337239	NM_057371, NM_079368, NM_079300	51	14	7937	33.3487	0.746275
GOTERM_BP_FAT	GO:0007594~puparial adhesion	3	3.19149	0.00337239	NM_057371, NM_079368, NM_079300	51	14	7937	33.3487	0.746275
GOTERM_BP_FAT	GO:0022608~multicellular organism adhesion	3	3.19149	0.00337239	NM_057371, NM_079368, NM_079300	51	14	7937	33.3487	0.746275
GOTERM_CC_FAT	GO:0005576~extracellular region	7	7.44681	0.0522468	NM_136563, NM_144004, NM_057371, NM_142007, NM_132226, NM_079368, NM_079300, NM_136565	27	512	4786	2.42347	0.777429
GOTERM_MF_FAT	GO:0005506~iron ion binding	7	7.44681	0.00971374	NM_142525, NM_136039, NM_176538, NM_057550, NM_078679, NM_137504, NM_140586	57	260	7918	3.73995	0.794296
GOTERM_MF_FAT	GO:0016831~carboxy-lyase activity	3	3.19149	0.0132803	NM_170121, NM_136382, NM_079060	57	25	7918	16.6695	0.885344
PIR_SUPERFAMILY	PIRSF005676:esterase, acetylcholinesterase type	2	2.12766	0.0912802	NM_079537, NM_079533	20	13	2596	19.9692	0.889366
KEGG_PATHWAY	dme00290:Valine, leucine and isoleucine biosynthesis	2	2.12766	0.0924982	NM_141629, NM_132656	19	11	2054	19.6555	0.933972
GOTERM_MF_FAT	GO:0070279~vitamin B6 binding	3	3.19149	0.0308028	NM_140408, NM_141629, NM_136382	57	39	7918	10.6856	0.993708
GOTERM_MF_FAT	GO:0030170~pyridoxal phosphate binding	3	3.19149	0.0308028	NM_140408, NM_141629, NM_136382	57	39	7918	10.6856	0.993708
GOTERM_MF_FAT	GO:0019842~vitamin binding	4	4.25532	0.0326104	NM_135275, NM_140408, NM_141629, NM_136382	57	99	7918	5.61262	0.99535
INTERPRO	IPR011701:Major facilitator superfamily MFS-1	4	4.25532	0.0363887	NM_165656, NM_057986, NM_142983, NM_143781	68	111	10196	5.40329	0.996006
INTERPRO	IPR003172:MD-2-related lipid-recognition	2	2.12766	0.0513936	NM_141719, NM_141718	68	8	10196	37.4853	0.999615
GOTERM_MF_FAT	GO:0015370~solute:sodium symporter activity	3	3.19149	0.0709605	NM_132904, NM_135348, NM_143781	57	62	7918	6.72156	0.999993
GOTERM_MF_FAT	GO:0020037~heme binding	4	4.25532	0.0761865	NM_142525, NM_136039, NM_078679, NM_140586	57	140	7918	3.96892	0.999997
GOTERM_MF_FAT	GO:0046906~tetrapyrrole binding	4	4.25532	0.0761865	NM_142525, NM_136039, NM_078679, NM_140586	57	140	7918	3.96892	0.999997
GOTERM_BP_FAT	GO:0007591~molting cycle, chitin-based cuticle	3	3.19149	0.035115	NM_057371, NM_079368, NM_079300	51	47	7937	9.93367	1
INTERPRO	IPR019826:Carboxylesterase type B, active site	2	2.12766	0.0942224	NM_079537, NM_079533	68	15	10196	19.9922	1
GOTERM_BP_FAT	GO:0042303~molting cycle	3	3.19149	0.0407659	NM_057371, NM_079368, NM_079300	51	51	7937	9.15456	1
GOTERM_BP_FAT	GO:0018988~molting cycle, protein-based cuticle	3	3.19149	0.0407659	NM_057371, NM_079368, NM_079300	51	51	7937	9.15456	1
GOTERM_BP_FAT	GO:0009617~response to bacterium	3	3.19149	0.0901499	NM_136563, NM_057466, NM_137754, NM_136565	51	80	7937	5.83603	1
GOTERM_BP_FAT	GO:0055114~oxidation reduction	8	8.51064	0.0918891	NM_142525, NM_136449, NM_141882, NM_136039, NM_176538, NM_057550, NM_078679, NM_137504	51	620	7937	2.0081	1
Part F: The 126 significantly down-regulated sequences
Category	Term	Count	%	PValue	Genes	List Total	Pop Hits	Pop Total	Fold Enrichment	Bonferroni
SMART	SM00689:DM6	4	3.4188	5.2111e-05	NM_137135, NM_137134, NM_206558, NM_135875	39	10	4824	49.4769	0.00182227	… except in these two gene categories
INTERPRO	IPR006611:Protein of unknown function DUF1431, cysteine-rich, Drosophila	4	3.4188	4.78411e-05	NM_137135, NM_137134, NM_206558, NM_135875	78	10	10196	52.2872	0.0074831	that contain cysteine-rich genes with unknown function
SP_PIR_KEYWORDS	stress response	4	3.4188	0.001028	NM_079212, NM_079615, NM_079175, NM_001043090	115	23	12980	19.6295	0.0656302
GOTERM_BP_FAT	GO:0009408~response to heat	5	4.2735	0.000909647	NM_079212, NM_079615, NM_079175, NM_001043090, NM_080186	52	68	7937	11.2231	0.285893
GOTERM_BP_FAT	GO:0009266~response to temperature stimulus	5	4.2735	0.0011874	NM_079212, NM_079615, NM_079175, NM_001043090, NM_080186	52	73	7937	10.4544	0.355705
PIR_SUPERFAMILY	PIRSF000948:Sphingomy_PDE	2	1.7094	0.0206652	NM_143534, NM_143535	19	3	2596	91.0877	0.368337
SMART	SM00741:SapB	2	1.7094	0.0311483	NM_143534, NM_143535	39	4	4824	61.8462	0.669627
GOTERM_BP_FAT	GO:0006457~protein folding	5	4.2735	0.00618952	NM_079212, NM_079615, NM_079175, NM_131984, NM_080186	52	115	7937	6.63629	0.899464
GOTERM_MF_FAT	GO:0005198~structural molecule activity	9	7.69231	0.0156341	NM_137927, NM_136811, NM_134943, NM_136817, NM_134973, NM_079566, NM_057689, NM_140930, NM_140932	58	456	7918	2.69442	0.901369
GOTERM_MF_FAT	GO:0051082~unfolded protein binding	4	3.4188	0.0165673	NM_079212, NM_079615, NM_079175, NM_080186	58	75	7918	7.28092	0.914205
GOTERM_CC_FAT	GO:0044430~cytoskeletal part	6	5.12821	0.0271255	NM_137918, NM_135224, NM_079175, NM_079566, NM_135807, NM_057689	30	287	4786	3.33519	0.920342
INTERPRO	IPR011160:Sphingomyelin phosphodiesterase	2	1.7094	0.0224875	NM_143534, NM_143535	78	3	10196	87.1453	0.971868
GOTERM_CC_FAT	GO:0015630~microtubule cytoskeleton	5	4.2735	0.041863	NM_137918, NM_135224, NM_079175, NM_079566, NM_135807	30	220	4786	3.62576	0.980441
GOTERM_CC_FAT	GO:0043232~intracellular non-membrane-bounded organelle	11	9.40171	0.0445105	NM_137918, NM_137927, NM_135224, NM_134943, NM_079175, NM_079566, NM_135807, NM_057689, NM_001043090, NM_131984, NM_057703	30	943	4786	1.86094	0.984837
GOTERM_CC_FAT	GO:0043228~non-membrane-bounded organelle	11	9.40171	0.0445105	NM_137918, NM_137927, NM_135224, NM_134943, NM_079175, NM_079566, NM_135807, NM_057689, NM_001043090, NM_131984, NM_057703	30	943	4786	1.86094	0.984837
INTERPRO	IPR008139:Saposin B	2	1.7094	0.0298718	NM_143534, NM_143535	78	4	10196	65.359	0.991446
GOTERM_MF_FAT	GO:0004767~sphingomyelin phosphodiesterase activity	2	1.7094	0.0354883	NM_143534, NM_143535	58	5	7918	54.6069	0.995066
GOTERM_CC_FAT	GO:0005856~cytoskeleton	6	5.12821	0.0569725	NM_137918, NM_135224, NM_079175, NM_079566, NM_135807, NM_057689	30	351	4786	2.72707	0.995469
GOTERM_MF_FAT	GO:0005200~structural constituent of cytoskeleton	3	2.5641	0.0364771	NM_134973, NM_079566, NM_057689	58	42	7918	9.75123	0.995757
GOTERM_MF_FAT	GO:0008235~metalloexopeptidase activity	3	2.5641	0.0380829	NM_139987, NM_137288, NM_139858	58	43	7918	9.52446	0.996679
GOTERM_MF_FAT	GO:0016791~phosphatase activity	5	4.2735	0.0415225	NM_141640, NM_001169433, NM_141038, NM_138195, NM_164748	58	182	7918	3.75047	0.998039
SP_PIR_KEYWORDS	Chaperone	3	2.5641	0.0920574	NM_079212, NM_079175, NM_080186	115	58	12980	5.83808	0.998294
GOTERM_BP_FAT	GO:0048232~male gamete generation	5	4.2735	0.0171725	NM_135224, NM_001169747, NM_079175, NM_142101, NM_080186	52	155	7937	4.9237	0.998353
GOTERM_BP_FAT	GO:0007283~spermatogenesis	5	4.2735	0.0171725	NM_135224, NM_001169747, NM_079175, NM_142101, NM_080186	52	155	7937	4.9237	0.998353
GOTERM_BP_FAT	GO:0007281~germ cell development	6	5.12821	0.0192873	NM_135224, NM_165622, NM_001169747, NM_079175, NM_142101, NM_080186	52	243	7937	3.76876	0.999258
GOTERM_BP_FAT	GO:0019637~organophosphate metabolic process	4	3.4188	0.0241416	NM_170006, NM_143534, NM_143535, NM_143305	52	97	7937	6.29421	0.999882
INTERPRO	IPR011356:Peptidase M17, leucyl aminopeptidase	2	1.7094	0.0588625	NM_139987, NM_137288	78	8	10196	32.6795	0.999927
INTERPRO	IPR008283:Peptidase M17, leucyl aminopeptidase, N-terminal	2	1.7094	0.0588625	NM_139987, NM_137288	78	8	10196	32.6795	0.999927
GOTERM_BP_FAT	GO:0006685~sphingomyelin catabolic process	2	1.7094	0.0254605	NM_143534, NM_143535	52	4	7937	76.3173	0.999928
INTERPRO	IPR000819:Peptidase M17, leucyl aminopeptidase, C-terminal	2	1.7094	0.0730355	NM_139987, NM_137288	78	10	10196	26.1436	0.999993
GOTERM_BP_FAT	GO:0009395~phospholipid catabolic process	2	1.7094	0.0317257	NM_143534, NM_143535	52	5	7937	61.0538	0.999993
GOTERM_BP_FAT	GO:0006684~sphingomyelin metabolic process	2	1.7094	0.0379513	NM_143534, NM_143535	52	6	7937	50.8782	0.999999
GOTERM_BP_FAT	GO:0009628~response to abiotic stimulus	5	4.2735	0.04795	NM_079212, NM_079615, NM_079175, NM_001043090, NM_080186	52	214	7937	3.56623	1
GOTERM_BP_FAT	GO:0046466~membrane lipid catabolic process	2	1.7094	0.0502852	NM_143534, NM_143535	52	8	7937	38.1587	1
GOTERM_BP_FAT	GO:0030149~sphingolipid catabolic process	2	1.7094	0.0502852	NM_143534, NM_143535	52	8	7937	38.1587	1
GOTERM_BP_FAT	GO:0007315~pole plasm assembly	3	2.5641	0.053263	NM_165622, NM_001169747, NM_079175	52	58	7937	7.89489	1
GOTERM_BP_FAT	GO:0006793~phosphorus metabolic process	8	6.83761	0.0608357	NM_140579, NM_170006, NM_001169433, NM_132852, NM_079204, NM_137289, NM_141038, NM_138195	52	551	7937	2.21611	1
GOTERM_BP_FAT	GO:0006796~phosphate metabolic process	8	6.83761	0.0608357	NM_140579, NM_170006, NM_001169433, NM_132852, NM_079204, NM_137289, NM_141038, NM_138195	52	551	7937	2.21611	1
GOTERM_BP_FAT	GO:0007028~cytoplasm organization	3	2.5641	0.0651631	NM_165622, NM_001169747, NM_079175	52	65	7937	7.04467	1
GOTERM_BP_FAT	GO:0007286~spermatid development	3	2.5641	0.0835262	NM_135224, NM_142101, NM_080186	52	75	7937	6.10538	1
GOTERM_BP_FAT	GO:0048515~spermatid differentiation	3	2.5641	0.085442	NM_135224, NM_142101, NM_080186	52	76	7937	6.02505	1
GOTERM_BP_FAT	GO:0007314~oocyte anterior/posterior axis specification	3	2.5641	0.0893137	NM_165622, NM_001169747, NM_079175	52	78	7937	5.87056	1
GOTERM_BP_FAT	GO:0008358~maternal determination of anterior/posterior axis, embryo	3	2.5641	0.0952178	NM_165622, NM_001169747, NM_079175	52	81	7937	5.65313	1
GOTERM_BP_FAT	GO:0043648~dicarboxylic acid metabolic process	2	1.7094	0.0980888	NM_137283, NM_142883	52	16	7937	19.0793	1
