# Supplementary material for: Physiological basis for low-temperature survival and storage of quiescent larvae of the fruit fly Drosophila melanogaster
Source: Sci Rep. 2016 Aug 30;6:32346. doi: 10.1038/srep32346 (PMC5004108; doi:10.1038/srep32346)
Supplement: Supplementary Table S4 [file srep32346-s5.xls]

## Sheet: Physiology
Table S4: Physiological parameters analyzed in quiescent larvae of Drosophila melanogaster that were stored at FTR and CLT regimes for 30 days.
		Start					FTR					CLT					ANOVA
		day 0					day 30					day 30					followed by Bonferroni's multiple comparisons test #
		mean	#	SD	n		mean	#	SD	n		mean	#	SD	n		F (DFn, DFd)	P value	Summary
Mass and hydration	units
Fresh mass (FM)	mg per larva	1.98	a	0.17	20		2.03	a	0.21	20		1.45	b	0.23	20		F (2, 57) = 49,23	P < 0,0001	****
Dry mass (DM)	mg per larva	0.46	a	0.05	20		0.43	a	0.05	20		0.29	b	0.06	20		F (2, 57) = 57,44	P < 0,0001	****
Water mass	mg per larva	1.51	a	0.13	20		1.6	a	0.18	20		1.16	b	0.19	20		F (2, 57) = 37,96	P < 0,0001	****
Hydration	mg mg-1 FM	3.28	c	0.29	20		3.73	b	0.4	20		4.2	a	0.69	20		F (2, 57) = 17,63	P < 0,0001	****
Energy substrates and ATP	units
Total lipids	μg per larva	78.36	a	5.89	3		86.33	a	6.86	3		53.83	b	2.65	3		F (2, 6) = 29,09	P = 0,0008	***
Glycogen	μg per larva	46.84	a	4.75	3		21.92	a	1.81	3		14.35	b	1.55	3		F (2, 6) = 92,10	P < 0,0001	****
Total water soluble proteins	μg per larva	134.72	a	12.37	3		104.51	b	2.31	3		95.01	b	12.91	3		F (2, 6) = 11,91	P = 0,0082	**
ATP	nmol mg-1 FM	1.64	a	0.15	6		1.35	b	0.09	3		1.33	b	0.01	3		F (2, 9) = 9,447	P = 0,0062	**		a				b
Metabolites	units	(metabolite levels at Start from Table S1)
Pyruvate	nmol mg-1 FM	1.64223	a	0.113796	6		0.187122	c	0.0455362	3		0.530007	b	0.0135819	3		F (2, 9) = 348,5	P < 0,0001	****
Lactate	nmol mg-1 FM	3.45884	b	0.815468	6		2.6677	b	0.166309	3		9.44993	a	1.31651	3		F (2, 9) = 58,16	P < 0,0001	****
Ketoglutarate	nmol mg-1 FM	2.24256	a	0.244205	6		0.164236	b	0.0184308	3		0.312365	b	0.0365531	3		F (2, 9) = 186,4	P < 0,0001	****
Arginine (Arg)	nmol mg-1 FM	4.13648	c	0.352729	6		10.1127	b	0.953564	3		17.7858	a	0.500269	3		F (2, 9) = 581,8	P < 0,0001	****
Glutamine (Gln)	nmol mg-1 FM	10.4815	c	0.749237	6		31.8488	b	1.18234	3		44.1721	a	4.2746	3		F (2, 9) = 267,6	P < 0,0001	****
Asparagine (Asn)	nmol mg-1 FM	13.2366	b	2.98394	6		13.6342	b	1.20948	3		22.5555	a	2.3465	3		F (2, 9) = 14,67	P = 0,0015	**
Alanine (Ala)	nmol mg-1 FM	7.34712	b	0.677333	6		7.95991	b	0.745112	3		16.6467	a	2.32644	3		F (2, 9) = 58,85	P < 0,0001	****
Proline (Pro)	nmol mg-1 FM	5.88253	b	0.318218	6		17.2065	a	1.01895	3		21.8346	a	4.91857	3		F (2, 9) = 52,07	P < 0,0001	****
Glutamate (Glu)	nmol mg-1 FM	5.13761	a	0.656973	6		3.23284	b	0.0907627	3		2.36275	b	0.133045	3		F (2, 9) = 35,61	P < 0,0001	****
Trehalose	nmol mg-1 FM	33.8685	b	4.37919	6		43.3538	a	1.2189	3		33.8537	b	1.36608	3		F (2, 9) = 8,877	P = 0,0074	**
Biomarkers of oxidative stress $	units
Lipid hydroperoxides (LPO)	% of total phospholipids	2.81	a	0.53	3		2.56	a	0.52	3		3.74	a	0.24	3		F (2, 6) = 5,715	P = 0,0408	*
Protein carbonyls (PC)	nmol 100 mg-1 total protein	0.51	a	0.08	3		0.49	a	0.1	3		0.65	a	0.05	3		F (2, 6) = 3,619	P = 0,0931	ns
# Means in rows followed by different letters are significantly different according to Bonferroni's multiple comparison test.																				Figure shows the data for biomarkers in a broader context of control samples (grey columns) that were analyzed
$ Markers of oxidative stress were analyzed in larval muscle tissue, while other parameters were analyzed in whole body.																				in order to estimate the magnitude of oxidative stress under quiescence. Control larvae were exposed to different
																				doses of paraquat (Pq, methyl viologen dichloride hydrate, Sigma): Pq2, Pq5, and Pq45, where the number means
																				mM concentration of Pq in the larval diet. Larvae were exposed to Pq diets in either chronic or acute situations
																				(meaning: either for whole period of larval development or for 24 h as medium-size 3rd instars, respectively).
																				Higher doses of Pq than those used in the experiment were lethal.
																				The levels of LPOs (a) and PCs (b) in Pq-exposed larvae were analyzed using exactly same methods as used
																				for experimental larvae.
																				It is important to note here that all analyses were conducted on living larvae, i.e. survivors of 30-d-long storage.
																				Large proportions of larvae, however, were already dead by day 30 (48.4% at CLT; 24.3% at FTR) and,
																				even among survivors, many larvae were doomed, i.e. unable to finish ontogeny into adult stage (Fig. 1c, d).
